# Supplementary material for: Proliferation- and cytotoxic immune signatures identify chemotherapy-responsive bladder tumors in a molecular subtype dependent manner
Source: NPJ Precis Oncol. 2026 Jul 3;10:258. doi: 10.1038/s41698-026-01588-7 (PMC13332042; doi:10.1038/s41698-026-01588-7)
Supplement: Supplementary file 2 — Data S1 [file 41698_2026_1588_MOESM2_ESM.xlsx]

## Sheet: Full cohorts
Gene	Meta rank-score	Rank by rank-score	t limma Lund	Rank limma Lund	t limma Seiler	Rank limma Seiler	t limma SWOG	Rank limma SWOG	HR CSS Lund (95% CI)	p.value CSS Lund	t limma Lund RC-only	Rank limma Lund RC-only	HR CSS (95% CI) Lund RC-only	p.value CSS Lund RC-only
KBTBD4	303.346	1	2.67364	43	3.32772	13	1.81934	494	0.37 (0.11-1.3)	0.13	-1.38384	12735	1.9 (0.62-5.7)	0.27
C17orf97	500.734	2	2.30955	118	2.28761	334	2.33593	149	0.51 (0.2-1.3)	0.16	-1.42357	12889	0.79 (0.32-2)	0.62
RACGAP1	553.039	3	2.80526	32	2.1161	519	2.95853	19	0.43 (0.14-1.3)	0.14	1.48377	1871	0.88 (0.34-2.3)	0.8
C9orf64	630.031	4	1.63619	672	3.03017	28	2.26309	183	0.55 (0.17-1.7)	0.3	1.48281	1873	1.8 (0.65-4.8)	0.27
SMCO4	722.837	5	4.19903	1	2.89959	48	1.35013	1291	0.26 (0.11-0.6)	0.0017	-0.582109	9423	0.92 (0.39-2.2)	0.86
ESCO2	737.384	6	2.42051	90	3.43682	8	1.35808	1267	0.48 (0.15-1.5)	0.21	1.13124	2827	0.81 (0.28-2.3)	0.69
NR1H3	753.106	7	2.94821	23	1.9848	694	2.54354	80	0.22 (0.085-0.57)	0.0019	0.614393	4590	0.43 (0.16-1.1)	0.092
SLC37A4	956.365	8	1.70788	590	2.32958	295	1.90081	415	0.48 (0.19-1.2)	0.13	0.917977	3519	0.42 (0.17-1.1)	0.064
TMEM201	977.435	9	1.45047	970	2.51329	179	2.37918	129	0.27 (0.094-0.78)	0.015	0.978708	3309	0.38 (0.15-0.99)	0.048
TK1	998.654	10	1.54947	811	2.39386	248	2.07684	267	0.21 (0.082-0.53)	0.00096	-0.267507	8140	1.2 (0.56-2.5)	0.65
CENPL	1065.25	11	1.81508	459	2.23173	382	1.6923	646	0.63 (0.18-2.2)	0.47	0.951691	3396	1 (0.35-3)	0.98
CDCA5	1099.69	12	1.42071	1027	2.34903	275	2.49085	97	0.7 (0.38-1.3)	0.24	0.634058	4522	1 (0.62-1.6)	1
CYP2C8	1111.05	13	1.42985	1004	2.41134	240	2.16256	219	0.58 (0.19-1.8)	0.34	-0.950625	10982	0.7 (0.26-1.9)	0.49
ABHD17B	1164.82	14	1.55874	797	2.65983	113	1.55054	864	0.49 (0.14-1.7)	0.27	0.0611469	6808	0.44 (0.13-1.5)	0.19
TNFRSF11A	1184.97	15	1.78763	487	2.06912	584	1.86314	448	0.74 (0.3-1.9)	0.53	-1.35581	12629	1.2 (0.44-3.4)	0.71
PACC1	1193.03	16	3.07979	16	2.73924	85	1.06679	2099	0.66 (0.27-1.7)	0.38	1.52546	1769	0.62 (0.28-1.4)	0.25
ASF1B	1259.04	17	1.39953	1062	2.23008	385	2.35467	141	0.87 (0.44-1.7)	0.69	1.13121	2828	0.94 (0.52-1.7)	0.85
STAT5A	1264.83	18	1.65064	656	2.63101	124	1.36857	1238	0.26 (0.094-0.7)	0.0079	0.391235	5490	0.8 (0.34-1.8)	0.6
CCL18	1273.12	19	2.01355	276	2.10721	532	1.47135	1021	0.78 (0.46-1.3)	0.37	1.52904	1762	0.99 (0.62-1.6)	0.97
FOXM1	1311.87	20	2.11392	208	3.40506	9	1.03655	2195	0.92 (0.51-1.7)	0.77	-0.204457	7879	1 (0.63-1.7)	0.93
FRMD3	1413.02	21	1.26768	1394	2.71479	94	1.80174	514	0.82 (0.37-1.8)	0.63	0.720493	4218	0.62 (0.25-1.5)	0.3
CCL13	1451.75	22	1.84425	428	3.556	5	1.05247	2153	0.81 (0.37-1.8)	0.59	0.326916	5767	0.9 (0.46-1.8)	0.77
GZMB	1485.46	23	2.14304	197	2.42912	229	1.06079	2122	0.37 (0.16-0.87)	0.023	0.139877	6499	0.56 (0.25-1.2)	0.15
FAM120C	1486.71	24	1.90505	366	1.78953	1108	2.21067	197	0.98 (0.42-2.3)	0.96	-1.26125	12273	1.5 (0.59-3.6)	0.41
FA2H	1581.04	25	2.2521	146	1.78248	1129	1.68528	655	0.81 (0.28-2.3)	0.7	1.72307	1311	0.34 (0.13-0.93)	0.035
MYOC	1623.43	26	1.77882	500	2.38382	254	1.12759	1901	3.1 (0.63-15)	0.16	-1.67959	13852	0.58 (0.12-2.8)	0.5
HASPIN	1646.16	27	1.44817	973	3.14475	21	1.19155	1708	0.52 (0.18-1.5)	0.22	-0.0108284	7086	0.91 (0.37-2.2)	0.83
CDCA3	1678.03	28	1.95642	321	1.73764	1257	1.97002	343	0.59 (0.21-1.7)	0.32	-0.133706	7580	0.98 (0.42-2.3)	0.96
KIF20A	1679.07	29	1.48695	897	1.86922	932	2.3641	136	1.2 (0.61-2.2)	0.66	1.02107	3165	1.1 (0.67-1.8)	0.69
ATG7	1682.54	30	1.78223	492	2.57275	139	1.02511	2246	0.89 (0.46-1.7)	0.73	1.70573	1358	1.2 (0.63-2.3)	0.59
KIF18B	1710.37	31	1.68951	608	1.98338	695	1.44855	1067	0.26 (0.086-0.82)	0.021	0.230856	6141	0.81 (0.3-2.2)	0.68
DVL2	1721.68	32	1.60943	721	1.91916	830	1.67506	667	0.58 (0.18-1.9)	0.37	-0.0417185	7211	1.4 (0.39-4.7)	0.64
ESPL1	1741.25	33	1.91889	353	1.68783	1388	2.28902	167	0.95 (0.28-3.2)	0.94	1.73851	1275	0.57 (0.19-1.7)	0.33
METTL13	1761.93	34	1.48139	906	2.07824	570	1.48993	975	0.68 (0.34-1.3)	0.27	0.905831	3556	0.76 (0.41-1.4)	0.38
SUV39H1	1788.01	35	1.74623	544	2.49578	187	1.01608	2281	0.47 (0.19-1.2)	0.12	0.663426	4430	0.71 (0.3-1.7)	0.43
MTFR2	1858.45	36	1.35661	1147	1.87287	924	2.36723	134	0.3 (0.072-1.3)	0.1	1.88434	1024	0.23 (0.062-0.89)	0.034
TRIM14	1861.97	37	1.22781	1503	2.18432	442	1.77047	550	0.56 (0.21-1.5)	0.24	0.790062	3956	0.48 (0.2-1.2)	0.11
ARPC5L	1866.72	38	1.25759	1421	2.06443	590	1.92799	394	1.3 (0.51-3.1)	0.61	0.0702743	6779	0.62 (0.26-1.5)	0.28
ITGAE	1870.55	39	2.01208	277	2.56015	146	0.864679	2903	0.29 (0.13-0.68)	0.0044	0.159224	6422	0.53 (0.24-1.2)	0.11
MARCKSL1	1890.58	40	1.47593	920	1.93793	780	1.59133	799	0.38 (0.15-0.99)	0.048	-0.128949	7558	0.81 (0.3-2.1)	0.67
ALKBH5	1911.07	41	1.35116	1160	2.63697	122	1.17559	1752	1.2 (0.46-3)	0.74	-0.365802	8556	1.8 (0.6-5.3)	0.3
R3HCC1	1949.92	42	2.30673	120	2.34444	280	0.838519	3025	0.38 (0.14-1)	0.061	-2.30658	15246	1.1 (0.44-2.8)	0.84
SMIM21	1960.83	43	1.44049	987	1.76406	1183	2.60346	65	1.4 (0.56-3.6)	0.46	-0.739012	10025	0.6 (0.25-1.4)	0.24
CD80	1993.98	44	1.72556	565	2.19839	421	1.03592	2197	0.29 (0.11-0.82)	0.019	-0.724199	9978	0.9 (0.38-2.2)	0.82
PCED1B	2006	45	1.47123	928	2.34491	279	1.10598	1968	0.82 (0.28-2.4)	0.71	1.60438	1576	0.93 (0.33-2.6)	0.89
TSR1	2007.86	46	1.03298	2107	2.25974	353	2.37961	128	0.7 (0.25-2)	0.51	1.14697	2772	2.3 (0.8-6.4)	0.12
PLEKHG6	2008.76	47	1.93169	343	2.31893	306	0.896827	2766	0.42 (0.21-0.84)	0.014	0.98767	3283	0.79 (0.41-1.5)	0.5
ARHGEF39	2009.04	48	1.37764	1094	1.8727	925	1.81805	497	0.66 (0.21-2)	0.47	-0.450483	8893	0.38 (0.12-1.3)	0.11
SUCNR1	2016.83	49	1.4762	919	2.34403	282	1.09739	1996	0.84 (0.3-2.4)	0.75	-0.497571	9078	0.91 (0.33-2.6)	0.86
PLEKHJ1	2027.79	50	0.930197	2479	2.68848	103	2.44161	108	0.32 (0.088-1.1)	0.075	0.0525379	6844	0.38 (0.1-1.4)	0.14
DHRS13	2080.03	51	1.06556	1990	2.43693	222	1.66295	686	0.45 (0.17-1.1)	0.092	0.543713	4860	0.34 (0.12-0.95)	0.039
CHAF1B	2099.45	52	1.30986	1287	2.7173	93	1.09938	1985	0.44 (0.17-1.1)	0.091	0.577956	4726	0.8 (0.35-1.8)	0.59
KIAA1958	2099.49	53	2.08525	228	1.956	745	1.02064	2265	0.53 (0.21-1.4)	0.19	0.210365	6228	0.53 (0.22-1.3)	0.15
TTLL9	2114.67	54	1.27777	1370	2.72841	89	1.12739	1902	0.81 (0.3-2.2)	0.68	-0.293201	8248	0.62 (0.26-1.5)	0.27
DAO	2126.87	55	1.60994	719	2.00958	666	1.17245	1760	0.79 (0.32-2)	0.62	-1.21479	12081	0.7 (0.3-1.6)	0.4
CTSV	2141.11	56	0.998039	2231	2.7238	91	1.64639	706	1.5 (0.71-3.4)	0.27	0.945871	3409	0.83 (0.39-1.8)	0.63
ZMYND19	2147.63	57	1.17276	1650	1.90131	856	2.50738	92	0.39 (0.13-1.2)	0.11	0.13733	6514	0.44 (0.15-1.3)	0.13
VPS25	2156.8	58	1.19351	1589	2.5471	153	1.25249	1544	1.4 (0.48-4.1)	0.53	1.93165	948	1.2 (0.46-3.3)	0.68
ELP5	2180.13	59	1.91209	363	1.98601	691	1.00395	2328	0.63 (0.16-2.5)	0.5	-0.207295	7888	1.1 (0.28-4.6)	0.85
TEX30	2182.53	60	0.89093	2646	2.63571	123	2.38775	125	1.1 (0.34-3.8)	0.83	1.09378	2934	1.2 (0.39-3.4)	0.78
ANKRD22	2206.41	61	1.6867	613	2.14762	485	0.980153	2412	0.71 (0.47-1.1)	0.11	1.38418	2107	0.85 (0.58-1.2)	0.39
TUBB4B	2264.28	62	0.941711	2439	2.29013	331	2.26523	182	1.2 (0.61-2.5)	0.55	0.469732	5170	1 (0.56-1.9)	0.89
TM7SF3	2265.46	63	1.21643	1528	2.09216	552	1.44339	1076	1.2 (0.65-2)	0.62	0.330961	5744	0.93 (0.53-1.6)	0.79
HMGA1	2287.2	64	1.61302	710	1.64062	1538	1.90619	410	0.71 (0.37-1.4)	0.31	0.648802	4472	0.77 (0.39-1.5)	0.45
CCDC107	2309.28	65	1.42995	1003	1.68308	1404	2.04018	286	0.68 (0.25-1.8)	0.44	-0.21286	7914	0.52 (0.18-1.5)	0.24
ALOX12	2320.72	66	1.04663	2062	2.47748	198	1.43818	1089	0.63 (0.17-2.3)	0.48	0.0034635	7025	0.69 (0.24-2)	0.5
CYB561A3	2346.21	67	2.18723	178	2.6913	100	0.633438	4045	0.49 (0.21-1.2)	0.11	-0.257	8094	0.66 (0.29-1.5)	0.33
SPC25	2405.27	68	1.43775	992	1.64092	1537	2.14059	231	1.8 (0.49-6.7)	0.37	0.374108	5568	1.3 (0.47-3.7)	0.6
CXCL11	2419.19	69	1.33928	1197	1.87887	915	1.40535	1153	0.51 (0.3-0.87)	0.013	0.32702	5764	0.92 (0.61-1.4)	0.67
UBE2M	2471.88	70	1.86266	410	2.03042	633	0.858174	2930	0.29 (0.1-0.8)	0.017	0.365886	5598	0.63 (0.26-1.5)	0.31
TAF6L	2555.7	71	1.72889	560	1.8281	1022	1.05948	2129	0.3 (0.092-0.97)	0.044	-0.233094	7992	0.3 (0.099-0.92)	0.035
H2AZ1	2581.1	72	1.51942	849	1.61923	1606	1.69499	642	0.93 (0.59-1.5)	0.76	0.926342	3491	1.1 (0.75-1.6)	0.64
CDK1	2584.45	73	2.11076	209	1.42095	2405	2.73421	42	1.1 (0.51-2.5)	0.77	1.26822	2421	1.5 (0.76-3.1)	0.23
TBC1D10B	2602.29	74	1.54763	815	1.59531	1716	1.79665	521	0.23 (0.075-0.67)	0.0076	-1.25142	12233	0.9 (0.35-2.3)	0.82
FIGNL1	2627.6	75	2.02901	259	1.55911	1857	1.43234	1102	0.49 (0.16-1.5)	0.2	0.540868	4871	1.5 (0.6-3.9)	0.38
SLC31A2	2643.87	76	0.817168	2943	3.44427	7	1.5896	802	1.1 (0.37-3.2)	0.88	1.42563	2009	0.86 (0.3-2.4)	0.77
PSMD4	2653.23	77	2.33511	111	1.52067	2002	1.4387	1087	0.65 (0.31-1.3)	0.24	0.8317	3796	0.82 (0.39-1.7)	0.6
MDK	2690.63	78	1.03284	2109	1.85417	969	2.10078	253	0.48 (0.21-1.1)	0.075	-1.628	13691	0.77 (0.36-1.6)	0.49
SOAT1	2706.19	79	1.92661	348	1.46476	2222	1.88636	425	0.64 (0.23-1.7)	0.37	0.329362	5750	1.2 (0.48-3)	0.69
MPDU1	2712.76	80	0.899453	2607	2.09329	550	1.94027	379	1.2 (0.58-2.6)	0.6	0.360089	5620	1.1 (0.51-2.3)	0.84
USP6	2719.8	81	1.52468	844	1.73815	1254	1.23529	1589	0.94 (0.3-3)	0.92	-1.01695	11266	0.51 (0.16-1.6)	0.24
TNIP3	2738.64	82	0.975014	2321	2.17674	451	1.4666	1031	0.83 (0.32-2.1)	0.69	-1.5587	13422	1.2 (0.51-3.1)	0.64
BANF1	2746.96	83	2.01826	269	1.93354	794	0.765499	3352	0.22 (0.057-0.85)	0.028	-0.290429	8236	0.65 (0.22-1.9)	0.44
TATDN2	2751.57	84	1.20606	1554	3.21485	16	0.843786	2996	1 (0.58-1.9)	0.88	0.652402	4456	0.95 (0.53-1.7)	0.86
CFAP100	2753.63	85	1.32536	1234	1.66222	1468	1.66856	681	0.44 (0.13-1.5)	0.19	-0.990506	11146	1.3 (0.39-4.1)	0.7
TRAPPC3L	2760.04	86	1.343	1188	1.60188	1684	1.9683	346	1.2 (0.45-3.1)	0.73	1.08873	2949	0.59 (0.22-1.6)	0.29
PLK1	2782.4	87	1.96	319	1.60566	1670	1.20926	1670	0.8 (0.49-1.3)	0.36	0.776621	4011	0.91 (0.61-1.4)	0.65
ACRV1	2807.96	88	2.03067	256	1.83597	1011	0.828089	3072	0.059 (0.01-0.35)	0.0019	-0.56421	9332	0.85 (0.18-4)	0.84
GRM3	2816.23	89	2.95639	21	1.42384	2390	1.59854	786	0.41 (0.14-1.2)	0.11	-1.12904	11735	1.1 (0.37-3)	0.92
SLC5A8	2821.09	90	1.24908	1450	1.88163	909	1.24333	1569	0.83 (0.2-3.5)	0.8	-0.62306	9574	0.65 (0.16-2.6)	0.54
TLCD1	2833.2	91	1.90535	365	1.745	1235	0.948173	2534	0.29 (0.094-0.92)	0.035	2.93384	139	0.41 (0.16-1.1)	0.067
C1orf159	2842.91	92	1.35113	1161	1.84329	992	1.13613	1869	0.54 (0.18-1.6)	0.26	1.93367	945	0.52 (0.2-1.4)	0.18
TOR1A	2869.24	93	1.8354	438	1.76075	1192	0.936311	2580	1 (0.37-2.7)	1	0.719237	4225	1.5 (0.66-3.4)	0.34
DPH1	2897.58	94	0.959015	2377	2.50116	185	1.17059	1764	0.55 (0.2-1.5)	0.24	0.436665	5311	1.2 (0.51-3)	0.63
CEP78	2919.04	95	1.54389	820	1.45177	2277	2.71679	46	0.73 (0.24-2.2)	0.57	1.50369	1812	0.63 (0.24-1.7)	0.35
KIR2DL4	2931.33	96	1.40186	1058	1.73589	1263	1.21022	1668	0.38 (0.12-1.1)	0.084	-1.30786	12460	0.57 (0.21-1.6)	0.27
RNF167	2948.59	97	1.27552	1379	1.72018	1302	1.40147	1163	1 (0.36-3)	0.94	1.02821	3136	1.6 (0.56-4.8)	0.36
GZMH	2962.54	98	1.54622	818	1.9057	848	0.871354	2869	0.68 (0.29-1.6)	0.37	-0.166666	7700	0.71 (0.29-1.7)	0.45
ACAD8	2962.75	99	1.55256	805	2.5363	162	0.602718	4202	0.34 (0.12-0.91)	0.032	0.763241	4059	0.5 (0.2-1.3)	0.15
ZDHHC18	2968.49	100	2.06338	238	1.39349	2527	1.81189	502	0.41 (0.19-0.88)	0.023	2.15201	644	0.52 (0.26-1.1)	0.075
ZNF593	2987.42	101	2.79578	33	1.5599	1853	1.06042	2125	0.34 (0.14-0.82)	0.017	1.42001	2026	0.49 (0.2-1.2)	0.12
BSDC1	2989.65	102	1.44923	971	1.52436	1991	1.80402	511	0.22 (0.078-0.63)	0.0045	0.44142	5290	0.68 (0.25-1.9)	0.45
KNSTRN	2992.09	103	0.918733	2528	1.86722	939	2.04586	283	0.85 (0.36-2)	0.71	0.466867	5181	1 (0.46-2.2)	0.97
PIMREG	2992.85	104	1.13089	1792	2.30676	316	0.946693	2540	1.2 (0.5-3)	0.67	-0.20664	7886	0.71 (0.25-2)	0.53
SF3B4	3001.67	105	3.07045	17	1.61013	1648	0.939251	2568	0.86 (0.41-1.8)	0.68	-0.936306	10928	0.87 (0.46-1.7)	0.68
CYP27C1	3022.27	106	1.19436	1583	2.33105	292	0.855743	2944	0.98 (0.43-2.2)	0.97	0.290103	5913	0.5 (0.19-1.3)	0.15
MAFG	3074.68	107	1.34733	1170	1.6632	1465	1.31259	1394	0.28 (0.066-1.1)	0.077	0.406096	5429	2 (0.63-6.4)	0.24
XRCC3	3084.4	108	0.776694	3114	2.1413	492	1.84485	470	0.65 (0.24-1.8)	0.4	-0.168286	7715	1.2 (0.46-3.1)	0.71
ORC1	3094.12	109	2.19057	175	1.58232	1766	1.01286	2291	0.46 (0.15-1.4)	0.18	1.87062	1051	0.65 (0.26-1.6)	0.36
GPT2	3154.04	110	1.04694	2059	2.03948	619	1.13249	1883	0.53 (0.25-1.1)	0.096	1.5913	1607	0.6 (0.31-1.2)	0.13
XPO4	3163.48	111	1.41207	1043	1.55329	1885	1.50999	943	1.1 (0.29-4.4)	0.85	0.986512	3289	1.9 (0.61-5.8)	0.27
NAA38	3192.71	112	1.09063	1920	1.84503	988	1.28948	1451	1.4 (0.55-3.4)	0.5	1.06822	3011	1.5 (0.57-3.8)	0.43
KDF1	3202.24	113	1.61993	699	1.48403	2147	1.47462	1012	0.45 (0.16-1.3)	0.13	1.96494	887	0.34 (0.14-0.84)	0.02
XKRX	3216.43	114	1.8525	418	2.1567	475	0.523544	4647	0.46 (0.16-1.3)	0.15	-0.782292	10228	0.94 (0.33-2.7)	0.9
ING1	3221.32	115	0.975314	2317	1.7894	1109	1.65275	701	0.44 (0.12-1.6)	0.22	-0.800761	10327	0.56 (0.14-2.2)	0.4
CCNF	3224.64	116	1.33933	1196	1.44343	2306	2.78004	33	0.54 (0.18-1.6)	0.28	-0.0505566	7248	0.52 (0.18-1.5)	0.23
IRF2BP1	3226.14	117	2.28564	127	1.33276	2802	1.70582	629	0.42 (0.12-1.5)	0.18	-2.46126	15406	0.9 (0.29-2.8)	0.86
NKG7	3231.6	118	1.56014	794	2.99466	35	0.467487	4976	0.49 (0.26-0.95)	0.033	-0.047179	7231	0.62 (0.33-1.2)	0.14
GINS1	3233.1	119	1.00255	2211	2.53916	159	0.91161	2696	0.97 (0.42-2.2)	0.94	1.28713	2366	0.78 (0.38-1.6)	0.49
RNF157	3257.04	120	1.84638	427	1.74097	1244	0.786961	3239	0.51 (0.26-0.99)	0.046	-0.00825911	7076	0.68 (0.34-1.3)	0.27
TIGIT	3268.96	121	1.42482	1019	2.39056	250	0.581386	4311	0.2 (0.057-0.69)	0.011	-0.650575	9694	0.83 (0.28-2.5)	0.75
PAXX	3283.99	122	1.61399	708	1.43937	2317	1.57092	830	0.31 (0.11-0.89)	0.03	-0.76842	10158	0.58 (0.23-1.5)	0.25
CDC42EP4	3302.62	123	1.54298	823	2.35714	269	0.527795	4622	0.43 (0.17-1.1)	0.079	-1.16546	11870	0.98 (0.39-2.5)	0.96
HMBS	3347.25	124	1.61079	717	1.68273	1407	0.915079	2681	0.25 (0.073-0.86)	0.028	2.23094	572	0.55 (0.18-1.7)	0.3
H2AX	3354.26	125	0.669011	3658	2.09792	544	2.47968	102	0.27 (0.095-0.79)	0.016	1.33685	2226	0.45 (0.18-1.1)	0.075
GPD1	3375.85	126	1.19809	1571	1.60954	1654	1.46749	1030	0.32 (0.11-0.94)	0.038	-0.854595	10570	1.3 (0.45-3.8)	0.63
GRIN2B	3390.92	127	1.88179	393	2.84101	59	0.336917	5814	0.98 (0.37-2.6)	0.97	-1.55834	13421	1.1 (0.4-3.1)	0.83
MED31	3396.25	128	1.00384	2209	1.9447	768	1.14338	1845	1.6 (0.78-3.3)	0.2	-0.159598	7671	1.2 (0.54-2.8)	0.62
IL21	3396.72	129	0.804668	2995	2.09977	540	1.40726	1148	1.2 (0.52-2.9)	0.64	-0.311022	8331	0.51 (0.21-1.2)	0.13
CDCA2	3400.74	130	1.18303	1619	1.48735	2133	2.51235	91	0.74 (0.25-2.1)	0.57	1.09285	2936	1.2 (0.48-2.9)	0.72
RPIA	3437.89	131	1.87575	398	1.36221	2668	1.52795	900	0.45 (0.2-1)	0.063	1.00367	3225	0.81 (0.37-1.8)	0.59
EOMES	3451.23	132	0.803232	3001	1.97019	720	1.52795	899	0.54 (0.23-1.3)	0.16	-1.20727	12048	0.77 (0.33-1.8)	0.53
ZNF341	3459.4	133	1.12161	1825	1.6652	1461	1.3885	1193	0.95 (0.28-3.2)	0.94	1.61427	1551	0.31 (0.1-0.94)	0.038
ZWINT	3473.74	134	2.57785	55	1.40142	2494	1.15949	1797	0.83 (0.38-1.8)	0.65	1.17241	2699	1.2 (0.56-2.5)	0.65
TUSC1	3479.73	135	0.930855	2476	1.72746	1293	1.71787	614	1.3 (0.42-4.2)	0.62	-1.74726	14066	0.72 (0.25-2.1)	0.54
TMEM208	3492.06	136	0.885018	2675	1.94962	758	1.31651	1375	0.46 (0.17-1.3)	0.13	0.933663	3462	1 (0.4-2.7)	0.95
MGMT	3493.45	137	2.17979	183	2.11143	525	0.397432	5421	0.31 (0.1-0.93)	0.036	-1.15227	11824	0.79 (0.28-2.3)	0.67
PBK	3496.22	138	1.82059	453	1.44892	2287	1.21114	1662	0.83 (0.35-1.9)	0.66	0.0872655	6704	1.6 (0.8-3.1)	0.19
DISP2	3526.91	139	0.759799	3199	2.51545	176	1.15835	1800	0.3 (0.099-0.91)	0.033	-0.125916	7547	0.4 (0.13-1.2)	0.11
CHRNA9	3550.87	140	1.34714	1171	1.65773	1482	1.01837	2272	1.6 (0.51-4.9)	0.43	-0.279657	8199	2 (0.65-5.8)	0.23
TIMM22	3557.09	141	2.64327	49	2.31245	309	0.284108	6150	0.45 (0.18-1.1)	0.095	-0.780426	10221	3 (1.2-7.8)	0.022
FHAD1	3561.3	142	2.19467	174	1.80669	1068	0.545796	4524	0.45 (0.14-1.4)	0.16	1.58749	1615	0.41 (0.13-1.3)	0.13
SKA1	3597.88	143	1.83126	441	1.25895	3183	2.31459	158	0.76 (0.18-3.2)	0.71	2.26975	533	0.88 (0.26-3)	0.84
TACC3	3605.56	144	1.11607	1843	1.50845	2063	2.03282	294	0.62 (0.25-1.5)	0.29	0.4046	5439	0.96 (0.44-2.1)	0.91
RNF113A	3605.79	145	0.676723	3608	2.09716	545	1.68561	654	0.59 (0.18-1.9)	0.38	-0.156804	7663	1.8 (0.52-6.1)	0.36
ZFAND4	3613.54	146	1.67897	622	1.92417	816	0.555901	4460	0.52 (0.14-1.9)	0.33	-0.246104	8046	1.3 (0.36-4.7)	0.69
PPP4C	3645.51	147	0.809632	2974	1.96123	731	1.35053	1289	0.2 (0.069-0.59)	0.0034	1.35606	2176	0.77 (0.31-1.9)	0.58
SURF2	3676.28	148	0.570691	4186	2.47952	195	1.70747	625	1.2 (0.55-2.6)	0.65	0.161393	6414	0.43 (0.2-0.95)	0.037
TCN2	3676.36	149	3.24903	8	1.55373	1882	0.752317	3425	0.24 (0.092-0.62)	0.0031	-0.186696	7793	0.75 (0.32-1.8)	0.52
SLC26A9	3680.05	150	1.8044	472	1.30524	2928	1.61416	759	0.79 (0.32-1.9)	0.6	-0.703398	9889	0.6 (0.23-1.6)	0.29
INPP5K	3696.89	151	0.802023	3003	3.01958	29	0.913464	2690	0.69 (0.23-2.1)	0.51	0.731386	4180	1.3 (0.43-4)	0.63
CCDC65	3706.97	152	2.09518	222	2.37917	258	0.264942	6285	0.41 (0.12-1.4)	0.16	0.114169	6616	0.61 (0.21-1.8)	0.37
PA2G4	3734.76	153	1.63994	669	1.73166	1284	0.692805	3728	0.63 (0.22-1.8)	0.38	1.60827	1567	0.65 (0.26-1.6)	0.36
RMI2	3748.2	154	1.08575	1933	1.47893	2166	2.12505	240	0.36 (0.098-1.3)	0.12	-1.38984	12763	0.64 (0.18-2.2)	0.48
H2AZ2	3765.98	155	1.7332	556	1.45695	2252	1.06722	2097	0.85 (0.45-1.6)	0.6	-0.48187	9001	0.95 (0.56-1.6)	0.84
RASGEF1A	3767.04	156	1.7751	506	1.82057	1035	0.549074	4502	0.4 (0.13-1.2)	0.1	-0.551521	9290	0.46 (0.16-1.4)	0.16
CRTC2	3773.39	157	1.48183	905	1.29426	2978	2.16553	217	0.38 (0.16-0.91)	0.03	0.9448	3413	0.64 (0.26-1.6)	0.32
THAP10	3808.83	158	0.863972	2760	1.73021	1289	1.56328	842	0.46 (0.15-1.4)	0.18	-1.37669	12701	1.7 (0.53-5.4)	0.37
SMOX	3821.29	159	1.04656	2063	2.76692	75	0.60332	4197	0.92 (0.37-2.3)	0.86	-1.94861	14616	1.4 (0.62-3.3)	0.41
TSEN54	3830.36	160	1.50033	879	2.11637	518	0.453378	5075	0.21 (0.072-0.61)	0.0043	-0.645536	9674	0.51 (0.19-1.3)	0.17
TMEM268	3833.71	161	1.96076	318	1.97136	716	0.384606	5512	0.64 (0.19-2.2)	0.49	-1.18151	11942	0.74 (0.25-2.2)	0.59
TDP1	3839.51	162	1.67308	626	1.37016	2632	1.30705	1409	0.67 (0.25-1.8)	0.43	1.55502	1685	0.95 (0.42-2.1)	0.89
KCTD13	3842.72	163	1.45391	961	1.69233	1375	0.768175	3339	0.26 (0.11-0.64)	0.0032	-1.16884	11878	1.4 (0.58-3.2)	0.49
CNDP1	3852.81	164	0.676806	3607	2.06637	586	1.45413	1050	0.91 (0.28-3)	0.88	-0.156253	7661	0.37 (0.11-1.3)	0.12
TROAP	3858.03	165	0.462152	4756	2.45051	215	2.4332	112	0.62 (0.28-1.4)	0.25	-0.534538	9218	0.85 (0.46-1.6)	0.6
CETN2	3862.86	166	2.0596	239	1.26603	3135	1.45418	1049	0.45 (0.19-1)	0.063	-1.04514	11370	1.4 (0.61-3)	0.45
COPRS	3871	167	0.839377	2859	1.88705	886	1.23528	1590	0.38 (0.11-1.3)	0.12	-0.829103	10467	1.2 (0.37-4)	0.74
NR6A1	3884.58	168	1.01222	2176	1.64437	1524	1.31538	1380	1.1 (0.35-3.6)	0.83	1.125	2846	0.61 (0.2-1.9)	0.38
STYK1	3888.66	169	0.636966	3824	2.41282	239	1.28128	1470	1.5 (0.68-3.3)	0.32	0.839898	3775	0.61 (0.25-1.5)	0.28
RBM18	3914.16	170	1.84663	426	1.75482	1209	0.539075	4566	0.92 (0.36-2.4)	0.87	0.934117	3460	1.2 (0.55-2.7)	0.63
HLA-DQA1	3931.94	171	1.00684	2198	1.57417	1796	1.51777	918	N/A	N/A	0.080804	6725	N/A	N/A
PARS2	3933.6	172	0.545542	4337	2.25004	362	1.7456	580	0.6 (0.13-2.7)	0.51	-0.168456	7716	0.3 (0.081-1.1)	0.07
IDO1	3933.87	173	2.61551	51	1.17947	3614	1.7798	539	0.4 (0.19-0.82)	0.013	0.134641	6525	0.9 (0.5-1.6)	0.72
SLC25A11	3940.15	174	0.977726	2308	1.73543	1266	1.162	1790	0.59 (0.25-1.4)	0.23	1.5442	1718	1.2 (0.53-2.8)	0.66
TUB	3959.14	175	1.34301	1187	1.49156	2121	1.15595	1807	0.65 (0.24-1.8)	0.39	-2.36497	15305	1.3 (0.52-3.2)	0.58
SEMA5A	3960.63	176	1.93244	342	1.8425	994	0.432952	5188	0.65 (0.5-0.83)	0.00064	0.107616	6634	0.91 (0.73-1.1)	0.44
RAB36	3963.76	177	2.00172	284	1.53058	1976	0.757764	3397	0.68 (0.24-2)	0.47	-0.0997142	7452	0.54 (0.22-1.3)	0.18
SYNC	3977.69	178	1.24354	1472	1.39308	2532	1.6932	644	0.92 (0.37-2.3)	0.85	1.03717	3102	1.2 (0.5-2.8)	0.72
ASPHD2	3996.52	179	1.92396	349	2.44113	220	0.197297	6729	0.55 (0.27-1.1)	0.096	0.172769	6370	0.44 (0.22-0.88)	0.02
LRRC46	4003.08	180	2.01949	268	1.41418	2443	0.932561	2601	0.55 (0.21-1.4)	0.22	-0.19025	7804	0.55 (0.21-1.4)	0.23
SPTY2D1	4011.43	181	2.2901	124	1.36485	2657	0.979235	2415	0.28 (0.065-1.2)	0.089	-0.634328	9629	1.3 (0.36-5)	0.66
LRRC20	4013.22	182	1.77529	505	2.26388	352	0.265239	6283	0.62 (0.22-1.7)	0.36	-0.632704	9621	0.63 (0.24-1.6)	0.34
CCDC134	4014.06	183	1.84385	430	1.73151	1285	0.530566	4606	0.29 (0.11-0.79)	0.015	1.6709	1422	0.39 (0.14-1)	0.057
CHEK1	4015.45	184	1.39309	1072	1.2985	2960	1.83621	474	0.86 (0.49-1.5)	0.61	0.820294	3844	1 (0.64-1.7)	0.9
CASS4	4018.2	185	1.02528	2136	1.67228	1434	1.13688	1866	0.56 (0.16-1.9)	0.36	-0.690941	9836	1.2 (0.4-3.9)	0.7
ENDOG	4068.49	186	2.05181	244	1.37674	2609	0.972227	2443	1 (0.28-3.9)	0.95	1.27722	2395	0.29 (0.091-0.93)	0.037
TBC1D10C	4092.09	187	1.12181	1824	1.68448	1400	0.951315	2523	0.4 (0.16-1)	0.049	-1.43389	12934	0.58 (0.26-1.3)	0.19
CASP1	4104.21	188	0.830739	2893	2.28415	337	0.835317	3039	0.92 (0.52-1.6)	0.77	-0.124594	7542	0.78 (0.45-1.4)	0.4
HPSE	4108.44	189	0.605392	3998	2.17214	454	1.37334	1228	0.74 (0.21-2.7)	0.65	-1.14981	11815	1.1 (0.33-4)	0.84
TSACC	4113.56	190	1.7996	477	2.32748	298	0.212102	6619	0.42 (0.12-1.5)	0.19	0.380856	5532	0.25 (0.073-0.88)	0.031
EI24	4114.02	191	0.753711	3223	1.81435	1051	1.38094	1214	1 (0.43-2.4)	0.97	1.64294	1495	0.66 (0.32-1.3)	0.25
SH2D2A	4117.47	192	1.2044	1555	1.39008	2545	1.61029	767	0.39 (0.16-0.96)	0.041	-1.71299	13966	0.5 (0.22-1.1)	0.099
ATP13A2	4123.03	193	0.704478	3474	2.25803	356	1.03473	2200	0.69 (0.25-1.9)	0.46	2.50428	322	1 (0.4-2.6)	0.95
PIWIL1	4138.53	194	1.38148	1085	1.29275	2984	1.69312	645	0.51 (0.15-1.7)	0.28	-1.1494	11812	1.5 (0.52-4.4)	0.45
TRAF4	4143.61	195	0.621232	3911	1.83654	1009	1.95856	358	0.44 (0.2-0.97)	0.042	2.01683	811	0.53 (0.27-1)	0.066
OPRPN	4155.93	196	0.63563	3830	2.56783	142	1.04909	2159	1.7 (0.49-6.1)	0.39	0.307166	5852	1 (0.33-3.1)	0.97
EPHA10	4163.24	197	0.899	2609	1.69723	1363	1.23347	1597	0.5 (0.094-2.7)	0.42	-0.0243995	7135	0.3 (0.056-1.6)	0.15
MECP2	4163.87	198	1.61845	702	1.62143	1600	0.661355	3897	0.34 (0.1-1.1)	0.08	-0.609722	9525	1.3 (0.39-4.2)	0.67
PIGO	4177.17	199	0.532333	4413	1.96127	730	2.13577	232	0.83 (0.31-2.2)	0.71	1.9642	888	0.46 (0.15-1.4)	0.16
GJB1	4195.05	200	1.46225	945	1.90659	846	0.457666	5050	0.47 (0.16-1.4)	0.19	-1.87582	14433	0.76 (0.29-2)	0.59
TP53TG5	4222.57	201	1.32581	1232	2.95815	39	0.273582	6234	0.5 (0.16-1.6)	0.23	0.0575729	6830	0.87 (0.33-2.3)	0.77
TLCD3A	4231	202	1.34695	1173	2.90223	47	0.260618	6320	0.5 (0.21-1.2)	0.12	0.101031	6657	1.6 (0.68-3.8)	0.28
CPSF7	4232.38	203	1.18639	1606	1.43243	2351	1.35284	1285	0.73 (0.23-2.3)	0.6	1.16144	2731	1.4 (0.5-3.8)	0.52
SLC16A11	4247.64	204	0.580282	4132	2.22101	393	1.30423	1418	0.67 (0.22-2.1)	0.49	-1.32952	12536	0.74 (0.24-2.3)	0.6
ACOD1	4256.18	205	1.03827	2093	1.85635	964	0.777964	3284	0.55 (0.16-2)	0.36	0.0869735	6706	0.25 (0.071-0.85)	0.026
SLC16A6	4279.04	206	1.16532	1674	1.78161	1134	0.713017	3607	0.95 (0.37-2.5)	0.92	-0.210976	7903	0.81 (0.31-2.1)	0.66
NTF3	4289.37	207	0.798309	3018	2.04752	606	0.911486	2698	1.1 (0.47-2.8)	0.77	-0.470948	8970	1.1 (0.5-2.5)	0.78
ADGRF1	4295.25	208	0.803268	3000	1.57531	1794	1.85155	460	0.93 (0.74-1.2)	0.56	1.28223	2383	0.91 (0.73-1.1)	0.43
TMEM161A	4306.31	209	1.16873	1661	1.58409	1759	0.962389	2481	0.29 (0.092-0.95)	0.04	0.0599336	6817	0.73 (0.26-2)	0.55
DYDC2	4331.89	210	1.13492	1775	2.92112	44	0.362639	5650	1.6 (0.49-5.2)	0.44	-1.79337	14197	0.49 (0.16-1.5)	0.21
CCDC88C	4358.43	211	0.826736	2907	2.09189	553	0.823273	3092	0.88 (0.34-2.3)	0.79	-0.317054	8361	0.42 (0.18-1)	0.055
WARS1	4360.24	212	1.08501	1935	1.40409	2481	1.58817	806	0.78 (0.5-1.2)	0.28	1.27298	2408	0.77 (0.51-1.2)	0.22
DGAT2	4370.11	213	0.929103	2488	1.5736	1801	1.33364	1329	0.53 (0.25-1.2)	0.11	1.76193	1237	0.49 (0.23-1.1)	0.066
SCML2	4384.8	214	0.790529	3049	1.89283	877	1.0059	2317	1.1 (0.46-2.8)	0.79	-1.81514	14257	1.2 (0.52-2.7)	0.69
ASPHD1	4394.07	215	0.46435	4749	2.21886	395	1.58919	804	0.91 (0.48-1.7)	0.78	-1.23555	12164	0.94 (0.41-2.1)	0.87
CCL8	4425.07	216	0.944705	2426	1.81168	1061	0.856608	2941	1.1 (0.73-1.6)	0.69	0.896124	3585	1 (0.7-1.5)	0.84
GLOD4	4429.25	217	0.676272	3610	1.71178	1321	1.62515	742	0.87 (0.38-2)	0.74	1.17012	2705	1.6 (0.69-3.7)	0.27
CD1B	4431.66	218	0.869922	2733	1.93629	784	0.834786	3041	0.97 (0.32-2.9)	0.96	-1.34687	12598	0.4 (0.13-1.3)	0.12
PDCD2L	4433.24	219	1.4403	988	1.34693	2743	1.15526	1811	0.67 (0.26-1.7)	0.4	-0.571423	9372	1.2 (0.49-2.8)	0.73
PMEL	4435.3	220	1.21291	1539	2.20721	413	0.388221	5482	0.87 (0.27-2.8)	0.82	2.33868	471	0.63 (0.23-1.8)	0.38
SLC15A1	4440.26	221	0.737016	3312	1.65317	1495	1.55166	860	1.4 (0.98-1.9)	0.064	-0.255832	8088	0.63 (0.41-0.98)	0.04
PAFAH1B3	4445.01	222	1.24483	1469	1.47324	2186	1.03399	2206	0.27 (0.098-0.73)	0.01	0.404613	5438	0.58 (0.24-1.4)	0.23
HPD	4455.3	223	1.25805	1420	2.06457	589	0.407699	5355	0.53 (0.18-1.6)	0.27	-1.65447	13770	1.2 (0.45-3)	0.76
HINFP	4464.29	224	1.24609	1462	1.49323	2115	0.985021	2389	0.62 (0.23-1.7)	0.36	0.260981	6036	0.39 (0.15-1)	0.054
TCEAL3	4469.93	225	1.32963	1221	1.92553	810	0.425323	5247	0.75 (0.35-1.6)	0.47	-1.14811	11808	0.72 (0.36-1.5)	0.38
LYG2	4470.73	226	0.898899	2610	1.60727	1664	1.23114	1608	1.2 (0.38-3.6)	0.77	-0.710167	9920	0.83 (0.28-2.4)	0.74
CCDC15	4480.02	227	0.734838	3327	1.56305	1843	2.10663	248	1.3 (0.42-3.9)	0.67	0.541228	4869	1.8 (0.69-4.9)	0.23
MYBPC2	4481.51	228	1.89821	374	2.29523	329	0.0986634	7413	0.42 (0.16-1.1)	0.078	-0.968092	11039	0.36 (0.13-0.99)	0.048
IFNA21	4490.55	229	1.5617	791	1.37554	2612	0.969522	2456	1.4 (0.47-4.1)	0.56	-0.966302	11031	1 (0.41-2.6)	0.92
LIN9	4498.85	230	0.808663	2977	1.62372	1592	1.35724	1270	1.1 (0.39-2.9)	0.89	0.134141	6529	1.8 (0.72-4.3)	0.22
MYORG	4499.02	231	1.23936	1481	2.50948	180	0.286322	6134	0.94 (0.39-2.2)	0.89	1.66165	1445	0.72 (0.32-1.6)	0.44
CIDEC	4504.54	232	0.86969	2736	1.80419	1076	0.930497	2617	0.96 (0.39-2.3)	0.92	-0.887004	10699	1 (0.44-2.4)	0.94
KIAA0895	4509.17	233	1.84886	424	1.26904	3114	1.07928	2060	0.65 (0.18-2.3)	0.5	-2.12026	14978	2 (0.56-6.8)	0.29
TOP3A	4524.74	234	0.276288	5816	2.81983	64	2.34187	148	1.1 (0.52-2.2)	0.87	0.0583091	6828	1.3 (0.57-2.9)	0.54
UBAC1	4532.9	235	0.69098	3542	1.89883	865	1.1247	1912	0.91 (0.37-2.2)	0.84	0.288847	5920	0.41 (0.17-0.99)	0.047
ASB6	4539.78	236	0.706843	3462	1.58991	1730	1.93589	384	0.78 (0.31-1.9)	0.58	-0.290146	8234	0.86 (0.38-1.9)	0.71
CFAP119	4555.1	237	1.07906	1958	1.30514	2929	2.03875	288	0.37 (0.11-1.2)	0.11	-0.0409222	7208	0.89 (0.29-2.7)	0.83
SHC4	4556.61	238	0.930036	2484	1.85125	976	0.781462	3272	1.4 (0.39-5)	0.61	-0.322252	8384	2.9 (0.83-10)	0.095
NEK10	4564.89	239	2.275	131	1.73525	1267	0.287392	6127	0.67 (0.22-2.1)	0.49	-0.866923	10612	2 (0.58-6.8)	0.27
CFAP43	4575.2	240	1.4411	986	1.92515	812	0.341562	5784	0.66 (0.14-3.1)	0.59	0.26166	6029	0.33 (0.074-1.4)	0.14
TUBG1	4582.96	241	1.31677	1264	1.22656	3364	1.80412	510	0.88 (0.46-1.7)	0.7	1.67954	1404	0.99 (0.56-1.8)	0.97
PPM1D	4583.53	242	0.317725	5576	2.34879	276	2.19284	201	1.6 (0.36-6.9)	0.54	-0.647342	9680	1.1 (0.32-3.6)	0.92
CDK5	4586.46	243	0.630523	3861	2.33982	286	0.919017	2663	0.47 (0.21-1)	0.063	0.383114	5525	1.1 (0.51-2.3)	0.85
WFDC2	4587.27	244	1.96262	317	1.13747	3833	1.48349	987	0.71 (0.38-1.3)	0.27	-0.112814	7500	1 (0.59-1.9)	0.87
DDA1	4590.02	245	2.19644	173	2.61628	129	-0.0254845	8294	0.61 (0.26-1.4)	0.25	0.969177	3337	0.84 (0.37-1.9)	0.68
CLSPN	4591.51	246	1.14933	1728	1.24139	3286	3.36788	6	0.9 (0.49-1.7)	0.74	1.04508	3079	1.1 (0.64-1.8)	0.79
POP7	4592.82	247	1.76786	517	1.16182	3704	1.49934	956	0.5 (0.18-1.4)	0.19	1.7853	1201	0.56 (0.24-1.3)	0.18
CHRNA5	4601.18	248	2.47285	74	1.31478	2885	0.803103	3180	0.64 (0.32-1.3)	0.21	0.224216	6181	0.84 (0.45-1.6)	0.58
CD36	4607.89	249	1.00169	2214	1.36676	2651	1.76838	552	0.89 (0.63-1.3)	0.51	-1.72157	13980	1.1 (0.77-1.5)	0.72
FCRL4	4609.31	250	1.21643	1527	2.7634	76	0.235311	6478	0.53 (0.11-2.6)	0.44	-1.6145	13628	0.41 (0.095-1.8)	0.24
KEAP1	4611.83	251	0.848178	2824	2.06531	587	0.708786	3632	0.16 (0.035-0.7)	0.016	-1.6838	13872	1.1 (0.28-4.5)	0.87
DCTPP1	4616.01	252	0.67505	3617	2.02485	642	0.984967	2390	0.5 (0.19-1.3)	0.17	0.816335	3864	0.95 (0.38-2.4)	0.91
CRACR2A	4622.12	253	1.77942	498	1.80222	1080	0.296398	6065	0.63 (0.28-1.4)	0.26	-1.68025	13855	0.9 (0.44-1.9)	0.78
NKIRAS1	4630.16	254	1.49877	880	1.62507	1587	0.541075	4558	0.42 (0.13-1.4)	0.15	0.839165	3778	1.5 (0.51-4.3)	0.46
ALYREF	4630.63	255	1.30295	1298	1.47166	2194	0.889806	2793	0.18 (0.047-0.67)	0.011	0.378627	5545	1.8 (0.61-5.5)	0.28
KRBA2	4643.15	256	0.469271	4721	1.94499	767	1.72277	609	0.97 (0.4-2.3)	0.94	-0.905809	10795	1.5 (0.66-3.5)	0.32
HCFC1	4660.24	257	0.977822	2307	1.45929	2238	1.34568	1309	0.62 (0.29-1.3)	0.21	0.135815	6521	0.82 (0.4-1.7)	0.6
SHMT1	4662.68	258	0.989542	2260	1.34852	2739	1.88879	422	1.2 (0.51-3)	0.65	1.46467	1915	0.82 (0.34-2)	0.66
F7	4665.43	259	1.74505	545	1.53438	1963	0.568329	4389	0.67 (0.19-2.3)	0.53	0.524552	4941	0.39 (0.12-1.2)	0.11
BORA	4666.99	260	0.446144	4838	1.89939	864	2.02337	300	1.4 (0.39-5.2)	0.6	0.532084	4906	0.68 (0.19-2.4)	0.55
RPS6KA6	4673.25	261	1.54505	819	1.1858	3573	1.51565	925	0.67 (0.2-2.3)	0.53	-0.57065	9368	1.3 (0.35-4.7)	0.72
CFL1	4681.98	262	0.770232	3147	2.33201	291	0.666348	3867	0.84 (0.51-1.4)	0.5	1.52615	1768	1.1 (0.66-1.8)	0.75
KLHL11	4683.79	263	2.16972	188	1.23073	3337	1.00828	2308	0.56 (0.19-1.6)	0.29	-0.805975	10362	0.51 (0.19-1.3)	0.17
UPF1	4685.49	264	1.09004	1922	2.3076	315	0.370826	5596	0.46 (0.17-1.2)	0.12	1.08239	2970	0.73 (0.3-1.8)	0.49
DHRS11	4685.67	265	1.958	320	1.59716	1709	0.426209	5239	0.42 (0.17-0.99)	0.048	2.00373	835	0.68 (0.31-1.5)	0.34
LRRC74B	4692.25	266	0.626361	3890	2.07727	572	1.01688	2276	0.63 (0.26-1.5)	0.31	-1.37493	12696	0.58 (0.24-1.4)	0.23
CUTC	4697.02	267	0.735248	3324	1.98154	700	0.873741	2857	0.69 (0.26-1.9)	0.47	-0.938874	10941	1.1 (0.4-3)	0.87
SPINK2	4707.91	268	0.706314	3467	2.1683	459	0.812884	3133	1 (0.34-3.1)	0.97	-0.554573	9303	0.38 (0.13-1.1)	0.068
VRTN	4713.7	269	1.19134	1594	1.51795	2019	0.8733	2860	1.1 (0.42-2.9)	0.83	-1.11975	11708	0.6 (0.22-1.7)	0.33
BIRC5	4720.77	270	1.04474	2067	1.43483	2340	1.24048	1576	0.54 (0.19-1.5)	0.25	0.0761138	6748	1 (0.45-2.3)	0.95
SMPX	4732.56	271	0.973499	2326	1.93983	775	0.598628	4222	1 (0.41-2.5)	0.98	-0.517197	9159	1.3 (0.51-3.1)	0.62
C19orf73	4757.45	272	0.711351	3443	1.60067	1691	1.52719	903	1.1 (0.46-2.7)	0.81	-0.740659	10036	0.48 (0.21-1.1)	0.076
GDF15	4762.47	273	0.618575	3926	1.6319	1568	1.85854	451	0.68 (0.46-0.99)	0.043	3.01903	119	0.76 (0.53-1.1)	0.13
B9D1	4777.39	274	1.50533	870	1.76022	1193	0.369085	5609	0.51 (0.14-1.8)	0.31	-1.66891	13821	1.1 (0.35-3.5)	0.86
NANS	4785.7	275	0.588235	4093	1.63267	1563	2.08052	264	0.82 (0.37-1.8)	0.63	2.66813	232	0.88 (0.45-1.7)	0.71
BRIP1	4786.23	276	1.19409	1585	1.2905	2999	1.41653	1135	0.94 (0.46-1.9)	0.86	-0.541598	9246	1.2 (0.64-2.3)	0.55
TECTB	4790.9	277	0.576297	4151	1.83734	1006	1.36174	1257	0.5 (0.14-1.8)	0.29	-1.64378	13732	0.58 (0.17-2)	0.39
TMUB1	4804.21	278	0.866983	2747	1.38437	2573	2.01724	308	1.5 (0.61-3.6)	0.38	1.62938	1523	0.9 (0.42-1.9)	0.78
JMJD6	4808.19	279	1.14877	1730	1.34138	2766	1.30502	1414	0.48 (0.14-1.7)	0.26	-0.429141	8805	1.6 (0.48-5.6)	0.43
RPUSD1	4816.39	280	0.650229	3756	2.18489	440	0.853505	2960	0.52 (0.18-1.5)	0.22	-0.664413	9746	1.1 (0.41-3)	0.84
SOCS1	4846.2	281	0.938495	2452	1.92158	825	0.611884	4162	0.56 (0.24-1.3)	0.18	-0.108206	7485	0.69 (0.31-1.5)	0.36
GABARAPL1	4849.97	282	0.702723	3484	2.69806	99	0.628336	4070	1.2 (0.65-2.2)	0.56	-2.51291	15455	1.3 (0.66-2.4)	0.48
SNX18	4851.07	283	1.00533	2202	2.51648	174	0.342093	5779	0.59 (0.2-1.7)	0.34	0.891581	3597	0.53 (0.19-1.4)	0.21
RPH3AL	4855.13	284	1.03275	2111	1.73297	1281	0.682169	3798	0.85 (0.31-2.3)	0.76	-0.619625	9563	1 (0.43-2.5)	0.94
TMEM106C	4856.43	285	1.41429	1040	1.11329	3976	2.2452	185	1.1 (0.68-1.9)	0.61	0.603569	4633	1.1 (0.66-1.7)	0.78
RAB39A	4860.96	286	1.74847	538	2.22638	388	0.0479479	7790	0.76 (0.26-2.2)	0.62	-3.0283	15698	1.1 (0.33-3.9)	0.83
BCL2L14	4885	287	1.35957	1134	1.20044	3504	1.47524	1008	0.3 (0.1-0.87)	0.027	0.100312	6662	0.5 (0.18-1.4)	0.18
ZNF77	4886.1	288	1.09656	1908	1.89336	876	0.476933	4926	1 (0.39-2.6)	0.98	-1.21579	12091	0.49 (0.18-1.3)	0.14
ENTHD1	4895.23	289	0.920442	2518	1.99754	676	0.558328	4446	0.72 (0.23-2.3)	0.58	-0.265476	8135	0.96 (0.35-2.6)	0.93
TMEM185A	4895.83	290	1.04614	2064	2.28232	340	0.346422	5746	0.83 (0.39-1.8)	0.63	-0.531796	9210	1.3 (0.61-2.8)	0.48
CCNE2	4906.3	291	0.998701	2228	1.26843	3119	2.17834	207	1.2 (0.5-3.1)	0.65	1.23989	2486	0.77 (0.32-1.9)	0.56
LRP3	4909.07	292	0.368616	5292	2.04227	613	1.73857	589	0.33 (0.13-0.84)	0.02	-1.98343	14686	0.42 (0.18-0.98)	0.045
LPAR3	4913.56	293	2.26257	137	1.8031	1077	0.13923	7150	0.76 (0.45-1.3)	0.29	1.31798	2279	0.69 (0.43-1.1)	0.12
PSMB6	4916.31	294	0.638005	3817	2.07373	578	0.88813	2799	0.74 (0.31-1.8)	0.5	0.896325	3584	2.5 (1.1-5.8)	0.026
FANCD2	4919.82	295	1.61664	703	1.11462	3966	1.5809	812	0.75 (0.39-1.4)	0.37	1.76457	1233	0.92 (0.5-1.7)	0.79
DTNBP1	4923.62	296	0.988458	2264	1.38174	2586	1.38284	1209	0.87 (0.25-3.1)	0.83	-0.699861	9875	0.4 (0.12-1.3)	0.13
TUBA3C	4928.76	297	1.75074	534	1.03227	4437	2.27734	171	0.81 (0.38-1.7)	0.57	-2.55336	15490	1 (0.47-2.2)	0.95
PSME1	4938.15	298	0.907319	2576	1.31438	2887	2.17463	210	0.26 (0.099-0.66)	0.0049	1.92422	960	0.85 (0.36-2)	0.7
CHRNA6	4942.9	299	1.71266	585	2.91988	45	-0.0614192	8536	0.74 (0.26-2.1)	0.58	-1.34868	12607	0.78 (0.28-2.2)	0.64
CACYBP	4946.73	300	1.42666	1013	1.75638	1206	0.353469	5702	0.92 (0.42-2)	0.83	1.54157	1726	0.37 (0.17-0.8)	0.011
GYPA	4948.34	301	1.03154	2117	1.38531	2568	1.26832	1503	0.65 (0.25-1.7)	0.38	-0.798219	10310	1.5 (0.63-3.7)	0.35
APH1A	4948.57	302	2.28805	125	1.58901	1733	0.309718	5978	0.72 (0.41-1.2)	0.23	-0.0715155	7325	0.97 (0.61-1.6)	0.9
C14orf39	4955.61	303	1.75629	529	1.26466	3144	0.909773	2706	1 (0.23-4.4)	0.99	0.584774	4696	0.92 (0.24-3.5)	0.91
STK35	4956.45	304	0.624809	3896	1.62739	1582	1.56516	839	0.64 (0.33-1.2)	0.19	1.64582	1484	0.83 (0.45-1.6)	0.57
FBXO6	4965.26	305	1.24336	1473	1.23902	3299	1.44907	1065	0.56 (0.22-1.4)	0.23	-0.661259	9734	0.44 (0.19-1)	0.064
ZSCAN20	4967.16	306	0.736388	3316	1.5656	1833	1.37901	1216	0.49 (0.13-1.8)	0.28	-0.25647	8093	1.1 (0.31-4)	0.88
ZNRD2	4969.35	307	0.866903	2748	1.44786	2292	1.40176	1161	0.56 (0.2-1.5)	0.26	-0.432885	8822	1.5 (0.58-3.7)	0.43
KLHDC9	4970.08	308	1.26318	1405	1.88637	889	0.341216	5788	0.61 (0.27-1.4)	0.25	0.177001	6353	0.58 (0.27-1.3)	0.18
TNFRSF9	4975.99	309	1.35612	1149	1.50607	2070	0.659368	3907	0.27 (0.087-0.85)	0.025	-0.792528	10283	1.1 (0.39-3.4)	0.81
CCDC78	4976.11	310	0.678243	3600	1.88438	899	0.930878	2612	0.85 (0.28-2.6)	0.77	-1.43663	12950	0.67 (0.24-1.8)	0.43
GPRC5D	4986.3	311	1.2936	1333	1.18913	3554	1.57757	819	0.33 (0.11-1)	0.052	0.570198	4761	0.42 (0.17-1)	0.057
TMEM203	4991.89	312	1.02427	2141	1.71661	1309	0.649433	3963	0.66 (0.22-2)	0.47	-0.196791	7839	0.69 (0.26-1.8)	0.46
HES6	4994.78	313	1.22229	1512	1.40895	2459	0.916175	2674	0.81 (0.35-1.9)	0.62	-0.23432	7995	0.28 (0.087-0.88)	0.029
GAS2L2	5014.53	314	0.84002	2855	1.79409	1100	0.760742	3376	0.56 (0.17-1.9)	0.34	-3.32316	15733	1.1 (0.39-2.9)	0.9
LCTL	5025.75	315	1.30211	1304	1.54542	1922	0.629488	4062	0.72 (0.26-2)	0.53	0.306243	5858	1.7 (0.59-4.7)	0.34
SPSB2	5026.3	316	0.974177	2324	1.581	1772	0.869762	2878	0.29 (0.079-1.1)	0.061	-1.60163	13592	0.16 (0.045-0.58)	0.005
SHCBP1	5031.8	317	2.17391	185	1.22202	3398	0.873025	2862	0.3 (0.092-0.95)	0.041	2.71399	214	0.81 (0.29-2.2)	0.69
PRB1	5033.63	318	1.08673	1928	2.32317	302	0.266153	6279	0.78 (0.42-1.5)	0.45	-1.29775	12417	0.74 (0.41-1.3)	0.32
MEIOC	5040.05	319	1.51293	856	2.65357	117	-0.0103546	8193	0.44 (0.11-1.8)	0.26	-1.31479	12487	0.21 (0.052-0.88)	0.033
TTC30A	5043.18	320	1.17658	1642	1.95942	737	0.325328	5877	1.3 (0.6-2.9)	0.49	-1.99649	14716	1.7 (0.76-3.7)	0.2
LRRIQ3	5044.29	321	1.21815	1523	1.40115	2495	0.914015	2684	1.4 (0.25-8.4)	0.68	-0.753972	10106	0.32 (0.063-1.6)	0.16
FASTKD3	5047.72	322	0.853466	2809	2.44728	216	0.430966	5199	0.75 (0.26-2.2)	0.6	-0.731944	10005	0.38 (0.13-1.1)	0.073
RASL10A	5059.44	323	0.905893	2588	2.0229	647	0.512173	4715	1 (0.37-2.8)	0.96	0.332892	5740	0.51 (0.2-1.3)	0.15
UBASH3A	5072.92	324	2.01404	275	1.34183	2763	0.637517	4027	0.17 (0.056-0.52)	0.002	-0.442269	8857	0.76 (0.27-2.1)	0.6
TAAR8	5081.31	325	0.710068	3449	2.14069	493	0.680015	3809	1.7 (0.45-6.2)	0.45	-1.24444	12196	0.62 (0.18-2.1)	0.43
SMR3B	5083.16	326	1.86496	408	1.25771	3192	0.836049	3033	1.3 (0.47-3.9)	0.58	0.475658	5142	0.66 (0.25-1.8)	0.41
BAD	5097.93	327	0.6662	3674	2.16943	457	0.717636	3585	0.57 (0.19-1.8)	0.33	0.43178	5334	1.3 (0.46-3.6)	0.62
CRYGB	5107.51	328	0.475399	4693	2.31151	310	0.979264	2414	1.1 (0.37-3.2)	0.9	-0.232852	7990	0.78 (0.24-2.5)	0.68
SNX32	5116.48	329	1.17929	1631	1.3912	2538	0.935679	2584	0.63 (0.2-1.9)	0.42	-0.208946	7893	0.33 (0.1-1)	0.059
PDK3	5121.69	330	2.20991	167	1.26777	3125	0.718227	3583	0.51 (0.21-1.2)	0.13	0.166788	6392	0.97 (0.44-2.2)	0.94
CDK2AP2	5136.02	331	0.99783	2232	1.51523	2032	0.906608	2723	0.34 (0.15-0.77)	0.01	-0.797213	10303	0.59 (0.28-1.2)	0.17
PRSS3	5150.11	332	0.315185	5591	1.92499	813	2.12801	236	1 (0.63-1.6)	0.95	1.3916	2086	0.76 (0.49-1.2)	0.22
HNRNPCL1	5152.79	333	1.83681	437	1.23763	3304	0.862835	2910	0.65 (0.32-1.3)	0.24	-0.782854	10231	1.1 (0.62-2)	0.72
BSPRY	5159.93	334	1.73397	555	1.25896	3182	0.844887	2987	0.98 (0.44-2.2)	0.96	1.29509	2346	0.39 (0.16-0.91)	0.029
PCK2	5163.62	335	0.657219	3722	1.44026	2314	2.52521	85	0.57 (0.22-1.5)	0.25	1.83816	1114	0.61 (0.26-1.4)	0.26
APEX2	5181.46	336	1.3662	1118	1.17303	3647	1.33484	1325	0.48 (0.15-1.5)	0.21	-0.396732	8680	1.2 (0.45-3)	0.75
CXCL8	5182.43	337	1.06146	2005	1.94578	764	0.374905	5568	1.1 (0.85-1.4)	0.49	-0.253376	8077	1.1 (0.83-1.4)	0.55
PIWIL2	5185.74	338	0.975032	2320	1.56338	1841	0.830616	3057	0.78 (0.27-2.3)	0.66	-2.84327	15645	0.19 (0.055-0.67)	0.0095
UBQLN2	5191.11	339	0.332703	5493	2.14844	483	1.43869	1088	0.35 (0.11-1.1)	0.081	0.208256	6233	0.98 (0.37-2.6)	0.97
CYP2A6	5192.98	340	1.33552	1201	3.06924	24	-0.00574221	8166	1 (0.74-1.4)	0.84	-1.21912	12107	0.95 (0.71-1.3)	0.74
ST8SIA3	5199.12	341	1.16782	1665	1.51965	2005	0.694863	3714	0.69 (0.25-1.9)	0.47	-1.92547	14563	1.1 (0.39-3.1)	0.86
CCDC168	5199.81	342	0.661655	3697	1.68077	1413	1.12345	1916	1.5 (0.35-6.5)	0.59	-2.14548	15020	0.61 (0.15-2.4)	0.49
CCL22	5221.74	343	1.83329	439	1.97929	708	0.0170744	8011	0.49 (0.24-0.99)	0.047	0.751805	4103	0.45 (0.22-0.92)	0.028
GPR173	5224.69	344	1.69871	597	1.32189	2847	0.69889	3692	0.62 (0.24-1.6)	0.33	-2.19146	15110	1.7 (0.71-4.3)	0.23
PLA2G2D	5228.92	345	1.35921	1136	1.67009	1443	0.368754	5611	0.31 (0.1-0.92)	0.035	0.462472	5208	0.58 (0.21-1.7)	0.31
LRRC23	5245.21	346	0.334026	5485	2.9969	33	1.07841	2065	0.4 (0.13-1.2)	0.11	-0.645625	9675	0.6 (0.22-1.7)	0.33
UBE2A	5257.15	347	0.862521	2766	1.48396	2148	1.10799	1962	1 (0.5-2)	0.99	1.23723	2497	1.6 (0.84-3)	0.15
LINGO1	5270.87	348	1.36789	1115	2.24068	374	0.0508838	7769	0.95 (0.31-2.9)	0.93	-1.60657	13612	0.7 (0.21-2.4)	0.58
RRP1B	5276.07	349	1.43383	997	1.56896	1821	0.434678	5178	0.17 (0.052-0.58)	0.0045	0.602845	4635	0.62 (0.21-1.8)	0.37
RAD51AP1	5277.03	350	0.633083	3844	1.64785	1511	1.21108	1664	1.1 (0.7-1.9)	0.59	0.69468	4325	0.81 (0.51-1.3)	0.38
PSME3	5279.63	351	1.77074	512	1.10051	4039	1.22141	1637	0.27 (0.069-1.1)	0.063	1.66082	1447	0.95 (0.3-3)	0.93
PLAA	5282.39	352	1.25047	1448	1.66318	1466	0.428958	5219	1.6 (0.56-4.3)	0.39	1.27095	2412	0.83 (0.35-2)	0.67
IL2RA	5290.82	353	1.21915	1520	1.57787	1782	0.545519	4526	0.45 (0.24-0.82)	0.0095	-0.582947	9427	0.85 (0.48-1.5)	0.55
ADTRP	5291.82	354	1.50664	867	1.73503	1269	0.239737	6453	0.77 (0.4-1.5)	0.42	-1.58232	13511	0.98 (0.55-1.7)	0.94
PPP1R16B	5292.08	355	0.793898	3033	2.08476	562	0.518622	4681	0.3 (0.11-0.8)	0.016	-0.889982	10713	0.29 (0.11-0.77)	0.013
F2	5293.94	356	2.46305	77	1.25392	3210	0.664776	3880	0.46 (0.14-1.5)	0.21	-0.662685	9737	0.56 (0.18-1.8)	0.33
GPKOW	5297.88	357	0.940476	2443	1.66031	1473	0.682124	3799	0.21 (0.066-0.68)	0.0092	0.991871	3274	0.58 (0.18-1.9)	0.36
NOL6	5301.5	358	1.3694	1109	1.55925	1856	0.463607	4998	0.32 (0.14-0.77)	0.01	1.96862	881	0.39 (0.17-0.9)	0.027
ZNF629	5304.6	359	0.456804	4790	2.42154	234	0.888744	2797	0.52 (0.18-1.5)	0.24	-0.930957	10902	0.78 (0.28-2.2)	0.64
TEKT2	5308.75	360	1.57164	775	1.48566	2139	0.472395	4952	0.75 (0.33-1.7)	0.49	-1.17257	11905	0.81 (0.34-1.9)	0.63
GNG13	5311.55	361	0.407656	5051	1.67023	1442	2.40558	120	0.8 (0.27-2.3)	0.69	-0.695642	9858	0.62 (0.19-2)	0.43
MGST1	5316.14	362	1.0846	1936	1.25866	3185	1.3524	1287	1 (0.77-1.4)	0.76	0.349214	5668	1.1 (0.8-1.5)	0.6
ITPKB	5333.21	363	1.35949	1135	1.94969	757	0.141276	7126	0.42 (0.15-1.2)	0.11	-0.886317	10697	0.78 (0.28-2.1)	0.63
H3C1	5358.46	364	1.18079	1628	2.24505	371	0.132549	7202	0.84 (0.51-1.4)	0.51	0.575692	4737	0.52 (0.32-0.87)	0.012
TIMELESS	5368.57	365	0.321133	5559	1.8484	983	1.94638	375	0.96 (0.31-3)	0.94	0.377335	5554	0.65 (0.23-1.9)	0.43
DUSP16	5370.75	366	1.01765	2160	1.80191	1083	0.448951	5094	0.52 (0.29-0.94)	0.029	0.618853	4574	0.72 (0.41-1.2)	0.23
VGLL4	5372	367	0.739839	3298	2.3172	308	0.475021	4938	1.3 (0.49-3.5)	0.6	0.85245	3727	0.74 (0.29-1.9)	0.52
SUSD1	5381.68	368	0.777399	3110	2.56621	144	0.380343	5542	0.88 (0.42-1.8)	0.73	1.94868	917	1.1 (0.56-2.3)	0.71
RGS19	5381.99	369	0.74268	3285	1.66768	1453	0.891997	2783	0.72 (0.25-2.1)	0.55	-1.54817	13382	0.86 (0.31-2.4)	0.77
CDPF1	5382.01	370	0.885546	2668	1.27173	3096	1.79127	527	0.84 (0.32-2.2)	0.73	0.828436	3811	1 (0.41-2.5)	0.98
DYNC2I2	5388.92	371	0.377835	5238	1.75767	1203	1.85365	456	0.68 (0.25-1.8)	0.45	-0.500317	9088	0.63 (0.26-1.5)	0.3
BRCA1	5393.68	372	0.763984	3178	1.33069	2811	1.95852	359	1.1 (0.56-2.2)	0.76	1.6751	1416	1.2 (0.64-2.3)	0.57
ITIH6	5397.29	373	0.261672	5895	2.32724	299	1.363	1255	1.5 (0.51-4.3)	0.47	-1.11848	11701	0.47 (0.14-1.5)	0.21
SAYSD1	5400.33	374	0.839661	2858	2.09243	551	0.437945	5162	1 (0.33-3)	1	-1.09494	11598	1.5 (0.56-4.1)	0.42
MAD2L1	5402.43	375	1.35722	1142	1.04919	4348	1.95114	371	0.72 (0.41-1.2)	0.24	-0.292291	8244	1 (0.66-1.6)	0.88
CEACAM8	5404	376	0.682498	3577	2.19196	431	0.57226	4361	1.5 (0.54-4.2)	0.43	-0.608502	9518	0.81 (0.31-2.1)	0.67
ZG16	5406.79	377	0.930132	2480	2.29587	327	0.284154	6149	1.3 (0.48-3.3)	0.64	-1.29108	12391	0.45 (0.16-1.2)	0.11
PCNA	5407.64	378	1.1443	1745	1.16681	3681	1.59682	788	0.7 (0.37-1.3)	0.27	1.34709	2206	0.94 (0.53-1.7)	0.83
STAB2	5408.01	379	0.537325	4387	1.64442	1522	1.42984	1110	0.45 (0.11-1.8)	0.25	-1.72775	14001	1.7 (0.46-6.1)	0.43
NDUFA4	5408.69	380	1.13404	1781	1.869	933	0.306844	6001	1.1 (0.62-2)	0.71	0.631728	4530	0.97 (0.54-1.8)	0.93
COL25A1	5414.5	381	0.864351	2755	1.71719	1308	0.664181	3888	0.58 (0.21-1.6)	0.28	-1.87125	14422	1.1 (0.44-2.9)	0.79
MRPL17	5414.79	382	0.908206	2574	1.22825	3350	2.12679	239	1.8 (0.5-6.2)	0.37	-0.0936359	7420	1.1 (0.35-3.5)	0.87
MEFV	5417.34	383	0.720421	3398	2.38335	255	0.465795	4982	0.6 (0.18-2)	0.41	-2.0852	14899	0.73 (0.23-2.4)	0.6
DDX11	5423.43	384	0.0766234	6977	3.0629	25	2.07494	268	0.59 (0.36-0.95)	0.032	0.806203	3893	0.68 (0.44-1)	0.079
MAGEB2	5432.89	385	1.07918	1957	1.88574	894	0.326733	5868	0.87 (0.44-1.7)	0.7	0.0353765	6903	0.8 (0.38-1.7)	0.57
P2RX7	5438.37	386	1.52223	846	2.30773	314	-0.0691403	8593	0.42 (0.15-1.2)	0.095	-0.0712849	7322	0.84 (0.33-2.2)	0.72
ESRRG	5448.12	387	1.39631	1069	1.77989	1142	0.20114	6704	1.1 (0.32-3.5)	0.92	-1.10227	11630	0.79 (0.21-2.9)	0.73
ZMAT5	5452.43	388	2.21776	162	1.28379	3035	0.566971	4396	0.35 (0.12-1)	0.05	1.16536	2719	0.44 (0.16-1.2)	0.097
SLC25A35	5461.53	389	2.73564	37	1.15489	3744	0.78899	3236	0.74 (0.36-1.5)	0.42	0.750233	4106	1.1 (0.56-2)	0.85
IL23A	5470.05	390	0.461683	4759	2.95845	38	0.729822	3534	1 (0.36-2.9)	0.96	-0.801209	10332	1.1 (0.35-3.2)	0.9
NR1I2	5470.32	391	1.1728	1649	2.05803	596	0.163932	6955	0.43 (0.1-1.7)	0.23	-1.79238	14194	0.48 (0.11-2)	0.32
CD160	5470.9	392	1.8113	462	1.09973	4045	1.07849	2064	0.9 (0.24-3.4)	0.88	-2.14981	15030	1.2 (0.36-4.1)	0.76
PIF1	5475.08	393	0.52978	4434	1.70418	1338	1.26238	1523	0.65 (0.23-1.8)	0.42	-1.21315	12073	0.41 (0.14-1.2)	0.11
CDC25C	5476.76	394	0.836469	2869	1.30317	2939	1.63734	719	0.6 (0.16-2.2)	0.44	-0.283324	8211	0.93 (0.34-2.6)	0.9
SLC25A21	5480.62	395	1.47484	922	1.16547	3684	1.06349	2110	1.5 (0.53-4.1)	0.45	-1.30256	12437	0.33 (0.12-0.94)	0.038
TRIM65	5481.46	396	1.44673	975	2.70679	98	-0.114903	8903	0.45 (0.098-2.1)	0.31	-1.04592	11375	0.75 (0.19-2.9)	0.67
CDKN2A	5483.69	397	1.61282	712	0.95376	4922	2.71156	48	0.67 (0.4-1.1)	0.14	-0.40336	8702	0.98 (0.62-1.6)	0.93
RRP7A	5484.51	398	0.673575	3630	1.42109	2404	1.67821	660	1.2 (0.57-2.5)	0.64	-0.108072	7484	1 (0.54-2)	0.89
GLIPR2	5487.58	399	1.34288	1189	1.55705	1869	0.429428	5214	0.7 (0.28-1.7)	0.44	-1.5646	13447	0.93 (0.43-2)	0.84
E2F3	5489.04	400	0.979793	2298	1.51506	2034	0.775954	3300	0.98 (0.51-1.9)	0.96	-0.429024	8804	1 (0.56-1.9)	0.91
WDR49	5494.91	401	1.43802	991	1.6845	1399	0.245584	6414	0.43 (0.12-1.5)	0.17	-0.523303	9173	0.83 (0.31-2.2)	0.72
NOX5	5497.03	402	1.21226	1540	2.09806	543	0.124167	7265	0.8 (0.32-2)	0.65	-1.37729	12703	0.88 (0.35-2.2)	0.79
KAT8	5511.63	403	1.24893	1451	1.15192	3757	1.35833	1266	0.45 (0.12-1.7)	0.24	-2.3938	15342	0.76 (0.22-2.6)	0.66
SRD5A2	5512.07	404	1.50634	868	2.35089	274	-0.0992929	8779	0.59 (0.18-1.9)	0.38	-1.48007	13119	0.65 (0.21-2)	0.46
PANK1	5514.3	405	1.33503	1203	1.43385	2341	0.576077	4341	1.3 (0.45-3.7)	0.63	0.710947	4259	0.55 (0.18-1.7)	0.29
RNF40	5519.38	406	0.403849	5077	1.87048	929	1.28586	1463	0.23 (0.086-0.64)	0.0048	-0.652917	9706	1.2 (0.47-3.1)	0.71
HAVCR2	5525.88	407	0.72428	3380	2.15992	469	0.49611	4806	0.98 (0.31-3.1)	0.97	0.234831	6130	1.1 (0.35-3.4)	0.88
GFI1	5535.82	408	1.12464	1811	1.71265	1320	0.391919	5460	0.62 (0.24-1.6)	0.31	-0.30938	8325	0.42 (0.17-1)	0.058
RAD23A	5540.74	409	0.252163	5942	1.89271	878	1.96421	353	0.7 (0.28-1.8)	0.45	-0.0629714	7292	1 (0.4-2.5)	0.99
RNF175	5541.2	410	0.804261	2996	2.30251	320	0.358606	5675	0.57 (0.18-1.8)	0.34	-1.62406	13679	1.2 (0.47-3.2)	0.67
RNF26	5543.52	411	0.518246	4491	2.28397	338	0.738042	3487	0.43 (0.17-1.1)	0.065	0.330604	5746	0.7 (0.34-1.5)	0.35
FSCN3	5544.4	412	1.45705	956	1.75939	1195	0.165292	6950	0.72 (0.24-2.1)	0.54	-1.07126	11491	1.1 (0.41-2.9)	0.87
CXCL9	5551.08	413	2.493	65	0.960561	4875	1.38553	1201	0.74 (0.58-0.94)	0.012	1.86368	1064	0.9 (0.73-1.1)	0.31
NLGN4Y	5562.34	414	1.20083	1564	1.75437	1210	0.294741	6078	0.57 (0.26-1.2)	0.14	-1.12113	11712	0.83 (0.41-1.7)	0.6
UBXN11	5564.71	415	0.510366	4527	1.6481	1510	1.37219	1231	0.32 (0.1-0.99)	0.048	0.753673	4097	1.5 (0.52-4.5)	0.43
KIRREL3	5565.35	416	0.45793	4783	2.02559	641	0.94993	2527	0.76 (0.29-2)	0.57	0.149096	6464	0.95 (0.35-2.6)	0.92
FGFBP2	5569.58	417	0.628847	3874	1.36802	2643	3.08414	13	1.5 (0.72-3.1)	0.28	1.03209	3118	1.2 (0.62-2.4)	0.54
PRPSAP2	5570.26	418	0.771967	3139	2.53415	164	0.335647	5823	2.1 (0.91-4.9)	0.082	-0.569983	9364	2.3 (1-5.1)	0.049
RUSC1	5577.16	419	0.983882	2283	1.14593	3786	2.36625	135	0.87 (0.31-2.5)	0.79	-1.04372	11367	0.59 (0.21-1.6)	0.31
SLC7A7	5583.05	420	1.21154	1542	1.40984	2455	0.686958	3765	0.78 (0.35-1.7)	0.55	0.574853	4742	1.2 (0.52-2.6)	0.73
DNAAF8	5585.48	421	0.783362	3085	1.60512	1672	0.834468	3042	0.73 (0.31-1.7)	0.47	-2.15774	15053	0.64 (0.28-1.4)	0.27
KCNH3	5587.32	422	1.17423	1646	1.96928	721	0.166856	6944	0.63 (0.14-2.7)	0.53	-1.54473	13369	0.3 (0.056-1.6)	0.15
ZFY	5592.36	423	0.885882	2665	2.24507	370	0.283162	6155	0.52 (0.19-1.4)	0.19	-0.17628	7750	0.84 (0.33-2.1)	0.71
CD8A	5594.85	424	0.491624	4596	2.20816	412	0.776693	3292	0.49 (0.22-1.1)	0.088	-0.257423	8097	0.63 (0.28-1.4)	0.26
STXBP2	5606.23	425	0.558206	4274	2.82258	63	0.557846	4447	0.6 (0.21-1.7)	0.35	0.808688	3885	0.54 (0.22-1.3)	0.17
CCDC38	5628.58	426	1.79496	480	1.61709	1616	0.156987	6992	0.62 (0.15-2.6)	0.51	-1.50911	13235	1.1 (0.31-4.1)	0.87
ARTN	5631.62	427	1.68091	619	1.90043	859	-0.0177015	8247	0.88 (0.29-2.7)	0.82	-1.10378	11639	0.81 (0.32-2)	0.65
PSMB7	5638.19	428	1.27639	1374	1.67952	1416	0.291139	6103	0.96 (0.57-1.6)	0.87	1.00617	3219	1.3 (0.79-2.1)	0.31
SAMD3	5638.46	429	1.56463	783	1.60043	1692	0.242817	6428	0.4 (0.16-1)	0.057	-1.04043	11355	1.5 (0.71-3.3)	0.28
IL22RA1	5658.93	430	1.14412	1747	2.20899	410	0.0822894	7531	0.92 (0.37-2.3)	0.86	0.433106	5326	0.46 (0.19-1.1)	0.09
TNK1	5664.71	431	0.477987	4677	2.01257	661	0.878837	2832	0.52 (0.15-1.7)	0.29	-0.161583	7674	1 (0.34-2.9)	0.99
POLR2G	5666.64	432	1.38305	1082	1.02102	4494	1.66413	684	0.73 (0.47-1.2)	0.18	1.48417	1868	1.1 (0.7-1.6)	0.77
ART3	5667.24	433	0.35883	5351	2.16563	461	1.02502	2247	1.4 (0.52-3.7)	0.52	-1.69182	13898	0.98 (0.4-2.4)	0.97
KIF22	5672.97	434	0.610817	3964	1.81449	1050	0.81298	3132	0.34 (0.13-0.92)	0.034	0.31143	5834	0.83 (0.36-1.9)	0.67
BCAN	5673.49	435	0.479798	4666	1.81633	1042	1.05812	2135	0.69 (0.29-1.7)	0.42	-0.621236	9567	0.62 (0.27-1.4)	0.25
ACSL5	5681.84	436	1.02439	2140	1.23989	3292	1.27494	1488	0.83 (0.61-1.1)	0.26	3.0352	115	0.8 (0.6-1.1)	0.16
ELAVL2	5683.96	437	1.25457	1429	1.08513	4125	1.51661	923	1.2 (0.59-2.4)	0.63	-0.294019	8252	1 (0.54-2)	0.9
CTAGE1	5685.98	438	0.770416	3146	1.42047	2410	1.18279	1733	0.89 (0.32-2.5)	0.82	-0.111842	7495	0.44 (0.16-1.2)	0.097
NSDHL	5687.3	439	1.67712	623	0.972148	4811	1.60366	779	0.67 (0.34-1.3)	0.23	-0.0649111	7298	1.1 (0.6-2.1)	0.71
ZNF395	5699.24	440	0.938547	2451	1.63923	1542	0.561074	4424	0.53 (0.26-1.1)	0.075	0.228847	6150	0.84 (0.48-1.5)	0.54
ABHD3	5699.74	441	1.36391	1126	2.18491	439	-0.0492457	8450	0.61 (0.24-1.5)	0.3	1.77141	1221	0.49 (0.19-1.2)	0.13
TWNK	5704.54	442	0.713048	3437	2.09815	541	0.476683	4928	1.3 (0.41-4.1)	0.65	0.624224	4554	1.1 (0.35-3.7)	0.82
UTP25	5705.68	443	1.62379	691	1.2754	3077	0.635159	4037	0.87 (0.35-2.1)	0.76	-0.135229	7586	1.5 (0.64-3.3)	0.37
DNAI7	5712.84	444	1.49657	883	1.10986	3990	1.08956	2025	0.68 (0.2-2.3)	0.54	-1.27752	12338	0.68 (0.24-2)	0.47
FRMD5	5721.32	445	1.131	1791	1.07627	4172	1.93884	382	0.91 (0.29-2.8)	0.86	0.754283	4092	1.2 (0.35-4.2)	0.75
SMYD4	5729.59	446	0.433797	4904	1.92349	819	1.00412	2326	0.77 (0.33-1.8)	0.54	0.672509	4395	0.7 (0.29-1.7)	0.43
ICOS	5742.35	447	2.33784	110	1.45687	2253	0.228947	6524	0.22 (0.064-0.73)	0.014	-1.65299	13765	0.69 (0.24-1.9)	0.48
OPRL1	5744.32	448	1.41761	1034	1.39407	2524	0.519708	4675	0.79 (0.25-2.5)	0.69	-1.64438	13734	0.66 (0.22-2)	0.46
DPP9	5748.67	449	1.62417	689	1.15773	3723	0.868383	2885	0.34 (0.14-0.8)	0.014	0.139494	6501	1.4 (0.62-3.3)	0.41
TAT	5750.31	450	1.33177	1214	2.13283	500	-0.0264408	8303	0.53 (0.17-1.7)	0.3	-2.23096	15158	1 (0.38-2.9)	0.93
CDC25A	5750.99	451	1.15327	1716	1.35615	2697	0.76199	3372	0.83 (0.25-2.8)	0.76	1.18666	2648	0.6 (0.2-1.8)	0.36
RNF39	5753.76	452	0.564041	4231	1.51645	2025	1.46529	1034	0.66 (0.26-1.7)	0.39	-0.44867	8881	0.59 (0.26-1.3)	0.19
DNER	5754.76	453	0.41206	5021	1.60445	1676	1.7581	564	1.1 (0.52-2.4)	0.79	-1.1197	11707	1.7 (0.76-3.6)	0.2
FAM189B	5755.64	454	0.454665	4802	1.55751	1867	1.79786	516	0.85 (0.29-2.5)	0.77	-1.07295	11500	0.88 (0.32-2.4)	0.81
ECHS1	5758.07	455	1.68948	609	0.944638	4979	1.71892	613	0.42 (0.19-0.94)	0.034	2.08377	728	0.8 (0.41-1.6)	0.51
CD2	5760.45	456	1.75039	535	1.44966	2286	0.324732	5882	0.45 (0.25-0.82)	0.0089	0.290347	5912	0.68 (0.38-1.2)	0.2
PRM2	5760.5	457	0.428794	4928	2.08431	565	0.877883	2837	0.53 (0.19-1.5)	0.23	-0.763997	10136	0.72 (0.28-1.8)	0.48
NEK2	5762.17	458	1.41668	1035	1.03925	4402	1.42947	1111	0.42 (0.16-1.1)	0.081	-0.551612	9291	0.83 (0.37-1.8)	0.64
KLRB1	5763.14	459	0.873801	2716	1.85936	954	0.418358	5290	0.67 (0.31-1.5)	0.32	-0.937314	10930	1.1 (0.52-2.3)	0.82
TSPO2	5765.9	460	1.82518	449	1.16152	3706	0.776301	3297	0.28 (0.084-0.95)	0.041	-0.680168	9798	0.34 (0.11-1.1)	0.071
TMEM258	5767.07	461	0.371519	5272	2.47427	199	0.831265	3054	1.1 (0.68-1.7)	0.8	1.19619	2623	0.92 (0.61-1.4)	0.71
LMOD2	5776.24	462	0.805333	2989	1.51822	2015	0.867813	2889	0.73 (0.19-2.7)	0.64	-1.80332	14226	1.1 (0.32-3.7)	0.9
TMEM176A	5776.32	463	0.807372	2980	2.0043	669	0.388534	5480	0.96 (0.59-1.6)	0.89	-1.73012	14010	1.4 (0.83-2.2)	0.22
MAP2K7	5778.89	464	0.809437	2975	2.62844	125	0.227002	6534	0.72 (0.25-2.1)	0.54	-1.285	12367	0.52 (0.19-1.4)	0.21
TIGD7	5779.8	465	1.49625	884	1.02397	4476	1.37628	1221	0.54 (0.25-1.2)	0.13	-0.880874	10666	1.2 (0.56-2.5)	0.65
EMG1	5790.04	466	1.09937	1903	1.62019	1602	0.421028	5274	0.92 (0.49-1.8)	0.8	1.51295	1788	0.92 (0.54-1.6)	0.77
CCL4	5800.78	467	0.395651	5136	1.82465	1026	1.18361	1731	1.7 (0.91-3.2)	0.097	-0.133276	7576	0.93 (0.52-1.7)	0.82
TDRD1	5807.28	468	1.15306	1719	1.50236	2090	0.524718	4638	0.83 (0.24-2.9)	0.77	-0.723496	9973	0.18 (0.042-0.78)	0.021
BRPF1	5809	469	0.420002	4972	1.6357	1551	1.48896	978	0.56 (0.21-1.5)	0.25	1.01419	3191	0.62 (0.25-1.5)	0.31
PTTG1	5812.39	470	1.11623	1842	1.08474	4127	1.75598	569	1.2 (0.84-1.8)	0.3	0.642558	4490	1 (0.76-1.4)	0.86
LHPP	5814.19	471	2.05293	241	1.12732	3898	0.770432	3322	0.23 (0.069-0.77)	0.017	0.174237	6364	1.6 (0.61-4.1)	0.34
HMMR	5819.03	472	1.53479	833	0.920388	5151	2.55264	77	0.83 (0.33-2.1)	0.7	1.08446	2964	0.85 (0.37-2)	0.71
GBP1	5828.44	473	1.67966	620	1.08146	4143	1.00111	2333	0.75 (0.61-0.91)	0.0048	0.93998	3433	0.93 (0.75-1.1)	0.48
ASB2	5832.33	474	1.16723	1667	1.71024	1323	0.274041	6230	0.48 (0.17-1.3)	0.16	-1.49888	13198	0.81 (0.33-2)	0.65
GRK4	5833.19	475	0.475674	4691	2.03068	632	0.799902	3190	1.2 (0.34-4.3)	0.77	-3.02939	15699	0.95 (0.29-3.2)	0.94
GTSE1	5837.34	476	0.0808256	6951	2.10977	529	2.36891	133	1.3 (0.48-3.6)	0.6	1.01868	3178	1.4 (0.56-3.5)	0.47
NAGA	5841.51	477	0.65032	3755	1.68185	1410	0.828713	3067	0.31 (0.12-0.81)	0.016	1.87942	1037	1.3 (0.58-2.8)	0.54
CHMP7	5846.3	478	1.01276	2173	1.75776	1201	0.344635	5760	0.31 (0.11-0.91)	0.033	-0.372107	8581	1.4 (0.49-4)	0.54
HERC5	5855.79	479	0.806157	2985	1.59741	1707	0.708075	3637	0.71 (0.36-1.4)	0.33	-1.80744	14239	0.82 (0.42-1.6)	0.56
SLC14A2	5857.01	480	1.06886	1981	3.31209	14	-0.033039	8331	0.84 (0.3-2.4)	0.75	-1.1113	11670	0.89 (0.35-2.3)	0.81
MMP12	5860.3	481	0.869665	2737	1.21509	3433	1.65541	698	0.97 (0.69-1.4)	0.86	0.138685	6505	0.91 (0.65-1.3)	0.58
TINCR	5863.9	482	2.00502	280	1.02677	4465	1.01724	2275	0.54 (0.14-2.1)	0.36	1.43189	1999	0.58 (0.17-2)	0.38
METTL27	5872.88	483	0.451844	4814	1.53884	1947	1.75538	570	1.2 (0.46-3.2)	0.7	-1.44041	12964	0.73 (0.3-1.7)	0.47
CLIP2	5886.44	484	1.79221	483	1.4806	2164	0.242091	6432	0.49 (0.17-1.4)	0.19	-0.170292	7724	1.3 (0.51-3.5)	0.55
MPIG6B	5889.1	485	1.41491	1039	2.09188	554	-0.0887892	8718	0.36 (0.11-1.2)	0.091	-2.73581	15604	1 (0.35-3)	0.98
PPP1R3E	5894.36	486	0.778349	3108	1.25801	3189	1.65651	695	0.72 (0.26-2)	0.52	-0.965219	11028	0.94 (0.36-2.4)	0.9
CASP5	5904.79	487	0.612001	3958	2.0891	559	0.545593	4525	0.72 (0.21-2.5)	0.6	-0.667392	9753	0.58 (0.16-2.1)	0.41
BCAP31	5910.45	488	0.413786	5012	1.68357	1403	1.31061	1398	0.46 (0.22-0.95)	0.037	2.23724	569	0.88 (0.41-1.9)	0.74
CD38	5916.68	489	2.17789	184	1.73956	1250	-0.0801447	8672	0.35 (0.11-1.1)	0.07	0.138766	6504	0.5 (0.16-1.5)	0.22
CENPM	5929.5	490	0.614906	3944	2.19735	423	0.487974	4853	0.75 (0.32-1.7)	0.5	-1.16961	11882	1.3 (0.56-3)	0.55
FSHR	5938.55	491	2.37815	103	0.984884	4719	1.03869	2187	1.1 (0.39-3.2)	0.83	-0.563011	9326	0.52 (0.17-1.6)	0.24
ZNF554	5949.24	492	0.560571	4264	1.86585	943	0.75067	3433	0.57 (0.19-1.7)	0.31	-0.782695	10230	0.45 (0.16-1.3)	0.13
IQCE	5949.65	493	0.17021	6396	1.91566	833	1.75707	567	0.83 (0.31-2.2)	0.72	-1.58776	13524	1.1 (0.41-3)	0.84
PSMB8	5962.74	494	1.93722	338	0.987765	4694	1.11386	1942	0.24 (0.11-0.53)	0.00036	0.368068	5586	0.65 (0.3-1.4)	0.26
C6orf58	5968.2	495	1.49296	889	1.48672	2134	0.297136	6060	1.1 (0.33-3.9)	0.84	1.22352	2539	0.38 (0.11-1.3)	0.12
PRIM2	5982.09	496	0.11164	6744	2.6175	128	1.27857	1477	1.3 (0.48-3.4)	0.62	0.481001	5119	1.2 (0.43-3.1)	0.78
ANKRD30B	5986.22	497	1.10805	1878	1.45889	2241	0.555576	4462	1.3 (0.47-3.8)	0.6	-0.544899	9257	0.94 (0.37-2.4)	0.9
COL22A1	5996.6	498	1.16203	1685	1.58536	1752	0.354884	5697	0.84 (0.35-2)	0.69	-0.947929	10971	0.4 (0.15-1.1)	0.079
MED17	5997.34	499	1.14511	1742	1.1526	3755	1.16671	1780	0.75 (0.34-1.7)	0.48	-1.44021	12963	0.75 (0.36-1.5)	0.43
RASSF7	6001.99	500	0.744169	3276	1.38066	2592	1.15759	1802	0.53 (0.18-1.6)	0.26	0.968776	3339	0.49 (0.18-1.4)	0.17
POU4F1	6004.14	501	1.31591	1266	1.57198	1808	0.276388	6209	0.97 (0.45-2.1)	0.94	-0.502671	9095	0.42 (0.19-0.92)	0.031
LAGE3	6004.39	502	0.996654	2238	1.57611	1791	0.490382	4839	0.55 (0.2-1.5)	0.25	-0.680073	9797	0.86 (0.32-2.3)	0.76
CBX8	6006.7	503	0.873252	2719	1.42367	2391	0.843473	3000	1 (0.31-3.5)	0.94	-2.08814	14905	0.73 (0.23-2.3)	0.59
DPPA2	6011.74	504	1.62802	683	1.78446	1123	-0.0392488	8377	1.3 (0.43-3.7)	0.67	-1.33051	12540	0.97 (0.29-3.3)	0.97
PHEX	6015.32	505	0.478082	4676	1.45889	2242	1.83487	477	1.9 (0.62-5.8)	0.26	-0.969349	11048	0.91 (0.31-2.7)	0.86
CARD16	6022.29	506	1.46752	937	1.36411	2661	0.450998	5085	0.67 (0.34-1.3)	0.24	-0.096777	7438	1.3 (0.66-2.6)	0.43
NAAA	6025.32	507	1.2766	1373	1.4448	2302	0.440728	5149	1.3 (0.64-2.6)	0.49	0.326722	5770	0.67 (0.34-1.3)	0.24
CRB3	6028.23	508	0.0735556	6993	2.12818	506	1.82866	482	0.59 (0.23-1.5)	0.25	-0.498807	9083	0.53 (0.23-1.2)	0.14
SLC39A5	6031.23	509	1.22955	1500	1.58862	1736	0.297107	6061	0.37 (0.11-1.2)	0.094	-1.96047	14636	1.3 (0.46-3.5)	0.64
BACE1	6039.32	510	1.10487	1890	1.43705	2331	0.570015	4374	0.81 (0.27-2.4)	0.7	-1.4064	12817	2.7 (0.95-7.5)	0.063
CLEC10A	6049.85	511	1.36034	1132	2.38842	252	-0.19476	9470	0.55 (0.21-1.4)	0.22	-1.43466	12937	1.2 (0.46-3)	0.74
KCNS1	6050.54	512	0.553817	4296	1.85861	957	0.724873	3554	0.73 (0.27-2)	0.54	-2.39082	15339	1.1 (0.44-2.9)	0.8
COLGALT1	6050.8	513	0.184642	6312	1.87873	916	1.63479	723	0.55 (0.2-1.5)	0.26	0.174814	6361	1.1 (0.44-2.8)	0.82
RHEBL1	6062.02	514	0.634792	3835	1.36695	2650	1.47744	999	0.97 (0.39-2.4)	0.95	0.00447829	7019	0.58 (0.2-1.7)	0.33
HAUS1	6062.39	515	0.912842	2552	1.21551	3432	1.32551	1354	0.97 (0.49-2)	0.94	0.581963	4708	1.3 (0.77-2.3)	0.29
SPIB	6065.7	516	1.44856	972	1.88792	885	-0.0587522	8519	0.68 (0.43-1.1)	0.086	-1.05641	11423	0.93 (0.59-1.5)	0.76
FAM169A	6069.2	517	1.11938	1831	1.63658	1548	0.303731	6016	0.19 (0.06-0.58)	0.0036	2.21846	580	0.78 (0.31-1.9)	0.6
RMND1	6073.19	518	2.61072	52	0.896427	5303	1.31	1400	0.65 (0.18-2.3)	0.51	0.546621	4855	1.8 (0.63-5.3)	0.27
MYL11	6078.33	519	1.0179	2158	1.3166	2875	0.839326	3020	1.2 (0.43-3.6)	0.69	-0.891076	10720	1 (0.4-2.6)	0.97
NR2C2AP	6088.12	520	0.833528	2883	1.13615	3839	2.34585	146	0.43 (0.16-1.2)	0.095	0.570215	4760	1.4 (0.51-3.7)	0.53
TTLL10	6097.02	521	0.852557	2813	1.51741	2022	0.690933	3744	0.8 (0.27-2.3)	0.68	-2.37219	15318	0.8 (0.28-2.3)	0.68
REXO5	6103.13	522	0.398353	5115	1.77026	1163	1.07306	2078	0.68 (0.24-2)	0.47	-1.30354	12442	0.66 (0.23-1.9)	0.44
ENKUR	6107.96	523	2.07803	231	1.45412	2270	0.153914	7017	1.1 (0.34-3.4)	0.9	-1.17695	11925	0.72 (0.25-2.1)	0.55
GXYLT1	6110.32	524	1.00315	2210	1.14258	3804	1.37434	1227	0.7 (0.25-2)	0.5	-0.644325	9667	0.83 (0.33-2.1)	0.69
MKI67	6114.66	525	1.88054	395	0.82326	5771	2.51833	88	0.93 (0.57-1.5)	0.76	1.20432	2594	1.2 (0.75-1.9)	0.47
SAMD1	6118.36	526	0.442984	4856	2.06834	585	0.717134	3588	0.65 (0.26-1.6)	0.37	-0.270436	8154	0.47 (0.18-1.2)	0.12
ACE2	6126.6	527	1.4573	955	1.07776	4161	0.986092	2386	1 (0.6-1.7)	0.96	-0.900742	10773	1.1 (0.68-1.7)	0.79
CPLANE2	6130.02	528	1.21455	1534	1.90524	850	0.0322383	7898	0.55 (0.2-1.5)	0.24	-0.241657	8023	1.1 (0.42-2.8)	0.88
SYCE2	6132.29	529	2.2001	172	0.879367	5433	1.43787	1091	0.4 (0.16-1)	0.06	-1.20136	12022	0.33 (0.13-0.83)	0.018
GRK6	6155.37	530	0.360831	5342	1.85797	958	1.02562	2243	0.33 (0.15-0.72)	0.0059	-1.56408	13445	1.1 (0.51-2.2)	0.89
CEND1	6161.59	531	1.02069	2153	1.25397	3209	0.944656	2547	0.71 (0.3-1.7)	0.43	-1.33266	12549	0.95 (0.38-2.4)	0.91
DYNLRB2	6163.32	532	1.66939	633	1.57129	1813	0.0976308	7418	0.59 (0.17-2)	0.4	-1.37858	12707	0.6 (0.2-1.8)	0.36
NADK	6166.66	533	1.12926	1797	1.91707	832	0.0713425	7623	0.27 (0.08-0.93)	0.037	2.57237	282	0.32 (0.11-0.91)	0.032
PAQR6	6175.44	534	0.306855	5647	1.93808	779	1.0391	2184	0.63 (0.2-1.9)	0.42	-0.39363	8665	0.45 (0.13-1.5)	0.2
C2orf50	6179.63	535	2.30861	119	0.995501	4641	0.893396	2775	0.24 (0.082-0.68)	0.0077	-0.729694	9995	0.72 (0.29-1.8)	0.47
PRODH	6185.78	536	1.50486	872	0.95466	4914	1.39468	1177	0.63 (0.2-2)	0.43	-2.04127	14814	0.37 (0.1-1.3)	0.12
KLK14	6186.25	537	0.793538	3037	1.49925	2098	0.747479	3446	1.1 (0.46-2.6)	0.84	-1.67124	13829	0.64 (0.27-1.5)	0.31
EXOSC5	6187.15	538	1.06475	1994	1.19807	3510	1.02434	2249	0.24 (0.092-0.61)	0.0028	0.30736	5850	0.87 (0.39-1.9)	0.74
NPR3	6193.63	539	1.22049	1517	1.61556	1624	0.221333	6562	0.4 (0.074-2.1)	0.28	-2.6462	15556	0.88 (0.19-4.2)	0.87
CCL17	6194.8	540	0.796761	3023	1.54487	1926	0.679027	3812	0.69 (0.3-1.6)	0.38	-0.974501	11077	0.57 (0.25-1.3)	0.19
FEZ1	6200.06	541	1.48005	910	1.73093	1288	0.00476151	8094	0.48 (0.21-1.1)	0.086	-0.695244	9855	1.2 (0.61-2.3)	0.63
PPP1R26	6200.74	542	0.536686	4390	1.52322	1995	1.18804	1718	0.77 (0.21-2.7)	0.68	-0.708606	9914	0.41 (0.11-1.5)	0.17
SLC27A2	6200.81	543	2.21397	164	0.853791	5589	1.51361	935	0.48 (0.19-1.2)	0.13	3.87366	12	0.53 (0.21-1.4)	0.19
TNFRSF1B	6213.45	544	1.05186	2043	1.37117	2630	0.658321	3914	0.63 (0.32-1.3)	0.2	0.570132	4762	0.7 (0.34-1.4)	0.33
ABCD2	6218.97	545	0.307537	5643	2.84317	58	0.70436	3654	0.38 (0.13-1.1)	0.08	1.05231	3056	0.26 (0.094-0.69)	0.0072
ZNF687	6223.96	546	2.40057	97	1.12516	3914	0.587877	4284	0.65 (0.27-1.6)	0.34	0.474982	5146	0.63 (0.28-1.4)	0.25
CST7	6239.2	547	0.380378	5222	2.04569	607	0.786234	3249	0.36 (0.15-0.87)	0.024	-0.799954	10321	0.99 (0.43-2.3)	0.99
MED11	6241.06	548	0.659548	3707	1.58708	1746	0.783048	3258	0.52 (0.22-1.2)	0.14	1.44548	1960	1.1 (0.48-2.5)	0.83
INKA2	6244.87	549	0.205886	6205	1.89238	879	1.33818	1320	0.67 (0.21-2.2)	0.51	-1.26214	12277	0.43 (0.14-1.3)	0.14
TRAF3	6256.42	550	1.10905	1870	2.51506	177	-0.121201	8944	0.41 (0.13-1.3)	0.12	0.0766633	6746	2.1 (0.72-6.3)	0.17
ARHGAP17	6257.34	551	0.75154	3237	1.65204	1503	0.560062	4433	1.1 (0.39-2.9)	0.9	0.581502	4711	0.65 (0.24-1.7)	0.39
BLM	6262.25	552	0.873175	2720	1.09753	4054	2.0193	303	0.53 (0.22-1.3)	0.15	1.86221	1069	0.99 (0.47-2.1)	0.98
SLC9A7	6264.65	553	1.13396	1783	1.38801	2555	0.544467	4531	0.43 (0.18-1.1)	0.066	2.37211	444	0.87 (0.4-1.9)	0.73
SET	6268.43	554	0.840918	2851	1.28478	3031	1.07126	2085	0.97 (0.57-1.6)	0.9	0.862132	3698	1.1 (0.7-1.8)	0.64
ETV7	6274.37	555	0.319276	5567	1.81849	1039	1.09882	1991	0.39 (0.1-1.5)	0.17	0.788545	3962	0.51 (0.16-1.6)	0.24
ATG101	6278.38	556	2.06658	237	2.11029	528	-0.372011	10671	0.29 (0.094-0.91)	0.033	-0.125785	7546	0.93 (0.34-2.6)	0.89
LYZL6	6281.94	557	1.40049	1060	2.1588	471	-0.214533	9599	1.7 (0.58-5.2)	0.32	-0.563616	9328	1.1 (0.35-3.7)	0.84
WNK4	6284.24	558	0.65875	3712	1.49597	2106	0.924832	2644	0.29 (0.097-0.88)	0.029	-1.61989	13655	0.63 (0.23-1.8)	0.38
EIF5A	6289.4	559	1.41144	1044	1.05164	4334	1.02623	2238	0.95 (0.46-1.9)	0.88	-0.703208	9888	1.4 (0.67-2.8)	0.39
ORMDL3	6289.94	560	2.0864	226	0.850111	5610	1.48968	976	0.2 (0.083-0.5)	0.00053	1.02021	3173	0.69 (0.34-1.4)	0.31
PKMYT1	6293.24	561	0.601598	4017	1.29727	2967	1.75345	572	0.45 (0.16-1.2)	0.12	1.1605	2735	0.94 (0.38-2.3)	0.89
ADA	6297.79	562	0.578379	4141	1.53303	1968	1.00639	2315	1.3 (0.57-3.1)	0.5	0.174598	6362	0.58 (0.25-1.3)	0.2
CCDC77	6303.11	563	0.0809643	6950	2.73643	87	1.13545	1873	1.1 (0.4-3.2)	0.83	-0.395206	8672	0.39 (0.13-1.2)	0.11
TMEM174	6303.49	564	1.18242	1621	2.15427	477	-0.105139	8819	1.1 (0.37-3.1)	0.89	-2.45464	15394	0.94 (0.36-2.4)	0.89
FAM151A	6305.6	565	0.851772	2815	1.3161	2876	0.956952	2505	0.7 (0.25-2)	0.5	0.0310982	6923	1.5 (0.58-4.1)	0.38
PELP1	6309.55	566	0.329305	5515	1.85137	975	1.02313	2256	0.65 (0.24-1.7)	0.38	0.266768	6006	1.9 (0.75-4.7)	0.18
CHAF1A	6310.38	567	0.523344	4463	1.3045	2931	2.80576	30	0.55 (0.25-1.2)	0.14	-0.316882	8359	0.68 (0.3-1.5)	0.34
ZNRF1	6318.12	568	0.158866	6457	1.95622	743	1.32388	1357	0.33 (0.1-1.1)	0.069	-0.23284	7989	0.51 (0.16-1.6)	0.24
RAD54B	6323.82	569	1.76553	518	2.05984	594	-0.306816	10226	0.93 (0.54-1.6)	0.78	1.97163	875	1.2 (0.78-1.9)	0.38
C17orf58	6324.67	570	0.948127	2413	1.17592	3633	1.20777	1672	0.56 (0.28-1.1)	0.11	0.0841865	6716	0.64 (0.33-1.3)	0.2
ABCB10	6327.71	571	0.684268	3568	1.78693	1114	0.490669	4835	0.68 (0.17-2.7)	0.58	-1.14903	11810	0.33 (0.085-1.3)	0.11
CBL	6328.11	572	1.70691	593	1.69754	1361	-0.0777414	8657	1 (0.4-2.6)	0.97	1.24294	2481	0.91 (0.38-2.2)	0.82
KIF4A	6330.27	573	1.39785	1066	0.89958	5283	1.84567	467	0.78 (0.38-1.6)	0.5	0.907788	3552	1.2 (0.67-2.1)	0.56
NETO2	6337.3	574	1.41071	1047	2.09097	556	-0.208326	9561	0.72 (0.39-1.3)	0.28	-0.375087	8593	0.9 (0.54-1.5)	0.71
TNFRSF10A	6341.76	575	-0.0333567	7694	2.1929	428	2.16109	220	0.71 (0.28-1.8)	0.47	-0.487912	9024	0.86 (0.37-2)	0.74
FBXO46	6342.6	576	1.13624	1771	1.07604	4175	1.23397	1595	0.2 (0.047-0.82)	0.026	-0.712813	9927	0.42 (0.13-1.3)	0.14
STARD6	6346.25	577	0.604242	4005	1.65757	1483	0.730517	3533	0.92 (0.21-4)	0.91	-0.242546	8029	0.37 (0.091-1.5)	0.16
FXR2	6347.4	578	0.0836248	6931	2.97823	37	1.07175	2081	0.53 (0.17-1.6)	0.28	0.748061	4116	1.3 (0.38-4.3)	0.68
ANAPC11	6348.45	579	2.37124	105	2.19469	425	-0.457938	11193	0.64 (0.19-2.2)	0.48	1.15471	2748	0.96 (0.32-2.9)	0.94
KLK10	6352.91	580	0.124398	6668	2.10809	530	1.26142	1527	1.3 (0.53-3.2)	0.56	-0.920901	10849	0.89 (0.39-2)	0.78
LRRC71	6357.18	581	0.227534	6077	2.11101	527	0.984235	2394	0.86 (0.34-2.2)	0.74	-1.4429	12973	0.48 (0.18-1.3)	0.14
STAC3	6360.54	582	1.12401	1813	1.69794	1360	0.162604	6960	0.33 (0.086-1.2)	0.099	-2.37579	15322	0.2 (0.041-1)	0.052
CRISP1	6363.97	583	1.01871	2154	1.11846	3950	1.26505	1514	0.65 (0.25-1.7)	0.37	-1.22731	12133	0.76 (0.32-1.8)	0.53
CHMP6	6376.82	584	0.349471	5399	1.80764	1066	0.988406	2378	0.28 (0.11-0.75)	0.011	-1.41038	12836	1.2 (0.49-3)	0.67
TSSK3	6381.09	585	1.66398	643	0.916103	5178	1.31638	1376	0.32 (0.11-0.94)	0.039	0.339899	5704	0.73 (0.25-2.1)	0.55
GPRIN2	6385.87	586	0.97835	2303	2.78282	72	-0.0979477	8768	0.57 (0.22-1.5)	0.25	-2.00628	14734	0.49 (0.19-1.3)	0.15
MOCOS	6386.37	587	0.223099	6104	2.65606	115	0.798414	3200	0.83 (0.42-1.7)	0.61	1.22291	2541	1.5 (0.78-2.8)	0.23
CYP21A2	6389.89	588	0.874405	2713	1.91168	840	0.198595	6713	1.1 (0.64-1.7)	0.83	-1.47975	13118	1.1 (0.66-1.8)	0.77
ESYT1	6391.74	589	1.99345	291	0.883886	5408	1.28386	1464	0.39 (0.18-0.83)	0.015	2.50383	323	0.66 (0.31-1.4)	0.27
OGG1	6398.38	590	0.185709	6308	1.76768	1170	1.5246	908	0.5 (0.14-1.8)	0.29	-1.0888	11579	0.6 (0.18-2)	0.4
MARCO	6399.22	591	0.73614	3318	2.84595	55	0.106432	7361	0.64 (0.24-1.7)	0.37	-0.683332	9810	0.54 (0.19-1.5)	0.24
CAAP1	6399.58	592	1.48314	902	1.34421	2754	0.357734	5680	1.4 (0.54-3.9)	0.46	1.30553	2315	0.3 (0.1-0.89)	0.031
FOXJ1	6401.6	593	2.27816	130	1.18509	3577	0.428373	5222	0.27 (0.094-0.78)	0.016	0.0594289	6820	0.31 (0.12-0.82)	0.018
OSGEP	6404.92	594	0.930122	2482	1.36317	2665	0.718525	3580	0.88 (0.36-2.1)	0.78	1.19961	2610	2.6 (1.1-5.8)	0.022
SLC17A4	6408.49	595	1.01263	2174	1.95933	738	0.0570823	7722	0.3 (0.089-1)	0.056	-1.76796	14127	0.62 (0.19-2)	0.43
ROPN1	6412.5	596	1.15455	1709	2.62665	126	-0.210549	9573	1.1 (0.59-2.1)	0.74	-0.30355	8299	1.2 (0.63-2.2)	0.59
ANKRD33B	6427.31	597	0.522321	4467	2.0103	665	0.534317	4588	0.75 (0.31-1.8)	0.52	-1.80371	14228	0.7 (0.31-1.6)	0.4
ADPRM	6427.62	598	0.734605	3328	1.89754	869	0.331892	5842	2.9 (1.1-7.3)	0.027	0.231408	6136	1.6 (0.61-4)	0.36
TEX36	6429.69	599	1.42657	1014	2.29822	325	-0.306969	10228	1 (0.39-2.8)	0.93	-0.28659	8222	0.62 (0.23-1.7)	0.35
TCTN2	6435.26	600	0.759316	3200	1.50523	2079	0.693257	3724	1.3 (0.54-3.2)	0.54	0.230112	6144	1.7 (0.71-4)	0.23
CASTOR2	6440.47	601	0.847526	2825	1.16196	3703	1.40124	1165	0.88 (0.4-1.9)	0.76	-1.18383	11952	0.62 (0.29-1.3)	0.2
RFX4	6440.63	602	1.13773	1765	1.83612	1010	0.0392405	7853	1 (0.31-3.3)	0.99	-0.496054	9071	0.41 (0.14-1.2)	0.12
TTLL6	6441.14	603	1.98285	302	1.76904	1166	-0.225657	9667	0.8 (0.29-2.2)	0.66	-2.12115	14980	0.39 (0.13-1.2)	0.094
GALP	6441.51	604	1.84931	423	1.36354	2663	0.21095	6626	0.77 (0.27-2.2)	0.64	-2.03284	14799	0.73 (0.25-2.1)	0.55
MOGAT1	6442.23	605	1.34679	1174	2.03342	631	-0.19028	9435	0.68 (0.19-2.4)	0.55	-1.93627	14585	0.76 (0.27-2.2)	0.61
SAXO1	6444.95	606	0.186949	6300	1.96689	725	1.13771	1861	1.2 (0.35-3.8)	0.81	-0.776941	10198	0.47 (0.14-1.6)	0.22
VNN1	6461.57	607	1.93012	344	1.02989	4450	0.764461	3356	0.66 (0.27-1.6)	0.36	-0.763048	10130	1.4 (0.61-3.4)	0.41
MEN1	6464.18	608	0.685254	3564	1.28788	3011	1.2815	1469	0.53 (0.16-1.7)	0.3	-0.488989	9031	0.6 (0.22-1.6)	0.31
C12orf50	6464.37	609	0.863449	2764	1.21714	3422	1.14531	1837	0.88 (0.31-2.5)	0.82	-0.277045	8191	0.8 (0.3-2.1)	0.65
ASRGL1	6464.41	610	1.46654	938	0.924105	5122	1.37843	1217	1 (0.55-1.8)	0.99	-0.796857	10301	0.47 (0.22-1)	0.055
GLRB	6467.55	611	1.28356	1357	1.46852	2207	0.277569	6201	0.67 (0.2-2.3)	0.53	-1.96199	14640	0.65 (0.2-2.1)	0.48
CCNE1	6470.77	612	1.4279	1010	1.29773	2961	0.422663	5264	0.73 (0.43-1.2)	0.24	1.83684	1116	0.59 (0.34-1)	0.056
KCNS3	6472.81	613	1.23416	1489	1.0431	4382	1.13929	1855	0.79 (0.36-1.7)	0.56	1.09798	2921	0.55 (0.26-1.1)	0.11
RALGPS1	6475.9	614	0.844481	2836	1.92095	826	0.197386	6727	0.52 (0.15-1.8)	0.3	0.660271	4434	0.4 (0.14-1.1)	0.088
CGN	6484.85	615	1.2698	1387	1.00447	4591	1.22453	1625	0.63 (0.27-1.5)	0.3	1.91791	973	0.77 (0.34-1.7)	0.52
TMEM74B	6488.14	616	0.644877	3786	1.34383	2758	1.20371	1679	0.7 (0.31-1.6)	0.39	-0.19304	7821	1 (0.46-2.3)	0.94
E2F7	6489.9	617	-0.0738266	7953	2.21226	406	2.27644	172	1.3 (0.65-2.5)	0.48	-0.42726	8797	1.6 (0.9-2.7)	0.11
ZNHIT2	6494.07	618	1.11295	1861	1.47519	2180	0.373581	5576	0.69 (0.28-1.7)	0.43	-0.0988888	7447	0.53 (0.23-1.2)	0.14
H1-1	6495.64	619	0.911457	2560	1.45353	2274	0.568256	4390	N/A	N/A	-1.60177	13593	N/A	N/A
METTL16	6495.74	620	0.258346	5910	2.82485	62	0.683365	3791	0.97 (0.31-3)	0.95	0.377967	5549	1.1 (0.31-3.7)	0.92
PLEKHB1	6501.82	621	1.65392	651	1.06312	4262	0.765983	3350	0.65 (0.26-1.6)	0.36	-1.317	12498	0.54 (0.19-1.5)	0.25
BTN1A1	6502.39	622	0.323292	5548	2.35456	271	0.655749	3926	0.67 (0.23-1.9)	0.45	-1.3961	12784	0.57 (0.2-1.7)	0.31
UBE2E2	6504.3	623	0.82544	2913	1.68387	1401	0.374554	5569	1 (0.58-1.7)	0.99	-0.783704	10237	1.5 (0.9-2.4)	0.12
PSPN	6508.41	624	1.89836	373	1.21639	3426	0.406062	5365	0.48 (0.16-1.5)	0.2	-1.0618	11448	0.41 (0.15-1.1)	0.079
GRAMD1B	6519.59	625	2.08964	224	2.54671	154	-0.574523	11868	0.57 (0.28-1.2)	0.12	-0.504817	9107	0.86 (0.36-2.1)	0.74
COQ4	6527.58	626	1.50999	862	1.06455	4253	0.817696	3112	0.55 (0.19-1.6)	0.28	0.384232	5520	0.59 (0.22-1.6)	0.29
PUS1	6533.03	627	0.668005	3664	1.93538	788	0.351787	5714	0.6 (0.2-1.7)	0.35	0.53661	4886	0.39 (0.15-1)	0.059
YBX2	6533.43	628	0.987449	2267	1.13835	3827	1.12471	1911	1.1 (0.45-2.5)	0.9	-1.50922	13237	0.63 (0.25-1.6)	0.32
ESX1	6535.46	629	1.00399	2208	1.00688	4581	1.76673	556	0.7 (0.2-2.5)	0.58	-1.5329	13328	0.42 (0.12-1.5)	0.18
PRPF4	6550.14	630	1.63462	675	1.07103	4216	0.736527	3496	0.61 (0.31-1.2)	0.15	0.218342	6195	0.77 (0.4-1.5)	0.43
ATP6V1H	6552.55	631	1.3681	1114	0.950722	4948	1.28347	1465	0.75 (0.22-2.5)	0.64	2.2883	515	0.73 (0.26-2.1)	0.55
BATF3	6558.23	632	1.25139	1442	1.89944	863	-0.106421	8826	0.61 (0.26-1.4)	0.25	-1.33674	12559	0.71 (0.32-1.6)	0.39
MED27	6558.87	633	0.710404	3447	1.37339	2619	0.938591	2570	1.4 (0.85-2.4)	0.18	-0.920635	10847	0.7 (0.44-1.1)	0.12
FAM9B	6559.84	634	0.819584	2937	1.69851	1357	0.35015	5725	0.5 (0.18-1.4)	0.18	-0.570603	9367	0.58 (0.23-1.4)	0.24
CDC45	6566.78	635	0.749385	3245	1.08815	4108	2.84972	25	0.8 (0.3-2.1)	0.66	0.507911	5007	1 (0.46-2.3)	0.94
RETSAT	6567.97	636	0.680759	3582	1.53791	1952	0.70241	3670	0.83 (0.43-1.6)	0.6	2.50522	321	0.85 (0.44-1.6)	0.61
PTPRH	6571.29	637	2.31389	117	1.2512	3226	0.272678	6238	0.8 (0.32-2)	0.64	1.38826	2097	1.2 (0.53-2.8)	0.65
HS3ST4	6577.11	638	1.70007	596	1.87032	930	-0.270447	9955	0.36 (0.1-1.3)	0.12	-1.671	13828	0.51 (0.17-1.5)	0.21
NLRX1	6579.89	639	0.569835	4190	1.42451	2386	1.09991	1984	0.46 (0.15-1.4)	0.17	0.179809	6342	0.56 (0.2-1.5)	0.26
PDCD1	6584.21	640	1.27377	1382	1.2692	3111	0.52236	4657	0.37 (0.1-1.3)	0.12	-0.637206	9640	0.5 (0.15-1.7)	0.26
SLC6A12	6597.2	641	1.04004	2090	1.28193	3053	0.685847	3771	0.38 (0.12-1.2)	0.11	-1.41438	12854	0.93 (0.31-2.7)	0.89
KCNV1	6627.94	642	1.50187	877	1.75262	1216	-0.143484	9099	0.41 (0.12-1.4)	0.16	-1.68651	13885	0.55 (0.18-1.7)	0.3
MIER2	6629.56	643	-0.00712579	7527	2.37726	260	1.3323	1334	0.59 (0.21-1.6)	0.3	0.811387	3876	1.2 (0.49-2.9)	0.7
SNRPB	6637.55	644	0.0640337	7049	2.32241	304	1.10995	1955	0.9 (0.52-1.6)	0.72	1.24675	2474	1.1 (0.63-1.8)	0.84
ADIPOR2	6655.71	645	0.149707	6514	2.04506	610	1.04244	2176	1 (0.57-1.9)	0.92	1.08205	2972	0.73 (0.44-1.2)	0.22
MYLK2	6657.53	646	0.589239	4088	1.76382	1184	0.535131	4582	0.69 (0.24-2)	0.5	-1.98483	14690	1.2 (0.41-3.2)	0.79
TBCA	6658.09	647	1.02482	2139	1.9511	755	-0.013806	8218	0.87 (0.51-1.5)	0.6	2.55185	297	1.4 (0.88-2.3)	0.15
GLE1	6666.82	648	1.28495	1351	0.884631	5399	1.8335	478	0.78 (0.31-2)	0.6	-0.723058	9972	0.9 (0.39-2.1)	0.8
ZNF430	6678.01	649	1.77187	510	0.965324	4852	0.897698	2761	0.21 (0.058-0.77)	0.018	-0.16448	7686	0.7 (0.22-2.3)	0.56
ZSCAN5A	6678.17	650	0.280175	5795	1.77427	1154	1.03227	2215	0.8 (0.36-1.8)	0.6	0.117526	6603	0.97 (0.47-2)	0.94
PBX2	6681.27	651	0.291522	5728	2.54264	156	0.596418	4229	0.95 (0.41-2.2)	0.9	1.19112	2636	0.79 (0.37-1.7)	0.56
EXD1	6686.58	652	0.912771	2554	1.87996	914	0.105159	7369	1 (0.3-3.5)	0.96	-0.0877533	7397	0.38 (0.11-1.2)	0.11
FKBP4	6688.02	653	0.0671085	7037	1.75369	1212	1.98116	330	0.71 (0.35-1.5)	0.35	0.00408053	7022	0.75 (0.38-1.5)	0.4
NUP62CL	6691.61	654	1.65258	652	0.962357	4863	0.941737	2561	1.7 (0.59-5.1)	0.32	-1.08181	11538	0.46 (0.15-1.4)	0.18
PFAS	6693.89	655	0.0892178	6897	1.97216	713	1.26971	1499	0.59 (0.24-1.5)	0.25	0.769106	4034	1.2 (0.47-2.9)	0.74
CXCL10	6695.25	656	0.88725	2660	1.17804	3619	1.0831	2052	0.61 (0.31-1.2)	0.14	0.958917	3372	0.81 (0.45-1.4)	0.47
TUBA8	6696.83	657	0.888385	2653	1.43686	2332	0.544511	4530	0.72 (0.37-1.4)	0.34	-0.610311	9528	0.92 (0.48-1.8)	0.81
HLA-C	6697.23	658	0.52431	4456	1.37795	2601	1.30513	1413	N/A	N/A	1.0327	3116	N/A	N/A
SLC37A2	6697.74	659	2.2021	171	1.23696	3306	0.27152	6249	0.5 (0.26-0.96)	0.039	1.89812	1005	0.72 (0.39-1.3)	0.31
CAMK1	6698.99	660	2.18114	182	1.32369	2840	0.141068	7128	0.29 (0.11-0.79)	0.016	-2.05809	14849	1.2 (0.47-3.3)	0.66
PYGO2	6708.5	661	1.88295	390	0.933213	5057	0.932595	2600	0.81 (0.36-1.8)	0.61	-0.294823	8257	0.53 (0.24-1.2)	0.12
DESI1	6710.51	662	0.521789	4472	2.04081	616	0.429035	5217	0.9 (0.37-2.2)	0.82	-0.166507	7696	1.2 (0.55-2.8)	0.61
GAREM2	6712.53	663	1.18989	1599	1.08847	4107	0.914807	2682	0.27 (0.085-0.84)	0.024	-2.48105	15426	0.33 (0.11-0.92)	0.035
PHF7	6716.07	664	1.59149	746	1.02532	4472	0.794285	3221	0.51 (0.16-1.6)	0.26	-0.594296	9466	0.27 (0.084-0.85)	0.025
MRPS18A	6716.31	665	0.631097	3855	1.32576	2836	1.13661	1867	0.35 (0.15-0.85)	0.021	2.38838	425	0.51 (0.24-1.1)	0.081
CENPB	6717.46	666	0.733536	3334	1.33656	2786	0.907849	2717	0.45 (0.18-1.1)	0.086	-1.79457	14199	1 (0.46-2.2)	0.98
CLEC12A	6720.84	667	0.866339	2751	1.07456	4189	1.54198	878	1.1 (0.43-2.7)	0.87	-2.61668	15541	0.99 (0.44-2.2)	0.98
A4GALT	6722.03	668	0.278019	5809	2.43327	225	0.630281	4058	0.82 (0.48-1.4)	0.47	1.56137	1676	1.1 (0.71-1.6)	0.73
PKIB	6730.06	669	1.12304	1818	2.21615	399	-0.200373	9501	0.73 (0.32-1.7)	0.47	0.594208	4663	0.85 (0.41-1.7)	0.65
APAF1	6733.84	670	0.538896	4380	1.26088	3169	1.80861	505	1 (0.29-3.4)	0.99	0.121625	6588	2.1 (0.61-7)	0.24
NCAPD2	6734.16	671	0.186866	6301	1.734	1274	1.32184	1362	0.99 (0.53-1.9)	0.99	-0.455806	8920	0.95 (0.56-1.6)	0.85
CNIH3	6737.62	672	0.901	2600	1.02825	4459	1.71998	611	0.81 (0.35-1.9)	0.62	0.0155314	6982	1.4 (0.67-3)	0.36
TAS2R40	6746.94	673	1.35845	1138	1.61718	1615	-0.00936891	8186	0.97 (0.23-4.2)	0.97	0.467942	5178	1.8 (0.52-5.9)	0.36
FERD3L	6751.82	674	1.55919	796	1.6385	1544	-0.106408	8825	0.91 (0.41-2)	0.82	-1.18041	11937	0.76 (0.32-1.8)	0.53
FHDC1	6754.4	675	2.65549	47	0.97708	4774	0.693188	3725	0.87 (0.35-2.2)	0.76	2.86174	157	0.82 (0.32-2.1)	0.68
RBM10	6756.43	676	1.31831	1258	1.09416	4080	0.773953	3310	0.61 (0.22-1.7)	0.35	-1.17738	11927	1.2 (0.45-3.4)	0.69
ARMT1	6762.69	677	0.922163	2513	1.36738	2648	0.593462	4253	1 (0.32-3.2)	0.99	1.35708	2170	1.4 (0.46-4.1)	0.57
NELFB	6766.27	678	0.94737	2418	1.76316	1186	0.132761	7197	0.59 (0.21-1.7)	0.32	-0.66556	9749	0.93 (0.37-2.3)	0.88
SPC24	6770.51	679	0.71453	3424	1.64324	1528	0.448389	5098	0.51 (0.15-1.8)	0.29	-0.590136	9452	1.5 (0.48-4.7)	0.48
SLC66A2	6787.72	680	0.594757	4051	1.48314	2154	0.837416	3027	0.43 (0.16-1.1)	0.09	2.08819	720	0.85 (0.36-2)	0.7
KLRD1	6788.08	681	0.0731208	6996	1.91269	837	1.34765	1299	0.77 (0.27-2.2)	0.63	-0.373609	8587	0.8 (0.3-2.2)	0.66
COL9A1	6796.56	682	0.333809	5486	1.62287	1593	1.08452	2047	0.5 (0.14-1.7)	0.26	-2.30876	15249	0.4 (0.12-1.4)	0.15
HSD3B7	6802.7	683	0.73422	3329	1.28525	3028	0.977055	2424	0.83 (0.26-2.7)	0.76	-1.42217	12884	0.5 (0.16-1.5)	0.22
RBP2	6803.96	684	0.479779	4667	1.54572	1919	0.930197	2619	0.86 (0.3-2.5)	0.77	-3.32825	15734	0.91 (0.33-2.5)	0.86
TMEM38B	6811.68	685	1.73652	551	1.7825	1128	-0.289719	10090	0.47 (0.14-1.6)	0.22	-0.518641	9162	2.1 (0.81-5.2)	0.13
CCDC197	6813.08	686	1.11938	1830	1.41753	2431	0.346149	5751	1.4 (0.52-3.6)	0.52	-0.357402	8524	0.88 (0.36-2.2)	0.79
ZNF367	6814.34	687	1.2787	1367	0.851638	5606	1.97018	341	0.91 (0.31-2.7)	0.86	0.634916	4520	0.95 (0.34-2.7)	0.92
RPA1	6814.45	688	2.35178	108	1.28307	3041	0.148102	7071	0.31 (0.076-1.3)	0.1	1.24975	2462	1.1 (0.29-4.3)	0.87
SLC31A1	6815.34	689	2.26133	139	0.782017	6013	1.33107	1336	0.66 (0.4-1.1)	0.097	1.70936	1349	0.73 (0.48-1.1)	0.14
FAM83F	6816.28	690	0.552819	4300	1.68513	1396	0.609186	4174	0.66 (0.22-1.9)	0.45	-0.562384	9323	0.41 (0.16-1)	0.063
EMX1	6819.73	691	0.368018	5296	1.91747	831	0.675607	3825	0.69 (0.24-2)	0.5	-0.379196	8610	0.52 (0.21-1.3)	0.17
PPP1CA	6821.07	692	1.10885	1871	1.35772	2689	0.429462	5213	0.56 (0.25-1.2)	0.14	0.485832	5101	0.76 (0.39-1.5)	0.42
LZTS3	6822.06	693	0.914739	2547	1.24066	3289	0.823829	3090	0.32 (0.11-0.97)	0.044	-1.04369	11366	0.64 (0.24-1.7)	0.37
MAPK7	6828.47	694	0.665363	3679	1.16777	3675	1.63147	729	0.9 (0.3-2.8)	0.86	-2.11511	14963	0.98 (0.35-2.7)	0.96
EMC6	6828.49	695	0.322879	5553	1.4393	2319	1.71105	621	0.43 (0.13-1.4)	0.16	0.0881402	6700	1.1 (0.45-2.9)	0.79
LILRB5	6829.33	696	0.182701	6323	2.50597	183	0.714259	3602	0.74 (0.23-2.4)	0.62	-1.25927	12262	0.65 (0.23-1.9)	0.43
GAPVD1	6831.37	697	0.866783	2749	1.45377	2272	0.504609	4764	1.4 (0.58-3.1)	0.48	1.43604	1989	1.1 (0.53-2.3)	0.78
CPN1	6840.16	698	0.532072	4414	1.63486	1559	0.691063	3743	0.69 (0.22-2.2)	0.53	0.264325	6018	0.38 (0.13-1.2)	0.089
IFNL1	6841.36	699	1.16307	1682	0.890057	5346	1.87583	436	1.1 (0.48-2.6)	0.81	-0.748708	10076	0.92 (0.41-2.1)	0.85
PRB3	6843.52	700	0.722196	3391	1.28656	3020	0.975822	2428	0.68 (0.2-2.2)	0.53	-2.17945	15084	0.7 (0.24-2.1)	0.52
CA14	6843.69	701	1.41953	1031	1.57778	1783	-0.0117514	8204	0.58 (0.13-2.6)	0.47	-0.704109	9894	0.2 (0.047-0.85)	0.029
RASSF5	6852.14	702	0.702792	3483	1.28262	3047	1.02173	2260	0.76 (0.31-1.9)	0.54	0.891253	3599	0.42 (0.18-0.95)	0.037
TTPA	6860.48	703	1.25183	1440	0.952236	4934	1.2296	1611	0.7 (0.22-2.3)	0.56	-1.26557	12287	0.37 (0.096-1.4)	0.15
PRPS2	6863.87	704	2.48468	68	0.717989	6397	1.59265	796	0.7 (0.26-1.8)	0.47	0.736345	4160	1.3 (0.59-2.9)	0.5
CCDC153	6869.63	705	2.0255	262	0.803241	5890	1.26975	1498	1.5 (0.49-4.3)	0.5	0.344015	5689	0.44 (0.15-1.3)	0.13
ACADVL	6871.6	706	0.203259	6215	1.58243	1765	1.58473	809	0.75 (0.36-1.5)	0.42	1.43447	1995	1.6 (0.81-3.3)	0.17
LRRC8E	6873.59	707	0.27692	5813	1.8566	962	0.858086	2931	0.93 (0.34-2.5)	0.88	0.00368321	7023	0.95 (0.36-2.5)	0.92
CDH22	6877.35	708	1.19999	1566	1.514	2040	0.155708	7004	1.6 (0.5-5)	0.43	-2.30234	15237	0.42 (0.13-1.4)	0.16
TEX101	6888.58	709	0.640014	3809	1.82388	1028	0.350006	5726	1.4 (0.42-4.4)	0.61	-2.15833	15056	0.39 (0.12-1.2)	0.11
ZBBX	6891.32	710	1.56395	784	1.34817	2741	0.185049	6817	0.65 (0.19-2.2)	0.49	-1.86566	14410	1.2 (0.42-3.6)	0.71
IL4I1	6897.63	711	1.46362	942	1.24906	3236	0.362038	5653	0.48 (0.18-1.3)	0.15	0.0778381	6741	0.71 (0.27-1.9)	0.49
SIGLEC10	6903.95	712	1.4203	1029	1.7617	1190	-0.193341	9458	0.52 (0.2-1.3)	0.18	-0.708069	9911	1 (0.4-2.5)	0.99
DMAC2L	6904.55	713	0.565971	4222	1.80589	1070	0.45237	5080	0.47 (0.16-1.4)	0.17	-1.01615	11261	1.3 (0.5-3.6)	0.55
ANKFY1	6912.8	714	0.835356	2874	1.6119	1641	0.31439	5948	0.96 (0.35-2.6)	0.94	0.62068	4569	1.6 (0.61-4.4)	0.32
ZNF444	6922.05	715	0.927318	2494	1.4818	2157	0.383326	5526	0.44 (0.15-1.3)	0.13	-2.45444	15393	0.73 (0.29-1.8)	0.5
ARHGDIB	6924.61	716	0.758847	3202	1.32658	2830	0.794432	3220	0.81 (0.6-1.1)	0.16	1.91912	968	0.95 (0.7-1.3)	0.75
SHC1	6925.65	717	0.588043	4095	1.87485	920	0.371302	5591	1.3 (0.52-3.1)	0.6	-1.48047	13120	3 (1.4-6.4)	0.0055
CDC40	6925.78	718	1.14458	1743	0.927489	5091	1.47747	998	0.68 (0.27-1.7)	0.41	0.846012	3761	0.83 (0.36-1.9)	0.67
HDHD3	6926.01	719	0.511142	4523	1.24601	3256	1.81372	500	0.71 (0.4-1.3)	0.25	1.70119	1367	0.82 (0.48-1.4)	0.46
CA1	6927.55	720	1.54314	822	1.10372	4020	0.568914	4382	0.59 (0.24-1.4)	0.25	-0.695533	9856	1.8 (0.88-3.6)	0.11
TFAP4	6928.63	721	0.646234	3777	1.26507	3140	1.15672	1804	1 (0.42-2.5)	0.94	-0.766251	10149	1 (0.43-2.5)	0.93
TCP1	6934.65	722	0.372721	5263	1.51461	2037	1.1657	1783	1.2 (0.58-2.3)	0.66	2.07948	733	1.4 (0.8-2.5)	0.23
FAM81B	6940.93	723	0.521439	4475	2.03586	628	0.365438	5631	0.93 (0.35-2.5)	0.89	-1.48578	13143	0.57 (0.24-1.3)	0.2
B3GLCT	6951.53	724	0.56933	4195	2.38087	257	0.192648	6766	0.57 (0.21-1.6)	0.29	-1.3945	12774	1.2 (0.45-3)	0.74
USP27X	6953.19	725	1.81806	456	1.35281	2718	0.0915927	7453	0.81 (0.35-1.9)	0.63	0.292813	5903	0.98 (0.45-2.1)	0.96
SLC51A	6953.48	726	0.966682	2351	1.07589	4178	1.12099	1922	0.29 (0.094-0.87)	0.027	-0.436248	8837	0.72 (0.27-1.9)	0.52
ZBTB5	6956.52	727	1.77381	507	0.700333	6506	2.37523	131	0.15 (0.024-0.9)	0.039	0.704396	4290	0.19 (0.035-1)	0.052
PATL2	6957.25	728	0.884794	2677	1.64315	1529	0.227196	6532	0.48 (0.2-1.2)	0.11	-0.813319	10398	0.7 (0.31-1.6)	0.38
ABHD15	6957.51	729	0.54463	4345	1.23817	3300	1.63001	733	0.31 (0.11-0.86)	0.025	-0.87358	10641	0.45 (0.18-1.2)	0.098
GABRR2	6957.83	730	0.575351	4160	1.67048	1441	0.54049	4561	0.37 (0.13-1.1)	0.077	-2.58461	15517	0.39 (0.14-1.1)	0.072
EXOSC9	6960.1	731	1.40489	1053	0.763397	6132	2.60292	66	0.85 (0.35-2.1)	0.71	0.940319	3431	1.2 (0.59-2.6)	0.56
TMEM52	6961.12	732	0.19727	6243	2.29667	326	0.69772	3696	0.58 (0.21-1.6)	0.29	-1.69845	13924	0.62 (0.23-1.7)	0.34
TMIGD2	6963.68	733	0.12956	6639	2.0701	582	0.925924	2639	0.53 (0.11-2.6)	0.43	-1.88075	14448	0.97 (0.2-4.6)	0.97
CARS2	6966.36	734	0.668273	3661	1.51486	2035	0.612319	4160	1.1 (0.38-2.9)	0.92	0.676607	4376	1.8 (0.66-4.8)	0.26
NMUR1	6972.19	735	1.96752	314	1.68301	1405	-0.304502	10209	1.9 (0.51-7)	0.34	-1.89681	14481	0.47 (0.14-1.6)	0.22
C8orf34	6978.47	736	0.574929	4162	1.86132	950	0.380814	5538	1 (0.29-3.5)	0.99	-1.44676	12986	1.2 (0.37-3.6)	0.8
BICDL1	6986.31	737	1.16182	1688	1.29029	3000	0.430985	5198	0.67 (0.26-1.7)	0.41	0.530756	4914	0.56 (0.2-1.5)	0.25
SPTB	6988.81	738	1.30767	1291	1.21219	3450	0.47884	4914	0.6 (0.17-2.1)	0.43	-1.21929	12109	0.61 (0.16-2.3)	0.47
TUBB2B	6993.02	739	0.331786	5500	1.50555	2076	1.27728	1478	1.3 (0.84-2.1)	0.22	0.497044	5053	0.79 (0.38-1.6)	0.52
PAG1	7001.52	740	1.10066	1898	1.8027	1078	-0.0709177	8605	0.49 (0.28-0.87)	0.015	1.70788	1353	0.71 (0.42-1.2)	0.19
ZNF268	7005.35	741	2.24282	149	1.63309	1562	-0.304569	10210	0.85 (0.49-1.5)	0.57	-0.536702	9225	1.1 (0.68-1.8)	0.66
TAPBPL	7007.04	742	0.33441	5482	1.31811	2868	3.0723	14	0.35 (0.13-0.96)	0.04	0.0223413	6957	0.67 (0.28-1.6)	0.37
CDHR5	7015.84	743	1.13459	1777	1.32577	2834	0.393857	5444	0.73 (0.23-2.3)	0.59	-2.22245	15144	0.64 (0.21-2)	0.43
DAOA	7025.27	744	1.63443	676	1.56681	1828	-0.126042	8978	1 (0.27-3.7)	0.99	-1.04765	11382	0.5 (0.14-1.8)	0.29
VNN2	7028.25	745	1.9273	347	0.987252	4698	0.649574	3962	0.43 (0.17-1.1)	0.084	-1.29985	12428	1.9 (0.95-3.9)	0.07
ACTR6	7031.86	746	0.889629	2648	1.14675	3784	0.983227	2398	0.67 (0.18-2.5)	0.55	0.557246	4806	1.8 (0.5-6.4)	0.37
WBP2NL	7035.97	747	0.152967	6493	1.6444	1523	1.3906	1186	0.95 (0.29-3.2)	0.94	-1.60852	13619	1.5 (0.52-4.3)	0.46
TPD52L3	7039.07	748	1.28338	1358	1.77213	1156	-0.170974	9307	1.6 (0.51-5.1)	0.41	-0.904152	10790	0.93 (0.28-3.1)	0.91
JDP2	7039.35	749	1.42091	1026	2.21241	404	-0.464473	11227	1 (0.32-3.4)	0.94	-1.31615	12492	2.6 (0.73-9.4)	0.14
GLB1L2	7039.96	750	1.78338	491	0.917996	5163	0.868089	2886	0.51 (0.25-1.1)	0.071	0.556867	4808	0.73 (0.36-1.5)	0.38
RUNX1	7042.29	751	0.919457	2523	1.99571	678	-0.0626982	8547	0.42 (0.19-0.92)	0.031	-1.22486	12123	3 (1.3-6.8)	0.0095
DNAH8	7046.57	752	1.54961	810	1.29141	2991	0.215824	6598	0.99 (0.17-6)	0.99	-1.20982	12057	0.38 (0.065-2.2)	0.28
CD83	7050.88	753	1.38078	1087	1.12785	3894	0.553023	4477	0.87 (0.36-2.1)	0.75	-0.391186	8654	0.54 (0.24-1.2)	0.13
TBX21	7050.9	754	1.13749	1768	1.37332	2620	0.316874	5934	1 (0.45-2.4)	0.96	-0.969366	11049	0.69 (0.3-1.6)	0.4
CSF2	7053	755	0.652719	3737	1.52238	1997	0.585734	4289	1.2 (0.39-3.7)	0.75	-0.33419	8428	0.89 (0.31-2.5)	0.82
B3GNT3	7060.45	756	0.435488	4895	1.35888	2684	1.34136	1316	0.76 (0.37-1.6)	0.45	3.52082	34	0.55 (0.29-1)	0.067
SLC29A4	7060.6	757	1.74874	537	0.947906	4961	0.786464	3246	0.51 (0.24-1.1)	0.077	-1.81717	14265	0.43 (0.2-0.92)	0.03
KLHL17	7062.54	758	0.275089	5821	1.8536	970	0.782275	3266	0.54 (0.17-1.8)	0.31	-1.11561	11687	0.33 (0.12-0.93)	0.037
TMEM221	7062.97	759	0.420711	4967	2.35774	268	0.331654	5844	0.95 (0.41-2.2)	0.9	-0.797876	10306	0.66 (0.32-1.4)	0.26
SLC29A2	7064.23	760	1.01607	2168	0.975843	4788	1.37225	1230	0.54 (0.17-1.7)	0.29	0.121772	6587	0.48 (0.18-1.3)	0.15
P2RY4	7073.55	761	0.01607	7367	1.98484	693	1.23643	1586	0.59 (0.2-1.7)	0.33	-0.809639	10384	0.58 (0.22-1.5)	0.27
HYOU1	7083.07	762	1.29429	1331	0.939123	5009	1.08367	2051	0.56 (0.26-1.2)	0.13	1.71454	1334	0.65 (0.33-1.3)	0.2
LILRB4	7084.06	763	0.946682	2421	1.52265	1996	0.271168	6250	0.62 (0.3-1.3)	0.19	0.514152	4987	1 (0.47-2.1)	1
PLEKHS1	7084.75	764	0.85846	2789	0.947566	4966	2.79916	32	0.97 (0.68-1.4)	0.85	-0.736134	10014	0.89 (0.63-1.3)	0.51
SAMM50	7092.94	765	1.6572	647	0.767263	6103	1.49513	962	0.35 (0.1-1.1)	0.082	0.0410311	6889	2.2 (0.75-6.2)	0.15
GMIP	7097.41	766	0.418608	4980	1.73523	1268	0.647893	3976	0.31 (0.13-0.72)	0.0063	0.460182	5225	0.88 (0.4-1.9)	0.74
TIRAP	7099.24	767	2.07497	234	1.7813	1136	-0.439317	11083	0.38 (0.11-1.3)	0.13	2.73416	205	0.39 (0.13-1.2)	0.1
OSBP2	7104.39	768	1.28524	1349	1.46328	2228	0.101022	7392	0.32 (0.096-1.1)	0.064	-1.25425	12247	0.84 (0.28-2.5)	0.76
HTR1D	7126.25	769	2.21836	161	1.53157	1972	-0.219636	9639	0.65 (0.28-1.5)	0.32	-0.350769	8497	0.62 (0.26-1.5)	0.27
GBP5	7131.73	770	0.945816	2423	1.28676	3017	0.568906	4383	0.6 (0.34-1.1)	0.081	0.855521	3719	0.8 (0.48-1.3)	0.4
DUSP8	7132.85	771	0.964941	2357	1.61872	1609	0.136082	7177	0.86 (0.37-2)	0.73	-2.02554	14775	0.87 (0.39-2)	0.74
SH2D1B	7133.51	772	2.46437	76	1.54844	1906	-0.263838	9902	0.4 (0.12-1.3)	0.13	0.570273	4759	0.47 (0.17-1.3)	0.15
MYH7B	7136.27	773	0.822992	2925	0.96878	4832	2.22807	191	0.48 (0.13-1.8)	0.27	-1.50448	13221	0.67 (0.23-2)	0.47
COA6	7136.63	774	1.73759	549	1.09362	4085	0.457474	5052	0.46 (0.16-1.3)	0.16	1.42857	2003	1.7 (0.71-4.1)	0.23
IL12A	7146.17	775	1.03809	2094	0.983097	4732	1.23283	1601	0.47 (0.15-1.5)	0.2	-1.03171	11323	0.61 (0.21-1.8)	0.36
GUCY2C	7150.78	776	0.291274	5730	2.43552	223	0.46435	4997	0.97 (0.3-3.2)	0.96	-0.39499	8670	0.52 (0.15-1.8)	0.3
MUC12	7151.07	777	1.59012	747	1.72834	1292	-0.297429	10143	0.68 (0.23-2)	0.48	-1.75657	14095	0.81 (0.28-2.4)	0.71
CDX2	7159.49	778	0.59375	4062	2.3989	242	0.101774	7385	0.46 (0.16-1.4)	0.17	-0.898424	10765	1.1 (0.42-2.8)	0.86
PDHA2	7159.82	779	0.304006	5667	1.52985	1977	1.17755	1746	0.93 (0.32-2.7)	0.9	-0.540796	9241	0.8 (0.3-2.1)	0.65
SAPCD2	7163.44	780	1.16638	1670	1.18394	3587	0.558819	4439	0.62 (0.27-1.4)	0.26	0.349628	5666	0.43 (0.19-0.98)	0.045
RSAD1	7163.94	781	0.648245	3769	1.0751	4187	2.08392	261	0.38 (0.15-0.94)	0.036	-0.95907	11009	0.5 (0.21-1.2)	0.11
PUF60	7172.02	782	0.728069	3360	1.0303	4448	1.95306	367	0.68 (0.26-1.8)	0.44	1.12472	2849	0.88 (0.35-2.2)	0.78
C16orf87	7176.09	783	0.899612	2606	1.68612	1392	0.113712	7316	0.86 (0.56-1.3)	0.5	2.90172	145	0.84 (0.54-1.3)	0.44
SHMT2	7177.49	784	0.385237	5196	1.69108	1379	0.713615	3605	0.5 (0.21-1.2)	0.13	0.619089	4571	0.59 (0.27-1.3)	0.17
VGF	7178.05	785	0.885776	2666	0.99682	4633	1.46949	1026	0.76 (0.28-2.1)	0.59	-1.54699	13374	1.1 (0.36-3.1)	0.92
ACTL7A	7194.52	786	0.684249	3569	2.22838	387	0.0334119	7886	0.96 (0.42-2.2)	0.93	-0.2367	8005	0.65 (0.28-1.5)	0.32
JMJD4	7203.83	787	0.643308	3799	1.76516	1179	0.297555	6055	0.78 (0.26-2.3)	0.65	-0.677605	9790	0.58 (0.2-1.6)	0.3
FSD1	7213.3	788	0.389277	5173	1.90366	851	0.511654	4718	1.1 (0.35-3.2)	0.91	-1.9424	14598	0.79 (0.24-2.7)	0.71
CMKLR1	7214.26	789	1.32182	1247	1.84858	982	-0.296522	10136	0.72 (0.29-1.8)	0.48	-0.261168	8111	1 (0.43-2.5)	0.93
YWHAH	7214.78	790	0.848552	2822	0.981804	4749	1.68965	649	1 (0.52-2)	0.95	0.635786	4515	1.4 (0.78-2.5)	0.26
TMEM187	7230.5	791	0.930292	2478	1.82389	1027	-0.026531	8304	0.51 (0.13-2)	0.34	-0.996379	11175	0.62 (0.2-2)	0.42
MSLN	7232.46	792	0.779676	3103	1.53073	1975	0.371918	5590	0.83 (0.31-2.2)	0.7	-1.52877	13313	1.4 (0.61-3.1)	0.45
EFNA3	7235.24	793	0.392741	5158	1.35458	2706	1.37269	1229	1.2 (0.57-2.5)	0.66	-2.83377	15640	1.3 (0.57-2.8)	0.57
CDYL	7237.59	794	0.740753	3295	1.32991	2816	0.695098	3712	0.95 (0.36-2.5)	0.91	0.431187	5339	0.59 (0.22-1.6)	0.3
SNX22	7240.39	795	0.952856	2397	1.74784	1229	0.011475	8053	0.4 (0.14-1.1)	0.083	-0.175857	7749	0.4 (0.15-1.1)	0.07
KRT78	7240.56	796	0.662978	3692	1.49803	2101	0.547854	4514	0.96 (0.34-2.7)	0.94	-1.15435	11831	0.23 (0.072-0.76)	0.015
SPHKAP	7242.17	797	0.719043	3402	1.64331	1527	0.301136	6035	0.89 (0.29-2.7)	0.84	-1.96745	14653	0.35 (0.12-1)	0.056
CDO1	7249.68	798	0.679057	3593	1.48441	2144	0.533177	4592	0.79 (0.32-2)	0.61	-0.91494	10829	0.5 (0.19-1.3)	0.17
ACOT4	7250.15	799	0.177715	6351	1.64494	1521	1.15651	1805	0.98 (0.39-2.5)	0.96	0.679644	4366	0.88 (0.38-2)	0.76
SLC2A6	7250.58	800	1.37754	1095	0.895364	5310	1.0579	2136	0.66 (0.3-1.5)	0.31	0.625259	4550	0.8 (0.4-1.6)	0.52
C2CD2L	7255.58	801	0.593884	4059	1.72157	1299	0.378711	5549	1 (0.27-3.7)	1	0.834617	3790	0.39 (0.11-1.4)	0.14
DPF3	7260.01	802	0.598722	4039	1.83513	1012	0.285845	6136	0.42 (0.13-1.3)	0.14	-1.49192	13171	1 (0.38-2.8)	0.94
OTOF	7262.49	803	1.05797	2018	1.30125	2946	0.407706	5354	0.57 (0.14-2.3)	0.43	-1.22563	12125	0.39 (0.11-1.4)	0.14
MMP27	7268.04	804	0.308795	5636	2.1417	491	0.489522	4844	3 (0.82-11)	0.098	-1.57849	13494	1.1 (0.37-3.3)	0.85
C10orf88	7271.32	805	1.49272	890	1.15432	3746	0.390639	5467	0.73 (0.32-1.7)	0.47	-0.269416	8150	2.9 (1.3-6.5)	0.012
NECTIN1	7276.36	806	1.05573	2026	1.19156	3547	0.599493	4218	0.68 (0.41-1.1)	0.14	0.579078	4721	0.68 (0.43-1.1)	0.086
BRI3BP	7276.77	807	1.72469	567	1.41439	2441	-0.0481767	8443	0.99 (0.46-2.1)	0.99	2.05179	769	0.46 (0.24-0.9)	0.024
LYN	7279.25	808	1.66941	632	1.6951	1369	-0.335604	10407	0.61 (0.32-1.2)	0.14	1.03754	3100	1.3 (0.69-2.3)	0.44
RCC1	7285.95	809	0.469819	4718	1.37972	2597	1.04593	2170	0.79 (0.4-1.6)	0.51	4.52643	2	0.68 (0.37-1.3)	0.23
CASR	7286.37	810	0.293875	5713	1.7582	1199	0.754884	3412	0.49 (0.15-1.5)	0.22	-0.29637	8264	0.8 (0.3-2.1)	0.66
ZNF672	7287.07	811	0.784567	3079	1.02278	4484	1.51623	924	0.54 (0.17-1.7)	0.29	-0.265059	8133	0.4 (0.13-1.2)	0.1
IRX2	7288.13	812	0.671633	3640	1.04443	4375	1.9884	325	0.57 (0.19-1.8)	0.33	-0.962156	11019	0.9 (0.33-2.5)	0.84
TMED1	7292.86	813	-0.101237	8117	2.50753	181	1.12695	1904	0.62 (0.25-1.6)	0.31	-0.510976	9136	0.8 (0.33-2)	0.63
SSNA1	7298.99	814	1.91545	358	1.37135	2627	-0.0470497	8431	0.58 (0.19-1.8)	0.34	1.21252	2573	1.1 (0.43-3.1)	0.79
SIRPG	7304.56	815	1.81001	464	1.50792	2065	-0.179306	9365	0.35 (0.16-0.74)	0.0058	-1.35415	12625	0.56 (0.27-1.2)	0.13
RPUSD4	7304.64	816	1.73152	558	1.61557	1623	-0.287158	10076	0.42 (0.11-1.5)	0.18	0.869024	3678	0.44 (0.12-1.7)	0.23
GBP4	7305.54	817	2.52309	62	0.623637	6933	1.70827	624	0.38 (0.23-0.62)	0.00014	1.50442	1810	0.79 (0.51-1.2)	0.29
PITX2	7306.09	818	0.573922	4165	1.41343	2446	0.776338	3296	1.2 (0.38-3.6)	0.77	-1.98125	14682	1 (0.28-3.5)	1
AAR2	7306.76	819	1.06096	2008	0.933604	5054	1.30466	1416	0.95 (0.25-3.6)	0.95	-0.637679	9646	1.2 (0.36-3.7)	0.81
NINJ1	7317.4	820	0.926393	2497	1.06564	4246	1.01653	2278	1.1 (0.42-2.7)	0.87	-0.669156	9758	0.92 (0.39-2.2)	0.85
AADAC	7323.25	821	0.788652	3062	1.35087	2729	0.569343	4379	0.63 (0.27-1.5)	0.28	-1.82629	14295	0.8 (0.39-1.6)	0.53
ANKRD24	7323.87	822	2.48938	66	1.3931	2531	-0.141743	9084	0.73 (0.29-1.9)	0.52	0.156585	6430	0.64 (0.26-1.6)	0.33
FCAMR	7326.78	823	0.681005	3580	1.34454	2752	0.716146	3594	1.8 (0.64-4.9)	0.27	-1.64946	13753	0.49 (0.17-1.4)	0.17
MACROD1	7326.8	824	0.705103	3472	1.28605	3024	0.791235	3229	0.52 (0.18-1.5)	0.22	0.180875	6337	0.47 (0.2-1.1)	0.09
RHAG	7332.31	825	1.05118	2046	1.60867	1657	0.0297952	7916	0.35 (0.1-1.3)	0.11	-0.748264	10074	0.43 (0.13-1.4)	0.17
IL2RB	7332.92	826	0.481887	4657	1.41751	2432	0.919012	2664	0.44 (0.21-0.91)	0.027	0.941001	3429	0.67 (0.34-1.3)	0.25
SMCR8	7334.52	827	0.294379	5710	1.73108	1287	0.768167	3340	0.73 (0.28-1.9)	0.52	0.118741	6595	1 (0.38-2.8)	0.95
M6PR	7337.1	828	0.4961	4584	1.71281	1319	0.479384	4909	0.49 (0.26-0.91)	0.024	0.178133	6348	0.76 (0.46-1.3)	0.29
ANO8	7342.58	829	1.71941	579	0.634964	6878	2.65585	54	0.55 (0.21-1.4)	0.22	-0.776861	10197	0.86 (0.32-2.3)	0.76
FAM219A	7347.4	830	0.96173	2365	1.22211	3397	0.613686	4152	0.28 (0.078-1)	0.053	0.146137	6480	1.8 (0.51-6)	0.37
ANKRD46	7351.33	831	0.394831	5142	1.26378	3149	1.70716	626	0.84 (0.39-1.8)	0.67	0.794603	3935	0.66 (0.29-1.5)	0.32
GRB2	7354.48	832	2.25498	142	1.28554	3027	0.00726654	8083	0.32 (0.12-0.88)	0.027	2.40046	416	0.98 (0.38-2.5)	0.96
ABCB1	7364	833	-0.153582	8467	2.13461	499	1.51551	926	1 (0.34-3)	0.98	-1.49212	13173	1.2 (0.42-3.6)	0.72
AXDND1	7367.39	834	1.60196	728	0.875867	5446	0.928935	2629	0.97 (0.3-3.1)	0.95	0.576795	4732	1.4 (0.5-4)	0.5
BLMH	7371.56	835	0.624235	3900	2.59132	136	-0.0147504	8228	1.2 (0.59-2.5)	0.61	-0.996678	11177	1.7 (0.92-3.1)	0.094
FST	7374.37	836	0.999386	2224	0.879072	5435	1.81053	504	0.67 (0.34-1.3)	0.23	0.623041	4561	0.89 (0.52-1.5)	0.68
DEAF1	7392.74	837	0.997486	2235	1.5208	2000	0.145104	7102	0.88 (0.24-3.2)	0.85	-2.74742	15612	0.82 (0.24-2.8)	0.75
CCDC24	7395.48	838	0.985347	2278	0.868798	5500	1.97017	342	0.73 (0.21-2.6)	0.63	-0.0614523	7287	0.42 (0.15-1.2)	0.1
DLEC1	7401.87	839	0.43339	4908	1.85671	961	0.424976	5251	0.52 (0.13-2.1)	0.36	-0.495875	9068	0.43 (0.12-1.5)	0.19
GLT1D1	7403.59	840	0.17299	6380	2.45232	212	0.53969	4564	1.3 (0.54-3.3)	0.54	-2.07016	14869	1.6 (0.56-4.4)	0.4
HTRA3	7407	841	0.311165	5620	1.62591	1585	0.835476	3038	0.93 (0.42-2.1)	0.86	-1.97555	14668	2.5 (1.2-5.2)	0.019
MIS18A	7411.21	842	0.65522	3727	1.08964	4102	1.49779	958	0.67 (0.29-1.6)	0.35	0.922474	3506	0.73 (0.36-1.5)	0.38
GP2	7411.74	843	0.859778	2784	1.73741	1258	0.0512632	7767	0.57 (0.22-1.5)	0.25	-1.84521	14357	0.59 (0.22-1.6)	0.31
UCK1	7412.77	844	0.295656	5701	2.06023	593	0.49093	4832	0.91 (0.33-2.5)	0.85	-0.625271	9585	0.77 (0.31-1.9)	0.58
TMEM54	7412.95	845	1.55687	802	0.921505	5146	0.802218	3184	0.6 (0.31-1.2)	0.13	1.77281	1220	0.64 (0.35-1.2)	0.14
HAUS6	7416.56	846	1.02145	2151	0.825096	5763	2.62207	62	1.1 (0.69-1.8)	0.66	1.7178	1330	1.1 (0.7-1.6)	0.79
SERAC1	7418.79	847	0.0722991	7005	1.81883	1038	1.06423	2109	0.79 (0.22-2.9)	0.73	0.484045	5110	0.68 (0.25-1.8)	0.45
HPGD	7419.29	848	1.66874	635	0.642383	6830	2.1739	212	0.8 (0.69-0.93)	0.0036	0.959702	3370	0.98 (0.86-1.1)	0.8
C3orf22	7419.98	849	0.959813	2373	1.05145	4335	0.962052	2483	0.87 (0.29-2.6)	0.8	-1.8483	14369	0.45 (0.16-1.3)	0.14
ATP6V1F	7421.11	850	0.852376	2814	0.950083	4953	1.67526	665	0.5 (0.18-1.4)	0.18	0.929555	3478	0.89 (0.36-2.2)	0.81
SLC15A3	7428.88	851	1.24685	1458	0.863589	5540	1.26528	1513	0.68 (0.32-1.4)	0.32	2.46596	359	0.85 (0.42-1.7)	0.64
COL13A1	7434.86	852	0.526928	4444	1.77029	1162	0.370041	5599	1 (0.37-2.9)	0.95	-2.03312	14800	0.79 (0.3-2.1)	0.64
MMP8	7442.79	853	-0.019875	7619	1.79789	1089	1.39726	1171	0.92 (0.26-3.2)	0.89	-2.16592	15068	1.6 (0.46-5.3)	0.47
CRAT	7443.52	854	0.504729	4546	1.13187	3870	2.04825	282	0.62 (0.28-1.4)	0.24	2.37055	445	1.2 (0.59-2.5)	0.6
NCS1	7451.39	855	0.450848	4817	1.53484	1961	0.722943	3562	0.88 (0.35-2.2)	0.78	-0.818397	10423	1.1 (0.48-2.4)	0.86
JADE2	7452.55	856	1.53751	828	1.5964	1711	-0.248216	9801	0.39 (0.17-0.89)	0.026	-0.746522	10067	0.69 (0.3-1.6)	0.38
CATSPERD	7453.03	857	1.18374	1614	0.972867	4808	0.902746	2736	0.54 (0.15-2)	0.36	-0.370968	8576	0.87 (0.25-2.9)	0.82
CDC25B	7453.99	858	0.396882	5128	1.36519	2656	1.16322	1787	0.92 (0.56-1.5)	0.74	-0.192014	7816	0.96 (0.59-1.5)	0.85
MCM2	7459.54	859	0.999383	2225	0.82464	5769	2.83233	26	0.78 (0.35-1.8)	0.55	0.33898	5708	0.99 (0.49-2)	0.97
H1-6	7463.51	860	1.25087	1447	0.771901	6080	1.76066	561	N/A	N/A	-1.35193	12617	N/A	N/A
IPPK	7464.39	861	-0.0737332	7951	2.14708	486	1.13168	1888	1.1 (0.46-2.8)	0.78	0.194451	6287	0.64 (0.27-1.5)	0.32
LOXHD1	7467.46	862	0.568868	4199	1.57679	1786	0.493715	4820	1 (0.29-3.6)	0.97	-0.822916	10444	0.8 (0.22-3)	0.74
DOCK2	7477.31	863	0.925612	2502	1.27338	3090	0.500058	4791	0.59 (0.28-1.2)	0.16	-0.0718959	7328	1.1 (0.52-2.3)	0.83
SRCIN1	7478.36	864	0.588438	4092	1.6316	1570	0.400089	5409	0.83 (0.31-2.2)	0.71	-1.17061	11890	1 (0.39-2.6)	0.98
ARNTL2	7482.5	865	0.21842	6127	1.57367	1800	1.08693	2039	2 (0.84-4.6)	0.12	-0.392973	8663	1.4 (0.65-2.9)	0.4
RHEB	7484.39	866	0.146813	6537	1.63879	1543	1.11385	1943	1.1 (0.63-1.8)	0.79	1.0324	3117	1.2 (0.7-2.1)	0.48
PDE9A	7498.42	867	0.842588	2847	1.21782	3415	0.695258	3711	0.93 (0.52-1.7)	0.8	0.371568	5574	0.83 (0.47-1.5)	0.53
BEST2	7502.05	868	0.190167	6283	1.96743	724	0.65862	3912	0.69 (0.19-2.5)	0.57	-0.723934	9977	0.45 (0.12-1.8)	0.25
ZNF287	7505.06	869	0.754241	3218	1.37924	2599	0.507164	4751	0.53 (0.14-2)	0.34	-0.996712	11178	2.4 (0.69-8.3)	0.17
B3GNT9	7508.39	870	-0.0467914	7784	2.14066	494	1.03551	2198	0.66 (0.22-1.9)	0.45	-1.39757	12785	0.65 (0.23-1.8)	0.42
ZW10	7515.45	871	2.29808	122	0.796952	5926	0.871677	2868	0.24 (0.064-0.9)	0.034	2.08771	721	0.79 (0.26-2.4)	0.68
DMTN	7515.81	872	-0.0690073	7920	1.80503	1073	1.52487	907	0.8 (0.25-2.6)	0.71	-0.803964	10352	0.74 (0.26-2.1)	0.58
CD6	7520.48	873	0.646994	3773	1.69515	1368	0.257853	6337	0.5 (0.19-1.3)	0.16	-0.0507323	7249	0.5 (0.2-1.2)	0.13
OTUB2	7522.59	874	1.33969	1193	1.58455	1755	-0.173138	9324	0.94 (0.38-2.4)	0.9	-1.27197	12322	1 (0.4-2.5)	1
CDC14C	7523.02	875	0.690815	3543	2.37335	261	-0.101708	8794	0.83 (0.43-1.6)	0.59	0.224287	6180	1.2 (0.63-2.2)	0.6
LILRB2	7526.41	876	1.74692	541	1.79392	1101	-0.516056	11525	0.34 (0.14-0.83)	0.018	-1.01603	11260	1.3 (0.56-3)	0.55
MYRF	7526.5	877	2.11732	202	1.21756	3418	0.0777299	7577	0.59 (0.2-1.8)	0.35	-0.485282	9016	1 (0.37-2.9)	0.96
YPEL4	7526.73	878	1.35707	1144	2.43233	226	-0.659272	12331	0.22 (0.059-0.79)	0.021	-2.10358	14942	0.95 (0.32-2.9)	0.93
TNNC2	7527.07	879	2.04707	245	1.2409	3288	0.0516201	7765	0.52 (0.2-1.4)	0.18	-1.24075	12186	0.63 (0.24-1.6)	0.34
TSSK4	7528.43	880	1.3484	1168	0.865765	5525	1.0528	2151	1.5 (0.48-4.5)	0.5	0.681171	4364	0.79 (0.29-2.2)	0.65
CENPP	7530.3	881	1.44247	985	0.881743	5422	0.930594	2616	0.58 (0.18-1.9)	0.38	-0.11649	7512	0.86 (0.29-2.6)	0.79
ATP8A2	7533.18	882	0.592233	4070	2.18455	441	0.0583148	7708	1 (0.35-3)	0.95	-1.67435	13838	1 (0.33-3.2)	0.97
STX11	7536.75	883	1.08022	1952	1.40678	2468	0.173155	6890	0.54 (0.22-1.3)	0.17	-0.167596	7707	0.79 (0.34-1.9)	0.6
CNOT7	7547.55	884	0.981357	2291	1.55303	1886	0.0817927	7536	1.2 (0.85-1.7)	0.3	0.418067	5386	1.1 (0.77-1.5)	0.69
TOR1B	7558.03	885	0.490413	4600	1.15598	3736	1.66976	680	0.87 (0.33-2.3)	0.77	0.850986	3738	0.73 (0.3-1.8)	0.48
MLF2	7558.51	886	0.109765	6757	2.4596	206	0.578543	4328	0.47 (0.14-1.6)	0.24	0.319924	5795	0.6 (0.23-1.6)	0.3
DMRT2	7564.29	887	0.0913815	6878	2.05011	602	0.756423	3406	0.96 (0.23-4)	0.96	-1.53731	13344	0.65 (0.16-2.6)	0.55
GRTP1	7565.14	888	0.9534	2395	1.25518	3200	0.480579	4903	0.39 (0.13-1.2)	0.089	1.64784	1480	0.51 (0.18-1.4)	0.2
INPP5D	7568.3	889	0.060639	7072	1.64718	1514	1.31352	1387	0.84 (0.53-1.3)	0.44	1.01598	3190	0.78 (0.52-1.2)	0.23
RBM11	7571.82	890	0.978976	2300	1.04111	4392	0.89545	2770	0.54 (0.18-1.7)	0.28	-0.453507	8906	1.3 (0.43-3.7)	0.67
CCR1	7573.77	891	1.32481	1236	1.86602	942	-0.410432	10917	0.81 (0.37-1.7)	0.58	0.461858	5214	1.1 (0.52-2.3)	0.81
MTG1	7575.33	892	1.91524	359	0.722305	6379	1.16851	1773	0.66 (0.35-1.3)	0.21	-1.33544	12555	0.9 (0.43-1.9)	0.79
GOLT1B	7577.3	893	0.403858	5076	1.3006	2948	1.25683	1539	1.4 (0.58-3.4)	0.46	0.642504	4491	2 (0.87-4.4)	0.1
KPNA2	7579.28	894	0.583929	4120	1.29741	2963	0.866779	2894	0.94 (0.62-1.4)	0.77	0.98686	3287	1.1 (0.76-1.5)	0.71
TPGS2	7582.06	895	0.530422	4429	1.18046	3608	1.37791	1218	0.7 (0.31-1.6)	0.38	0.583155	4705	2 (1-3.9)	0.039
SEPTIN3	7589.05	896	-0.173061	8577	1.99888	673	1.54986	865	1.6 (0.86-2.8)	0.15	0.421035	5370	0.78 (0.36-1.7)	0.55
NOX1	7599.08	897	1.61362	709	1.13069	3876	0.290409	6107	0.33 (0.13-0.82)	0.017	-1.13536	11764	1.2 (0.5-2.8)	0.71
PHF24	7600.37	898	1.32586	1231	1.74924	1223	-0.339639	10437	0.63 (0.23-1.7)	0.35	-1.04846	11392	0.75 (0.29-1.9)	0.54
RFPL3	7602.78	899	0.477566	4681	1.74854	1227	0.392783	5454	0.57 (0.22-1.5)	0.25	-0.948947	10974	0.99 (0.47-2.1)	0.97
MRPL9	7606.16	900	1.51106	861	0.83763	5690	0.975892	2427	0.76 (0.39-1.5)	0.44	1.0498	3062	1.1 (0.61-1.9)	0.83
SPATA21	7613.44	901	0.843975	2839	1.24846	3240	0.588752	4278	0.62 (0.17-2.3)	0.47	0.602224	4638	0.36 (0.095-1.4)	0.13
PSTPIP1	7613.67	902	1.70803	589	1.09161	4098	0.324695	5883	0.32 (0.11-0.88)	0.028	-1.92668	14570	0.59 (0.24-1.4)	0.24
RABL6	7615.82	903	0.0293744	7286	1.57762	1784	1.68786	652	1.1 (0.44-2.7)	0.87	-0.861891	10601	0.33 (0.14-0.77)	0.01
SERPINI2	7616.69	904	2.1013	217	2.05415	599	-0.828659	13127	0.73 (0.19-2.9)	0.66	-2.63241	15546	0.66 (0.18-2.4)	0.52
POU3F4	7617.38	905	0.602112	4014	2.36818	263	-0.0253079	8291	0.73 (0.29-1.8)	0.49	-1.52588	13297	0.47 (0.18-1.2)	0.11
ST8SIA1	7620.68	906	1.11746	1839	3.21408	17	-0.580538	11908	0.47 (0.2-1.1)	0.073	-0.448284	8877	0.83 (0.38-1.8)	0.65
HNF4G	7624.52	907	0.988753	2262	2.4241	232	-0.406102	10893	0.38 (0.11-1.3)	0.11	-2.79558	15628	1.5 (0.57-3.9)	0.42
AGR2	7631.75	908	1.11819	1835	0.826548	5748	1.49726	959	0.9 (0.76-1.1)	0.26	1.15928	2738	0.94 (0.8-1.1)	0.41
PIGP	7635.86	909	0.391812	5163	1.95435	748	0.347312	5739	1.7 (0.58-4.9)	0.34	-0.848766	10540	0.78 (0.26-2.3)	0.65
ERAL1	7636.92	910	0.165113	6420	1.38789	2557	1.84902	462	0.46 (0.22-0.95)	0.035	1.77905	1213	0.85 (0.47-1.5)	0.6
RRH	7636.99	911	0.236064	6033	2.34043	284	0.404655	5374	0.79 (0.27-2.3)	0.66	-0.358919	8528	0.41 (0.14-1.2)	0.11
LGR6	7644.03	912	1.06488	1993	3.33561	12	-0.554203	11740	1.1 (0.44-3)	0.78	-0.744606	10058	0.78 (0.29-2.1)	0.63
GJC1	7649.3	913	0.342791	5430	1.46579	2218	0.941258	2564	0.95 (0.58-1.6)	0.83	-1.1998	12013	1.5 (1-2.3)	0.052
ISOC2	7653.9	914	0.400132	5102	2.84379	57	0.134838	7185	0.31 (0.13-0.74)	0.0082	0.993254	3266	0.77 (0.35-1.7)	0.52
ACMSD	7661.35	915	0.128952	6643	1.41066	2452	1.93365	388	1.3 (0.35-4.7)	0.7	-1.1987	12006	0.45 (0.11-1.8)	0.26
KRT20	7663.42	916	1.3518	1157	0.785122	5992	1.25984	1531	0.72 (0.56-0.92)	0.0096	2.47925	346	0.78 (0.62-0.98)	0.029
TMEM98	7667.21	917	1.32803	1223	0.760036	6157	1.41925	1127	0.5 (0.17-1.4)	0.2	-2.205	15127	0.81 (0.32-2.1)	0.66
IRAK2	7667.96	918	0.917756	2533	1.54583	1918	0.107646	7356	0.6 (0.31-1.2)	0.14	1.13305	2824	0.87 (0.49-1.6)	0.64
PTPRO	7669.55	919	-0.187449	8663	2.46475	201	1.15849	1799	1.9 (0.62-5.6)	0.26	0.531292	4909	0.99 (0.26-3.8)	0.99
CLDN23	7674.71	920	0.152245	6502	1.80579	1071	0.782744	3262	0.42 (0.16-1.1)	0.078	0.149512	6458	0.48 (0.2-1.2)	0.1
FCER1G	7676.8	921	0.435322	4896	1.50605	2071	0.702525	3669	1 (0.74-1.4)	0.91	0.889535	3603	1 (0.73-1.5)	0.86
MELK	7678.8	922	2.40016	98	0.579176	7229	1.63723	720	0.82 (0.38-1.8)	0.62	1.41355	2039	1.2 (0.64-2.2)	0.58
TRIM10	7680.58	923	1.08813	1926	1.97684	711	-0.357332	10568	1 (0.28-3.7)	0.98	-1.8562	14381	0.3 (0.075-1.2)	0.086
MVB12A	7688.56	924	0.685766	3558	1.45363	2273	0.426656	5236	0.47 (0.18-1.2)	0.12	-1.55122	13392	1.2 (0.45-3.2)	0.71
THYN1	7692.72	925	1.30148	1308	1.04865	4351	0.548258	4512	0.42 (0.18-0.97)	0.041	0.844823	3765	0.49 (0.21-1.1)	0.084
FAM111B	7696.2	926	1.02953	2127	0.840523	5678	1.59315	795	1.3 (0.76-2.2)	0.35	0.605235	4622	0.93 (0.54-1.6)	0.8
FIGLA	7697.34	927	0.917336	2535	1.23745	3305	0.506268	4753	0.57 (0.17-1.9)	0.36	-1.09339	11591	1.1 (0.36-3.2)	0.91
RNF20	7697.54	928	1.31496	1267	0.76578	6115	1.38547	1202	0.69 (0.26-1.9)	0.46	0.0376928	6899	0.96 (0.4-2.3)	0.93
PAX6	7698.8	929	0.400211	5101	1.25146	3224	1.38305	1207	1.4 (0.75-2.8)	0.27	-0.71291	9928	1.4 (0.77-2.6)	0.27
LUZP2	7705.1	930	-0.0136965	7579	1.61146	1642	1.67232	672	0.63 (0.32-1.3)	0.19	-1.69493	13913	1.1 (0.56-2.2)	0.74
GLUD2	7709.05	931	0.607705	3986	1.35477	2704	0.674386	3832	0.78 (0.22-2.7)	0.69	1.02761	3138	0.88 (0.31-2.5)	0.8
TPI1	7709.89	932	-0.197807	8718	3.89408	2	1.04222	2178	1.2 (0.76-2)	0.38	-0.249134	8060	0.93 (0.62-1.4)	0.72
TRIM21	7712.35	933	2.64904	48	0.74107	6269	0.911781	2695	0.52 (0.19-1.4)	0.2	0.468267	5177	0.93 (0.31-2.7)	0.89
MAB21L2	7713.57	934	0.714114	3427	0.926784	5103	2.67406	53	0.67 (0.26-1.7)	0.4	-1.17255	11904	0.85 (0.36-2)	0.71
TEX35	7714.67	935	0.670847	3648	2.21822	397	-0.0947646	8749	1.2 (0.5-2.7)	0.72	-0.490517	9037	0.45 (0.18-1.1)	0.081
SMIM12	7715.43	936	0.606636	3990	1.5398	1944	0.417749	5294	0.56 (0.25-1.2)	0.15	2.18675	605	0.79 (0.34-1.9)	0.59
TTC39C	7720.1	937	1.62375	692	2.45997	205	-0.890238	13394	0.3 (0.097-0.9)	0.032	-1.07434	11502	0.55 (0.21-1.5)	0.23
GALNT14	7730.3	938	2.03738	252	0.672656	6659	1.20059	1688	0.5 (0.24-1.1)	0.075	-0.80456	10355	0.52 (0.25-1.1)	0.083
MBP	7734.52	939	0.703476	3477	1.5736	1802	0.256857	6343	0.36 (0.11-1.1)	0.076	-0.335105	8435	0.55 (0.19-1.6)	0.26
UBASH3B	7737.62	940	0.973439	2327	2.05328	600	-0.321343	10311	0.44 (0.18-1)	0.062	3.34602	51	1.1 (0.49-2.4)	0.85
SLC35A2	7738.47	941	0.79572	3026	1.51524	2031	0.221262	6563	0.32 (0.11-0.94)	0.039	3.11499	89	0.53 (0.21-1.3)	0.18
MAP3K11	7739.72	942	2.13197	200	2.15163	479	-0.946053	13617	0.17 (0.066-0.44)	0.00022	-0.0786868	7355	0.7 (0.3-1.6)	0.42
CGRRF1	7746.24	943	0.546557	4332	1.56478	1834	0.453955	5070	1.1 (0.29-4.4)	0.85	-1.17197	11901	2.4 (0.76-7.3)	0.14
NUP188	7746.46	944	-0.203455	8743	1.88672	887	1.79783	517	1.9 (0.91-3.9)	0.088	0.735848	4164	0.96 (0.52-1.8)	0.89
VRK3	7746.51	945	1.34397	1181	0.747552	6222	1.37973	1215	0.2 (0.071-0.56)	0.0021	0.079027	6733	0.86 (0.32-2.3)	0.76
MCMBP	7748.75	946	1.84419	429	1.23516	3312	0.0344658	7878	0.64 (0.3-1.4)	0.25	0.917034	3523	2.6 (1.2-5.4)	0.012
POLE3	7750.12	947	0.200134	6232	1.55595	1871	1.02108	2264	0.38 (0.11-1.3)	0.12	0.463875	5200	0.51 (0.18-1.5)	0.22
COMTD1	7750.71	948	0.0644754	7048	1.50204	2092	1.6756	664	0.54 (0.15-1.9)	0.34	-0.199252	7850	0.9 (0.29-2.8)	0.86
RBSN	7754.29	949	0.480176	4664	1.21044	3459	1.27081	1494	0.33 (0.12-0.86)	0.023	1.81617	1146	0.73 (0.31-1.7)	0.48
TNIP1	7754.44	950	1.30077	1310	1.35244	2720	0.0535392	7751	0.36 (0.13-1)	0.056	-0.506307	9118	1.4 (0.5-3.9)	0.53
DHX58	7757.7	951	0.678357	3598	1.36551	2654	0.53526	4581	0.25 (0.085-0.75)	0.014	0.57407	4749	0.4 (0.15-1.1)	0.072
CRHBP	7765.55	952	1.51603	852	0.769864	6088	1.10017	1983	0.8 (0.26-2.5)	0.7	-1.45734	13028	0.85 (0.29-2.5)	0.77
ASTN1	7770.81	953	0.74747	3257	1.31469	2886	0.522817	4654	0.65 (0.21-2)	0.46	-1.3191	12503	0.68 (0.21-2.2)	0.53
ALKBH7	7773.08	954	1.26423	1402	1.26639	3134	0.178805	6861	0.23 (0.091-0.59)	0.0021	0.0690859	6782	0.89 (0.39-2)	0.77
DUOXA2	7775.45	955	1.18402	1612	0.790536	5959	1.40558	1152	0.43 (0.18-1.1)	0.071	0.943847	3417	0.83 (0.38-1.8)	0.65
SLC38A4	7781.72	956	1.36612	1119	0.865389	5527	0.910459	2703	0.5 (0.29-0.86)	0.013	1.30088	2327	0.74 (0.48-1.1)	0.16
RALA	7784.7	957	0.36061	5344	1.96653	727	0.338667	5803	1.7 (0.64-4.4)	0.3	1.7369	1279	1.7 (0.72-4.1)	0.22
SPIRE2	7784.89	958	0.331041	5507	1.31489	2884	1.2949	1437	0.59 (0.29-1.2)	0.14	2.66739	234	0.5 (0.24-1)	0.061
NES	7785.34	959	0.789099	3059	1.55291	1888	0.176537	6879	0.92 (0.36-2.4)	0.87	0.00774631	7008	1.4 (0.55-3.6)	0.48
MFSD9	7786.18	960	0.648488	3767	1.36767	2647	0.565402	4405	0.62 (0.27-1.4)	0.27	1.44723	1955	0.56 (0.26-1.2)	0.13
RUNDC3B	7786.96	961	0.161567	6441	1.92218	823	0.634274	4040	2.1 (0.48-9.3)	0.32	-1.59842	13574	0.73 (0.21-2.6)	0.63
RFWD3	7787.63	962	0.289562	5738	1.36143	2674	1.26576	1511	1.4 (0.51-3.8)	0.51	0.735542	4167	1 (0.4-2.7)	0.94
CD70	7789.83	963	0.314858	5592	2.0153	658	0.372465	5587	0.9 (0.28-2.9)	0.86	-2.01784	14762	1.2 (0.41-3.4)	0.76
ATRIP	7790.06	964	1.4262	1016	0.669656	6675	1.67424	669	0.25 (0.09-0.7)	0.0085	1.17546	2692	0.96 (0.33-2.8)	0.93
SYNGR2	7791.24	965	1.01198	2178	0.983501	4730	0.907399	2719	0.99 (0.62-1.6)	0.95	1.18009	2674	0.76 (0.5-1.2)	0.2
MAZ	7794.44	966	0.0599167	7075	1.44729	2295	1.99504	320	0.54 (0.23-1.3)	0.16	-1.24262	12191	0.77 (0.36-1.6)	0.5
ADAM8	7800.6	967	1.0909	1918	1.18059	3607	0.422716	5263	0.93 (0.41-2.1)	0.85	3.05502	108	0.56 (0.27-1.1)	0.11
CORO1A	7803.03	968	0.640049	3808	1.15901	3719	1.00417	2325	0.45 (0.24-0.84)	0.012	-0.0671657	7314	0.83 (0.48-1.4)	0.52
CCDC187	7804.01	969	0.575185	4161	1.47497	2182	0.504842	4761	0.62 (0.2-1.9)	0.41	-2.07163	14875	0.72 (0.24-2.2)	0.56
RAD21L1	7804.39	970	1.26211	1409	1.05719	4303	0.520432	4672	1 (0.21-4.9)	0.99	-1.11121	11669	0.34 (0.072-1.6)	0.17
SNCB	7812.07	971	1.47649	917	1.3736	2618	-0.0738162	8624	0.73 (0.3-1.8)	0.48	-1.68371	13871	0.82 (0.35-1.9)	0.66
TPK1	7826.9	972	1.89664	376	1.21634	3428	0.0341061	7882	0.54 (0.21-1.4)	0.19	2.36547	452	0.65 (0.28-1.6)	0.34
AUH	7827.44	973	0.898135	2612	1.16648	3682	0.611163	4169	0.95 (0.25-3.6)	0.94	-1.19933	12008	0.54 (0.17-1.8)	0.3
PKP2	7831.19	974	0.27938	5800	2.34417	281	0.293057	6088	0.8 (0.41-1.6)	0.52	1.48206	1875	0.98 (0.51-1.9)	0.96
SPATA1	7837.22	975	0.731588	3346	1.07208	4210	1.06159	2117	1.4 (0.47-4)	0.56	-2.23883	15166	0.98 (0.35-2.7)	0.98
TUBA1C	7839.2	976	1.08502	1934	0.8054	5873	1.49115	974	0.98 (0.62-1.5)	0.92	1.19712	2618	1.2 (0.83-1.8)	0.31
ABCG1	7845.38	977	1.7227	570	1.41382	2445	-0.203225	9520	0.59 (0.25-1.3)	0.21	0.943051	3421	0.47 (0.22-1)	0.052
COL9A2	7847.21	978	0.896634	2616	1.88156	910	-0.201737	9510	0.7 (0.27-1.8)	0.46	-1.30287	12440	0.75 (0.29-1.9)	0.55
FH	7851.74	979	1.01258	2175	0.927347	5093	1.05409	2144	2 (0.77-5.4)	0.15	0.414887	5405	0.92 (0.37-2.3)	0.85
DNAH5	7856.85	980	0.783969	3082	0.891578	5334	1.93876	383	1.5 (0.43-4.9)	0.55	-1.79713	14211	0.3 (0.087-1)	0.059
ADCY3	7858.15	981	0.706585	3463	0.954629	4915	1.6975	638	0.49 (0.2-1.2)	0.12	-1.56548	13453	1.3 (0.59-2.7)	0.54
ISG20	7858.22	982	0.698472	3504	1.94571	765	-0.060035	8527	0.42 (0.15-1.2)	0.099	-0.578554	9405	0.93 (0.36-2.4)	0.88
CLDN14	7859.17	983	2.01979	267	0.974818	4794	0.387818	5485	1 (0.36-2.9)	0.98	-0.309569	8326	0.35 (0.13-0.94)	0.037
PLA2G7	7859.39	984	2.48188	71	0.904997	5250	0.482063	4895	0.57 (0.31-1.1)	0.082	1.14543	2781	0.81 (0.45-1.5)	0.48
PLEKHA6	7859.94	985	1.05691	2021	0.738752	6284	2.48414	101	0.65 (0.27-1.6)	0.33	1.86186	1070	0.69 (0.34-1.4)	0.3
EHMT1	7870.06	986	-0.239719	8984	2.30951	311	1.26627	1509	1.8 (0.52-6.1)	0.36	-1.05349	11416	0.32 (0.096-1)	0.06
MYL6B	7877.78	987	0.048707	7161	2.22156	391	0.641881	4002	0.86 (0.27-2.7)	0.79	-1.78962	14189	1.7 (0.51-5.5)	0.4
MBLAC1	7877.93	988	0.826715	2908	2.12827	505	-0.266676	9923	0.44 (0.14-1.4)	0.15	-1.22902	12143	0.4 (0.15-1.1)	0.067
SYNDIG1L	7881.55	989	1.12983	1795	1.63047	1572	-0.198704	9493	0.56 (0.24-1.3)	0.18	-2.29733	15231	0.94 (0.41-2.1)	0.87
RASAL1	7883.05	990	0.766196	3164	1.4204	2412	0.320715	5911	1.2 (0.46-3.1)	0.71	-1.62035	13658	0.32 (0.13-0.83)	0.019
MBD3L1	7885.72	991	0.0498482	7155	1.75042	1218	0.972267	2442	0.8 (0.31-2)	0.64	-1.17888	11933	0.87 (0.37-2)	0.75
LHX4	7888.32	992	1.86322	409	0.588553	7166	1.59421	793	0.52 (0.19-1.4)	0.2	0.355375	5638	0.32 (0.12-0.87)	0.025
CXCL5	7890.35	993	0.305872	5658	1.45791	2247	0.925148	2641	1.3 (0.81-2.2)	0.25	-1.4422	12967	1.2 (0.75-2)	0.41
KRT86	7891.52	994	2.22461	158	0.70705	6465	0.957249	2504	0.83 (0.49-1.4)	0.48	-0.295336	8260	0.66 (0.42-1)	0.068
NUP210L	7891.83	995	-0.0411133	7757	1.58799	1740	1.73993	585	0.88 (0.2-4)	0.87	-0.391639	8657	0.62 (0.15-2.6)	0.52
GFER	7901.49	996	2.39381	100	0.779272	6031	0.749708	3438	0.2 (0.065-0.6)	0.0043	0.212388	6219	0.42 (0.14-1.2)	0.11
MUL1	7902.09	997	0.637148	3823	1.06724	4237	1.2691	1501	0.59 (0.17-2.1)	0.41	2.16546	629	0.64 (0.2-2.1)	0.47
CLEC1B	7905.66	998	1.04065	2088	0.963769	4859	0.882262	2821	1.2 (0.37-3.7)	0.79	-1.59932	13580	1.6 (0.57-4.7)	0.36
UCP1	7911.21	999	1.47557	921	3.35757	11	-0.991882	13801	1.1 (0.33-3.3)	0.93	-0.970418	11057	0.58 (0.19-1.8)	0.34
NAB2	7918.11	1000	1.27777	1369	1.30741	2917	0.0742287	7602	0.77 (0.23-2.5)	0.67	-1.52204	13284	1.1 (0.38-3.5)	0.81
PPIL6	7919.95	1001	0.246283	5978	2.39678	245	0.295612	6070	0.88 (0.37-2.1)	0.77	0.201924	6259	0.59 (0.27-1.3)	0.19
A1CF	7920.5	1002	1.83787	435	2.75838	78	-1.17439	14392	0.16 (0.039-0.63)	0.0089	-0.919138	10843	0.38 (0.09-1.6)	0.18
F5	7928.49	1003	1.46758	936	1.0388	4404	0.401532	5399	0.34 (0.14-0.8)	0.014	2.51035	319	0.8 (0.38-1.7)	0.56
CHRNB2	7929.85	1004	-0.0371551	7722	1.86887	934	1.02393	2252	1.2 (0.53-2.8)	0.64	-2.49251	15435	0.76 (0.25-2.3)	0.63
MGAT4C	7937.18	1005	1.13459	1778	1.18959	3552	0.333554	5832	1.3 (0.36-5.1)	0.66	-1.13901	11779	0.63 (0.17-2.4)	0.5
ZBTB32	7943.21	1006	0.795138	3029	1.49296	2116	0.189321	6788	0.58 (0.21-1.6)	0.28	-1.9867	14695	0.93 (0.35-2.4)	0.87
ADCK5	7944.66	1007	0.907095	2581	0.831682	5719	1.78173	537	0.92 (0.34-2.5)	0.87	0.874504	3655	0.49 (0.18-1.3)	0.16
ZNF782	7946.5	1008	1.14982	1725	1.50578	2074	-0.0957782	8757	0.58 (0.2-1.7)	0.31	-1.98114	14680	1.1 (0.36-3.3)	0.87
ZFP57	7948.79	1009	0.341628	5436	1.32242	2844	1.11842	1930	0.74 (0.28-2)	0.54	-2.146	15022	0.88 (0.37-2.1)	0.78
CD5	7954.5	1010	0.713081	3436	1.61451	1631	0.139195	7151	0.51 (0.25-1)	0.061	-1.11519	11682	0.66 (0.35-1.3)	0.2
MRPL50	7955.21	1011	1.07465	1968	1.24629	3254	0.282079	6163	0.97 (0.63-1.5)	0.89	0.71013	4264	0.93 (0.62-1.4)	0.73
LHFPL5	7958.17	1012	0.627051	3883	1.49265	2117	0.372901	5582	1.3 (0.44-3.8)	0.64	-1.50206	13209	0.44 (0.12-1.5)	0.2
SBF1	7958.2	1013	0.804921	2992	1.02528	4473	0.996735	2356	1.2 (0.4-3.7)	0.75	1.25459	2451	0.91 (0.33-2.5)	0.86
PITPNA	7962.46	1014	0.867635	2745	1.44278	2307	0.178087	6869	0.72 (0.33-1.6)	0.42	0.516143	4970	1.5 (0.67-3.4)	0.32
SPATA18	7963.55	1015	0.0682659	7032	2.81121	67	0.46788	4973	1.2 (0.51-2.9)	0.65	-0.800738	10326	1.9 (0.8-4.7)	0.14
LPCAT3	7965.91	1016	0.395582	5138	1.26169	3163	1.16645	1782	0.85 (0.58-1.3)	0.42	1.36133	2159	0.85 (0.6-1.2)	0.35
CCDC196	7966.18	1017	0.709073	3453	2.66168	112	-0.283478	10058	2.4 (0.91-6.3)	0.079	-1.22092	12112	0.86 (0.34-2.2)	0.76
LINGO2	7966.56	1018	0.892106	2639	1.1623	3700	0.572153	4362	2 (0.95-4.2)	0.068	-1.54169	13353	0.46 (0.19-1.1)	0.079
ONECUT1	7969.93	1019	0.647617	3772	1.67163	1436	0.148393	7069	0.92 (0.34-2.5)	0.86	-2.50284	15444	0.42 (0.15-1.1)	0.088
ZNF74	7971.57	1020	0.966094	2353	2.11271	523	-0.400965	10869	0.5 (0.14-1.8)	0.29	-1.15474	11833	0.21 (0.053-0.82)	0.024
PSMC3	7977.66	1021	1.80611	469	0.53614	7502	2.13107	234	0.58 (0.2-1.7)	0.31	-0.850331	10551	1.5 (0.57-3.9)	0.42
SLC17A5	7978.8	1022	1.25996	1413	0.870218	5491	0.905908	2725	1.3 (0.58-2.7)	0.55	3.1539	82	0.51 (0.22-1.2)	0.12
CA5A	7982.24	1023	0.936059	2462	0.97827	4767	0.932114	2604	1.5 (0.6-3.8)	0.39	-1.21236	12070	0.66 (0.3-1.5)	0.3
BCL2L12	7982.56	1024	0.645642	3780	0.923406	5131	3.39119	5	0.27 (0.12-0.61)	0.0018	0.76736	4046	0.85 (0.4-1.8)	0.68
ZNF740	7988.71	1025	-0.30223	9377	1.95954	736	1.96199	355	0.22 (0.069-0.74)	0.014	-0.0738546	7340	1.2 (0.44-3.2)	0.75
HROB	7988.72	1026	0.158724	6458	2.32976	294	0.398349	5415	0.32 (0.13-0.83)	0.019	1.44562	1959	0.95 (0.42-2.1)	0.9
IGF2BP1	7996.71	1027	1.10285	1895	0.908852	5225	0.936913	2573	0.47 (0.21-1)	0.058	-0.822419	10442	1 (0.56-1.9)	0.92
ZNF831	7996.76	1028	0.5697	4191	1.27507	3080	0.762918	3367	0.49 (0.2-1.2)	0.13	-0.974115	11072	0.42 (0.18-0.96)	0.039
FBXO45	7996.86	1029	0.665475	3677	1.51585	2029	0.288053	6122	1.3 (0.55-2.9)	0.58	0.392045	5482	0.75 (0.37-1.6)	0.44
CDH24	7997.69	1030	0.102299	6815	1.5033	2088	1.27653	1481	1.1 (0.38-2.9)	0.92	-1.52767	13306	0.56 (0.2-1.6)	0.27
KRBA1	7998.59	1031	0.140955	6569	1.31211	2892	2.02686	298	0.42 (0.13-1.4)	0.15	-0.212082	7910	0.44 (0.15-1.3)	0.13
TMEM40	7999.62	1032	1.4243	1021	1.09974	4044	0.291181	6102	0.84 (0.39-1.8)	0.66	2.13617	662	0.79 (0.36-1.7)	0.56
MCF2L2	8000.02	1033	0.425171	4940	1.89533	874	0.229802	6517	0.57 (0.16-2)	0.38	-1.64349	13731	0.81 (0.23-2.9)	0.75
TSPOAP1	8000.11	1034	1.70732	591	0.671782	6666	1.19386	1702	0.54 (0.2-1.5)	0.23	-1.88096	14449	0.54 (0.17-1.7)	0.3
ACAT2	8000.84	1035	1.1192	1834	0.748467	6216	1.60851	771	1.2 (0.5-2.8)	0.69	1.87809	1039	1.4 (0.7-2.7)	0.34
ERCC6L	8002.54	1036	0.600847	4020	1.50698	2067	0.376221	5565	1.4 (0.37-5.4)	0.61	-0.138536	7595	0.99 (0.3-3.2)	0.98
FBP1	8003.02	1037	1.06506	1992	0.827035	5743	1.2887	1453	0.76 (0.58-0.99)	0.044	1.93722	936	0.91 (0.7-1.2)	0.47
CDKN2B	8006.23	1038	1.18307	1618	0.655442	6757	2.64277	57	0.65 (0.3-1.4)	0.28	0.221429	6187	0.82 (0.41-1.7)	0.59
MFSD6L	8007.18	1039	0.305601	5662	2.51786	172	0.182106	6833	1.1 (0.48-2.7)	0.77	-0.903989	10787	0.74 (0.31-1.7)	0.49
GAREM1	8007.92	1040	1.12363	1815	0.921709	5143	0.872115	2867	0.86 (0.54-1.4)	0.53	2.58984	265	0.84 (0.51-1.4)	0.48
RIT2	8009.62	1041	0.367204	5303	1.60554	1671	0.55156	4485	0.63 (0.21-1.9)	0.42	-0.191761	7813	0.29 (0.094-0.89)	0.03
PDXK	8010.53	1042	0.38476	5199	1.26054	3170	1.16993	1766	0.87 (0.44-1.7)	0.69	2.19298	600	1 (0.52-2)	0.93
ARMC6	8010.69	1043	0.755784	3214	1.17574	3635	0.69125	3741	0.4 (0.16-0.99)	0.047	-0.130079	7562	1.2 (0.5-2.8)	0.69
NPFFR2	8014.32	1044	1.5578	799	1.06498	4249	0.297335	6058	0.27 (0.066-1.1)	0.064	-1.7109	13960	0.7 (0.19-2.6)	0.6
AGXT	8015.79	1045	0.967672	2345	1.46292	2230	0.0603384	7696	0.99 (0.37-2.6)	0.99	-1.25181	12236	0.63 (0.24-1.6)	0.34
UNC13D	8018.35	1046	1.31332	1276	1.69844	1358	-0.409569	10914	0.5 (0.19-1.4)	0.17	2.33959	469	1.2 (0.49-3.1)	0.66
TOR3A	8021.68	1047	1.35043	1162	0.748417	6217	1.167	1779	0.35 (0.11-1.1)	0.081	1.9423	928	0.18 (0.064-0.5)	0.001
SMYD1	8022.11	1048	0.722638	3389	1.723	1297	0.0203727	7988	0.68 (0.26-1.8)	0.44	0.0704369	6777	0.54 (0.21-1.4)	0.21
YRDC	8022.72	1049	0.842329	2848	1.2308	3336	0.486302	4865	0.42 (0.17-1.1)	0.065	1.01183	3201	0.78 (0.32-1.9)	0.59
PLS1	8033.89	1050	1.18903	1601	0.728118	6350	1.5203	914	0.64 (0.25-1.6)	0.35	2.38034	438	0.61 (0.27-1.4)	0.23
MRPL22	8034.26	1051	1.59562	739	0.884068	5407	0.649113	3965	0.7 (0.3-1.6)	0.42	1.29321	2352	0.58 (0.25-1.3)	0.2
MANEAL	8039.02	1052	0.554838	4292	1.01885	4505	1.7517	573	0.84 (0.37-1.9)	0.69	1.45664	1932	0.6 (0.25-1.4)	0.25
INCENP	8040.14	1053	1.15967	1693	1.20875	3471	0.262007	6307	0.7 (0.25-1.9)	0.5	0.459225	5231	0.4 (0.16-0.98)	0.045
UCMA	8041.03	1054	0.914257	2548	1.1198	3948	0.611974	4161	0.63 (0.21-1.8)	0.4	-2.00639	14735	0.38 (0.13-1.1)	0.073
GNLY	8042.63	1055	0.881448	2687	0.855172	5582	1.56881	834	0.4 (0.13-1.2)	0.096	0.379759	5538	0.32 (0.11-0.93)	0.037
NPHS1	8043.74	1056	0.986069	2273	0.850217	5609	1.31453	1382	0.66 (0.22-2)	0.47	-1.80764	14241	1.1 (0.41-3.1)	0.82
SERPINB9	8049.78	1057	1.20227	1560	2.91137	46	-0.817305	13077	0.66 (0.34-1.3)	0.23	1.48028	1879	0.9 (0.49-1.6)	0.73
DERA	8051.46	1058	0.152675	6497	2.22228	390	0.417526	5295	0.38 (0.13-1.1)	0.081	-0.325973	8394	1.4 (0.54-3.4)	0.52
UNC5D	8054.07	1059	1.03294	2108	1.94586	763	-0.411473	10921	0.76 (0.22-2.6)	0.66	-0.869424	10622	0.64 (0.17-2.4)	0.52
ITPK1	8057.14	1060	0.521591	4474	1.53257	1970	0.430933	5200	0.5 (0.18-1.4)	0.18	-1.24337	12193	3 (1.2-7.6)	0.022
ANKLE1	8057.14	1061	2.9646	20	1.12151	3937	0.0370415	7862	0.33 (0.11-1)	0.049	-1.74526	14061	0.78 (0.27-2.3)	0.65
CYP3A4	8058.89	1062	1.39669	1068	0.676146	6642	1.39695	1172	0.31 (0.1-0.94)	0.039	-1.26909	12308	0.47 (0.18-1.2)	0.13
MYO7A	8060.28	1063	0.346082	5415	1.45108	2280	0.785315	3254	0.24 (0.07-0.84)	0.025	0.586378	4693	0.44 (0.15-1.3)	0.13
MYO1F	8066.95	1064	0.25184	5945	2.02442	644	0.36467	5635	0.68 (0.37-1.3)	0.22	-0.356549	8520	1 (0.55-1.8)	1
YARS2	8069.12	1065	1.77945	497	0.906359	5241	0.516124	4699	0.44 (0.17-1.2)	0.098	1.00236	3230	0.96 (0.41-2.2)	0.92
IP6K3	8071.26	1066	0.886952	2663	1.44126	2310	0.133679	7190	0.93 (0.36-2.4)	0.88	-0.537023	9227	0.82 (0.31-2.2)	0.68
COQ2	8077.92	1067	2.86479	29	0.569914	7300	1.29024	1448	0.63 (0.17-2.4)	0.5	-0.0398499	7199	2.2 (0.7-7)	0.17
ANLN	8080.5	1068	1.02897	2128	0.807261	5860	1.39152	1181	1.3 (0.73-2.3)	0.37	1.60521	1574	1.7 (0.97-2.8)	0.065
WAS	8086.58	1069	0.986363	2272	1.62276	1594	-0.150222	9155	0.5 (0.22-1.1)	0.096	-0.328832	8408	0.62 (0.27-1.4)	0.26
JOSD2	8086.59	1070	-0.344127	9622	2.11141	526	1.73658	591	0.34 (0.1-1.1)	0.077	-0.219839	7942	0.63 (0.23-1.7)	0.37
IL36B	8087.55	1071	1.79262	482	0.91025	5218	0.496752	4800	0.59 (0.17-2.1)	0.41	-0.668952	9756	0.4 (0.12-1.4)	0.14
ZNF560	8094.89	1072	0.561673	4254	1.84884	981	0.0883744	7484	1.7 (0.61-4.9)	0.3	-1.7363	14036	0.88 (0.31-2.5)	0.81
TTC16	8106.25	1073	0.393837	5149	2.27156	346	0.0948198	7430	0.81 (0.26-2.5)	0.71	-1.92626	14568	0.55 (0.18-1.6)	0.28
BID	8107.64	1074	2.16919	189	1.18414	3586	-0.0405856	8387	0.54 (0.16-1.9)	0.33	1.71062	1343	0.78 (0.25-2.4)	0.67
FCRL3	8107.88	1075	1.12305	1817	1.33544	2790	0.078671	7562	0.32 (0.14-0.7)	0.0048	0.0763912	6747	0.6 (0.29-1.2)	0.16
SLC9C2	8108.95	1076	0.545085	4342	1.34454	2751	0.643872	3994	2.3 (0.66-8)	0.19	-2.33322	15275	0.54 (0.15-1.9)	0.34
MRPS2	8112.29	1077	-0.196438	8711	1.76652	1172	1.63922	718	0.59 (0.2-1.8)	0.34	-0.538048	9230	0.89 (0.33-2.4)	0.82
DNAAF1	8119.03	1078	0.587305	4099	1.55958	1854	0.29381	6082	0.94 (0.3-2.9)	0.92	-2.45985	15404	0.69 (0.24-2)	0.48
DOK2	8126.52	1079	-0.0843587	8015	2.85864	53	0.662717	3893	0.44 (0.2-0.98)	0.045	-0.860301	10596	0.7 (0.33-1.5)	0.34
PSTPIP2	8129.67	1080	0.537181	4389	2.73299	88	-0.138792	9066	0.41 (0.16-1)	0.05	1.90776	986	0.66 (0.29-1.5)	0.34
EID2	8133.33	1081	1.62369	693	1.24206	3283	-0.025162	8289	0.79 (0.25-2.5)	0.69	-1.61573	13634	0.55 (0.18-1.7)	0.29
DAZL	8138.38	1082	0.256224	5919	2.20331	416	0.271967	6246	0.79 (0.25-2.4)	0.68	0.0690845	6783	1.8 (0.65-5.1)	0.26
SLC26A3	8143.22	1083	0.814731	2955	1.88339	903	-0.214619	9601	0.53 (0.2-1.4)	0.21	-1.99307	14711	0.99 (0.4-2.4)	0.98
PLCH1	8145.1	1084	0.841942	2849	0.955912	4905	1.0689	2093	0.76 (0.28-2)	0.58	-0.201092	7860	0.59 (0.24-1.5)	0.26
CDH7	8147.22	1085	1.13046	1794	1.44069	2312	-0.0678302	8586	1.1 (0.38-2.9)	0.91	-1.56222	13440	0.88 (0.28-2.8)	0.83
EAF1	8150.29	1086	0.678642	3595	1.47863	2168	0.268126	6268	0.91 (0.47-1.8)	0.77	1.59248	1605	0.9 (0.49-1.6)	0.73
GCNT7	8150.85	1087	1.89432	377	1.6658	1459	-0.647628	12272	0.34 (0.094-1.3)	0.11	-0.0626824	7291	1 (0.32-3.2)	0.98
PIPOX	8160.89	1088	1.47253	927	1.93646	783	-0.753088	12792	0.8 (0.23-2.7)	0.72	-0.167945	7711	0.62 (0.2-1.9)	0.41
GLYCTK	8162.94	1089	1.61259	713	1.10559	4016	0.170216	6913	0.24 (0.079-0.71)	0.0099	-0.776537	10192	0.41 (0.16-1.1)	0.067
NPFFR1	8167.01	1090	1.64642	660	1.13177	3871	0.12123	7275	0.78 (0.34-1.8)	0.55	-0.3648	8555	0.59 (0.27-1.3)	0.17
CCDC181	8169.48	1091	0.750972	3240	1.22072	3404	0.557655	4450	1.3 (0.52-3.2)	0.58	-0.478886	8987	0.35 (0.14-0.92)	0.032
MAJIN	8173.24	1092	1.641	667	1.59556	1715	-0.497784	11406	0.6 (0.21-1.7)	0.34	-1.6885	13893	0.75 (0.3-1.9)	0.53
NR1H4	8189.27	1093	1.27767	1371	1.24829	3242	0.086477	7496	0.56 (0.2-1.5)	0.25	-0.38052	8613	0.96 (0.41-2.3)	0.93
WDR93	8193.32	1094	0.00975971	7409	2.17996	446	0.61536	4143	2.1 (0.66-6.5)	0.21	-0.17272	7734	0.8 (0.27-2.4)	0.69
ZNF366	8195.34	1095	0.824351	2918	0.985658	4709	0.966987	2465	0.73 (0.24-2.2)	0.57	-1.06846	11475	0.71 (0.27-1.9)	0.49
RETREG3	8203.31	1096	-0.0384322	7728	1.74821	1228	1.03423	2204	0.5 (0.21-1.2)	0.11	1.51062	1791	0.8 (0.39-1.7)	0.55
ZNF584	8204.96	1097	0.410281	5034	1.81384	1053	0.242296	6431	0.61 (0.19-2)	0.41	-1.96095	14638	1.1 (0.42-3.1)	0.8
KIAA2012	8205.06	1098	0.201816	6222	1.51087	2051	0.886471	2805	0.47 (0.12-1.9)	0.29	-1.1603	11851	0.51 (0.15-1.8)	0.28
MAP4K2	8205.9	1099	0.546715	4329	1.81952	1036	0.088401	7483	0.41 (0.15-1.2)	0.091	0.5026	5029	0.42 (0.17-1)	0.055
GPAM	8207.82	1100	2.42772	87	0.926519	5106	0.336817	5815	0.5 (0.22-1.1)	0.094	0.755908	4087	1.1 (0.53-2.1)	0.86
DNAH7	8210.09	1101	1.32315	1240	1.16006	3714	0.183968	6821	0.77 (0.16-3.8)	0.75	-1.40744	12821	0.22 (0.047-1)	0.057
DAZAP1	8210.28	1102	-0.290172	9310	1.95567	747	1.55526	855	0.53 (0.17-1.6)	0.27	0.591464	4675	1.1 (0.38-3.4)	0.82
HS6ST3	8210.96	1103	0.280935	5789	1.20868	3474	1.64173	716	0.78 (0.33-1.8)	0.57	-1.52035	13278	0.67 (0.3-1.5)	0.32
LSP1	8211.74	1104	0.240034	6004	1.8618	949	0.425959	5243	0.79 (0.36-1.7)	0.56	-0.261495	8114	0.58 (0.29-1.2)	0.12
ZFP14	8214.63	1105	0.511802	4520	1.22282	3394	0.909258	2708	0.6 (0.2-1.8)	0.37	1.532	1749	0.76 (0.26-2.2)	0.61
UNC119B	8216.25	1106	1.28487	1353	0.932721	5062	0.625234	4088	0.53 (0.16-1.8)	0.3	-0.979459	11103	0.68 (0.21-2.2)	0.51
SYNPO2L	8217.86	1107	1.26084	1412	1.61888	1608	-0.364234	10621	0.78 (0.25-2.4)	0.67	-1.51084	13245	0.39 (0.11-1.4)	0.14
GAD2	8218.21	1108	0.930061	2483	1.41801	2425	0.0848589	7511	1 (0.32-3.2)	0.97	-2.07778	14887	0.54 (0.17-1.7)	0.28
NUP210	8219.75	1109	2.31604	115	0.475379	7860	1.79402	523	0.72 (0.42-1.2)	0.22	0.432714	5327	0.88 (0.54-1.4)	0.6
TSPAN13	8220.43	1110	0.171435	6390	1.76118	1191	0.595218	4239	1.1 (0.65-2)	0.63	1.37084	2132	0.6 (0.34-1.1)	0.078
TONSL	8220.54	1111	1.76151	523	0.911228	5212	0.462761	5007	0.26 (0.088-0.76)	0.014	0.493755	5068	0.75 (0.27-2.1)	0.58
ZNF557	8220.62	1112	-0.119041	8241	2.5218	171	0.732515	3521	0.85 (0.23-3.2)	0.8	-1.03313	11328	1.6 (0.51-5.2)	0.42
C12orf42	8222.92	1113	0.952269	2399	1.56282	1844	-0.0954951	8754	0.87 (0.3-2.5)	0.79	-1.11097	11667	0.62 (0.22-1.8)	0.36
SKA3	8226.59	1114	0.0572272	7101	1.55418	1881	1.12738	1903	1.5 (0.83-2.7)	0.18	1.45473	1937	1.1 (0.69-1.8)	0.64
PACRG	8227.6	1115	-0.134413	8344	1.83906	1000	1.15908	1798	0.53 (0.24-1.2)	0.12	-0.850163	10550	0.98 (0.48-2)	0.97
HORMAD2	8229.14	1116	0.420303	4969	2.83488	61	-0.0530091	8471	0.61 (0.16-2.2)	0.45	-0.345422	8477	0.52 (0.14-1.9)	0.31
TINAG	8235.1	1117	1.69764	599	1.0382	4408	0.236996	6465	0.93 (0.28-3.2)	0.91	-0.626572	9591	0.67 (0.21-2.2)	0.51
SLC9A6	8236.96	1118	0.673895	3627	2.71375	95	-0.328115	10358	0.87 (0.24-3.1)	0.83	-0.566066	9337	0.85 (0.24-3)	0.8
SERPINB8	8242.96	1119	-0.29963	9362	1.90581	847	1.68817	651	1.3 (0.49-3.4)	0.61	-0.576506	9396	1.8 (0.82-3.7)	0.15
SLC35D3	8247.51	1120	1.31677	1263	1.36178	2671	-0.109851	8857	0.95 (0.39-2.3)	0.9	-1.28346	12361	0.95 (0.37-2.4)	0.91
ZKSCAN2	8255.01	1121	-0.0394255	7737	2.39146	249	0.611524	4165	1.1 (0.38-2.9)	0.91	-0.383065	8623	1.3 (0.45-3.6)	0.66
LAMA1	8256.68	1122	1.18446	1610	2.53555	163	-0.837946	13177	0.59 (0.2-1.7)	0.33	-0.617198	9553	1.2 (0.4-3.3)	0.79
PAQR4	8260.73	1123	0.0753235	6982	1.32198	2846	2.03374	292	0.83 (0.29-2.4)	0.74	-0.891971	10726	0.65 (0.23-1.8)	0.4
TMCO6	8260.78	1124	-0.248981	9049	1.97086	718	1.31443	1384	0.42 (0.12-1.5)	0.19	1.21503	2566	1.3 (0.41-4.3)	0.64
FAM3D	8262.8	1125	1.12357	1816	1.1218	3932	0.358819	5673	0.76 (0.34-1.7)	0.5	0.00350937	7024	0.61 (0.26-1.4)	0.24
IRF7	8265.15	1126	0.0939965	6863	1.71173	1322	0.758215	3391	0.58 (0.21-1.6)	0.28	-0.929313	10897	0.71 (0.26-1.9)	0.51
EFNB2	8265.31	1127	0.285332	5763	1.21121	3455	1.53372	894	1.1 (0.76-1.7)	0.51	-1.09633	11603	1.3 (0.84-1.9)	0.27
H2BC1	8265.86	1128	0.775983	3117	1.38324	2577	0.249325	6396	0.88 (0.3-2.5)	0.81	-0.826431	10456	0.54 (0.19-1.5)	0.25
CHST8	8267.81	1129	1.00116	2217	1.06284	4265	0.555289	4466	0.64 (0.23-1.8)	0.41	-1.33735	12563	0.36 (0.13-1.1)	0.062
MORN4	8276.24	1130	0.948793	2408	1.62698	1583	-0.176196	9343	0.46 (0.13-1.6)	0.22	-0.596915	9481	0.66 (0.22-1.9)	0.45
HMOX1	8282.99	1131	0.940075	2444	1.68995	1383	-0.229283	9687	0.9 (0.43-1.9)	0.79	1.50949	1793	0.91 (0.46-1.8)	0.8
IPO8	8283.58	1132	0.981373	2290	1.07237	4208	0.549401	4500	0.55 (0.2-1.5)	0.24	-0.177343	7756	1.1 (0.46-2.6)	0.82
PUSL1	8293.04	1133	0.49439	4589	1.56934	1819	0.342508	5775	1.3 (0.31-5.2)	0.73	1.48984	1853	0.28 (0.079-1)	0.051
CORO2A	8295.35	1134	1.04363	2071	0.705029	6476	1.81892	495	0.66 (0.33-1.3)	0.23	2.04114	784	0.79 (0.44-1.4)	0.44
PAX3	8295.49	1135	0.73647	3314	2.28962	332	-0.343811	10468	0.42 (0.12-1.5)	0.19	-0.925612	10874	0.46 (0.13-1.6)	0.23
BUD23	8297.07	1136	1.05344	2037	0.774435	6059	1.32642	1346	0.21 (0.069-0.64)	0.006	0.68493	4351	0.49 (0.21-1.2)	0.11
ENKD1	8299.16	1137	1.07789	1960	0.658413	6741	2.32652	155	0.22 (0.072-0.7)	0.01	-0.647789	9684	0.44 (0.15-1.3)	0.13
HPCAL1	8299.43	1138	1.02996	2123	1.32006	2859	0.107753	7355	0.55 (0.21-1.5)	0.24	-0.0132167	7099	1.5 (0.45-5.3)	0.49
EDEM1	8302	1139	2.09761	221	1.20411	3491	-0.114285	8895	1.1 (0.61-2)	0.72	3.89613	11	0.88 (0.49-1.6)	0.66
HVCN1	8309.61	1140	1.53606	831	2.12704	507	-0.978018	13744	0.36 (0.15-0.86)	0.021	-0.682348	9805	0.88 (0.41-1.9)	0.74
FADD	8312.31	1141	0.90439	2593	1.81388	1052	-0.299689	10162	0.59 (0.15-2.3)	0.45	-0.618548	9557	3.4 (1.1-10)	0.029
KRT71	8313.03	1142	0.632217	3849	2.0448	611	-0.156269	9195	0.67 (0.26-1.7)	0.41	-1.91133	14518	0.49 (0.19-1.3)	0.14
HTATSF1	8317.14	1143	1.01845	2155	0.761113	6152	1.46356	1036	0.59 (0.21-1.6)	0.31	0.558344	4802	1.5 (0.56-4.2)	0.41
CFAP276	8317.55	1144	1.0705	1977	0.980981	4752	0.647939	3975	0.68 (0.22-2.1)	0.51	-1.86436	14406	1.4 (0.51-4.1)	0.48
FAM174C	8317.75	1145	-0.0340292	7699	1.4944	2112	1.60825	772	0.69 (0.25-1.9)	0.47	-1.56717	13460	0.78 (0.3-2)	0.62
CNDP2	8323.09	1146	1.24124	1475	0.666916	6695	1.48266	989	0.5 (0.23-1.1)	0.073	2.26371	542	0.69 (0.36-1.3)	0.25
SSX2IP	8324.83	1147	1.30282	1299	0.777653	6042	0.95954	2497	1.1 (0.36-3.3)	0.88	0.49765	5051	1.1 (0.36-3.1)	0.92
MEAF6	8327.56	1148	0.550816	4310	1.21033	3460	0.822007	3101	0.64 (0.32-1.2)	0.19	-0.414767	8750	1.4 (0.7-2.8)	0.34
N4BP2L1	8328.94	1149	0.361023	5341	1.85913	955	0.245613	6413	0.41 (0.13-1.3)	0.13	-1.27583	12332	0.68 (0.22-2.1)	0.5
SBK1	8330.91	1150	1.92054	351	0.529937	7539	1.47493	1010	0.7 (0.31-1.6)	0.39	-1.46484	13057	0.5 (0.22-1.2)	0.11
CEACAM7	8333.49	1151	2.16092	192	0.579911	7227	1.14434	1842	0.56 (0.28-1.1)	0.1	1.21132	2581	0.78 (0.42-1.4)	0.41
TAAR9	8333.65	1152	-0.0930659	8068	1.65229	1501	1.29369	1440	0.87 (0.27-2.8)	0.82	0.589245	4681	0.35 (0.11-1.1)	0.069
SSC4D	8336.66	1153	1.12577	1807	1.46606	2217	-0.145057	9112	0.98 (0.42-2.3)	0.96	-1.43661	12948	0.88 (0.37-2.1)	0.78
NOXRED1	8337.93	1154	0.137024	6594	1.71385	1314	0.653915	3934	0.77 (0.25-2.4)	0.66	-0.720424	9959	1.6 (0.54-4.6)	0.41
IRF4	8347.08	1155	1.84367	431	1.69655	1366	-0.744417	12748	0.5 (0.23-1.1)	0.089	0.547274	4849	0.74 (0.35-1.6)	0.43
RFK	8352.9	1156	0.87826	2703	1.99775	675	-0.389496	10803	1.7 (0.52-5.4)	0.39	1.888	1018	0.56 (0.17-1.8)	0.33
IL17F	8365.2	1157	-0.247516	9037	1.99517	679	1.206	1676	1.3 (0.47-3.4)	0.63	-2.58875	15521	0.51 (0.18-1.5)	0.21
SLC19A1	8366.67	1158	0.380637	5221	2.81894	65	-0.0375384	8363	0.45 (0.16-1.3)	0.14	0.938157	3444	0.57 (0.22-1.5)	0.26
CDC14B	8366.78	1159	0.0389587	7227	1.68383	1402	0.863933	2907	1.1 (0.43-2.6)	0.89	-0.636698	9635	0.83 (0.37-1.9)	0.65
ZNF446	8369.88	1160	0.310239	5627	1.18663	3566	1.44321	1078	0.3 (0.09-1)	0.05	-0.362357	8545	0.45 (0.15-1.3)	0.15
TMIGD3	8372.56	1161	-0.0613544	7876	2.45576	208	0.590991	4268	2 (0.74-5.7)	0.17	-0.46042	8938	0.6 (0.22-1.6)	0.32
ZSWIM3	8372.64	1162	0.362697	5333	1.12523	3912	1.56113	845	0.43 (0.11-1.7)	0.23	-0.174455	7744	1.5 (0.42-5.3)	0.54
SART1	8381.92	1163	0.0724353	7002	1.43288	2348	1.2899	1449	0.37 (0.1-1.4)	0.13	-1.34753	12600	0.79 (0.22-2.8)	0.71
MMP7	8387.07	1164	0.881485	2686	1.14107	3812	0.483989	4885	0.87 (0.58-1.3)	0.49	0.0610476	6809	0.99 (0.7-1.4)	0.95
UBE2C	8388.23	1165	1.01758	2161	0.671856	6665	2.26559	181	0.96 (0.59-1.6)	0.89	1.87933	1038	1.1 (0.72-1.7)	0.67
ZBTB34	8389.78	1166	0.222104	6112	2.19229	429	0.243616	6424	2 (0.43-8.8)	0.38	-0.242792	8031	0.73 (0.19-2.8)	0.64
TPPP3	8391.07	1167	0.542392	4361	2.17499	453	-0.115486	8908	1.2 (0.37-3.9)	0.75	-0.999395	11191	0.8 (0.25-2.6)	0.71
CRY2	8391.84	1168	0.474592	4697	1.01326	4539	1.73081	599	0.47 (0.13-1.7)	0.24	-0.307593	8316	0.85 (0.31-2.3)	0.76
IL1B	8392.8	1169	1.26349	1404	2.24948	363	-0.882402	13352	0.75 (0.48-1.2)	0.19	-0.446159	8868	1 (0.68-1.5)	0.98
MIEF2	8393.76	1170	1.31367	1273	1.05589	4314	0.309902	5976	0.62 (0.22-1.7)	0.35	-1.75197	14076	0.37 (0.15-0.94)	0.036
PHF23	8394.84	1171	0.0971862	6843	2.57267	140	0.317202	5932	1.2 (0.44-3.2)	0.72	-0.417614	8763	1.5 (0.52-4)	0.47
NSMCE1	8396.18	1172	0.404784	5065	1.16755	3677	1.1862	1727	0.67 (0.26-1.7)	0.41	0.208909	6231	0.78 (0.32-1.9)	0.59
S100A12	8398.25	1173	0.965131	2356	1.75905	1197	-0.332941	10391	1.1 (0.82-1.6)	0.42	-0.712705	9926	0.89 (0.62-1.3)	0.5
PRG4	8398.89	1174	1.01647	2166	0.705854	6474	1.76425	560	0.98 (0.27-3.5)	0.98	-0.777622	10202	0.99 (0.28-3.4)	0.98
ETF1	8402.23	1175	1.32254	1244	1.4955	2108	-0.312818	10259	0.85 (0.3-2.4)	0.76	1.0571	3043	1.8 (0.7-4.5)	0.23
ENHO	8407.44	1176	0.86425	2759	1.84007	998	-0.304344	10208	0.75 (0.28-2)	0.57	-1.46894	13081	0.77 (0.3-2)	0.58
CEMIP2	8417.31	1177	1.42396	1022	0.592185	7139	1.49138	973	0.68 (0.39-1.2)	0.18	3.21622	72	1.1 (0.65-2)	0.65
ABCC6	8418.44	1178	0.909741	2569	0.998337	4626	0.724781	3555	0.29 (0.094-0.92)	0.035	-1.49064	13163	1.3 (0.46-3.6)	0.63
SWI5	8419.64	1179	2.00042	285	0.93135	5072	0.307232	6000	0.49 (0.17-1.4)	0.19	0.55921	4797	0.8 (0.3-2.2)	0.67
KLK2	8421.74	1180	0.0565006	7104	1.35176	2725	1.6835	656	0.85 (0.36-2)	0.7	-1.9133	14525	0.65 (0.24-1.7)	0.39
SNRPF	8424.99	1181	2.40534	94	0.676418	6641	0.778927	3281	0.33 (0.12-0.92)	0.034	0.976186	3316	1.4 (0.61-3.4)	0.41
ARMC7	8425	1182	0.758328	3205	1.27391	3087	0.370796	5597	0.33 (0.1-1)	0.056	0.254052	6069	0.64 (0.2-2)	0.45
FDXR	8426.68	1183	-0.277952	9227	1.9293	803	1.35371	1282	0.74 (0.25-2.1)	0.57	0.161542	6412	0.44 (0.15-1.3)	0.14
B9D2	8427.37	1184	1.18139	1624	1.07755	4164	0.336103	5821	0.73 (0.26-2)	0.54	-2.02031	14769	0.71 (0.28-1.8)	0.46
SREBF1	8427.47	1185	1.57496	766	0.527094	7552	1.75377	571	0.76 (0.35-1.7)	0.49	2.30414	498	0.96 (0.49-1.9)	0.91
PPIF	8431.45	1186	1.76542	519	1.77181	1159	-0.838498	13179	0.82 (0.49-1.4)	0.44	2.30788	497	1.1 (0.68-1.7)	0.77
NEMP2	8434.47	1187	1.87152	402	0.590472	7153	1.13541	1874	0.44 (0.091-2.2)	0.31	-1.07182	11495	0.42 (0.085-2.1)	0.29
CRADD	8435.39	1188	2.02839	260	1.56129	1850	-0.639825	12237	0.68 (0.27-1.7)	0.4	-1.54853	13384	0.84 (0.36-1.9)	0.68
RDM1	8440.98	1189	0.878953	2697	0.871095	5482	1.16848	1774	0.92 (0.39-2.2)	0.85	0.956451	3379	1 (0.43-2.5)	0.94
CDC20B	8447.05	1190	0.0537005	7128	2.16459	463	0.463281	5002	0.57 (0.17-1.9)	0.36	-0.527794	9191	1.1 (0.36-3.2)	0.89
KLHDC7B	8449.21	1191	-0.404839	10053	2.63912	121	1.29453	1439	1 (0.54-2)	0.9	-0.551283	9285	0.86 (0.44-1.7)	0.66
SLC22A1	8453.4	1192	0.62449	3899	1.55778	1865	0.15714	6990	1.1 (0.43-2.7)	0.87	-0.691079	9838	0.93 (0.38-2.2)	0.87
CD274	8453.83	1193	2.10449	213	1.09621	4065	0.00405563	8098	0.39 (0.15-1)	0.058	1.50802	1801	1.1 (0.51-2.4)	0.79
ZNF837	8454.99	1194	-0.0112695	7556	1.51165	2050	1.32229	1360	0.5 (0.2-1.3)	0.15	-1.28156	12353	0.6 (0.25-1.4)	0.25
TAGLN2	8472.91	1195	0.938729	2450	0.96607	4849	0.756476	3404	1.1 (0.74-1.6)	0.63	2.09464	710	1 (0.72-1.5)	0.83
SARM1	8473.02	1196	2.77701	36	1.41803	2423	-0.517609	11535	0.13 (0.039-0.45)	0.0013	-0.672132	9770	0.89 (0.33-2.4)	0.81
TSBP1	8473.63	1197	1.7936	481	1.39072	2543	-0.371206	10664	0.51 (0.16-1.7)	0.26	-0.882136	10674	0.75 (0.26-2.2)	0.6
ZCCHC3	8476.17	1198	0.717755	3409	1.93376	793	-0.246364	9794	0.91 (0.38-2.2)	0.83	-1.38828	12752	0.74 (0.31-1.8)	0.51
USP28	8479.35	1199	2.69938	42	0.517235	7606	1.22941	1612	0.2 (0.055-0.72)	0.014	0.435873	5316	0.95 (0.32-2.8)	0.93
SP140	8482.48	1200	1.15439	1710	1.25473	3204	0.0692262	7641	0.29 (0.13-0.61)	0.0013	0.0663225	6793	0.78 (0.39-1.5)	0.47
IQCD	8490.87	1201	0.10308	6812	1.44814	2290	1.08522	2043	0.76 (0.29-2)	0.58	-0.0263418	7142	0.52 (0.21-1.2)	0.14
MAGEB18	8495.77	1202	0.561604	4256	1.70188	1348	0.0810005	7546	1.7 (0.57-5.3)	0.33	-1.61713	13642	0.65 (0.22-1.9)	0.43
CCDC81	8497.02	1203	0.284368	5773	1.5147	2036	0.634152	4041	2.5 (0.83-7.5)	0.1	-1.4833	13131	0.64 (0.2-2)	0.45
MMD2	8497.91	1204	1.45952	950	1.47119	2195	-0.374936	10700	2 (0.6-6.6)	0.26	0.518309	4961	0.52 (0.16-1.7)	0.28
PAGE1	8498.19	1205	3.23355	11	1.34854	2738	-0.428524	11016	0.49 (0.19-1.3)	0.15	-1.97649	14670	1.1 (0.4-2.8)	0.9
GIPC2	8507.75	1206	1.11219	1864	1.10945	3993	0.312721	5956	1 (0.75-1.3)	0.96	-1.18618	11962	1 (0.75-1.4)	0.9
KDM8	8509.81	1207	0.328833	5521	1.17766	3625	1.31383	1386	0.79 (0.3-2)	0.62	-0.27561	8182	0.52 (0.21-1.3)	0.16
RTP1	8509.86	1208	0.0726491	6999	2.6249	127	0.313741	5952	1.8 (0.66-5.1)	0.24	-1.58808	13527	0.8 (0.28-2.3)	0.67
NRSN1	8510.75	1209	0.481619	4658	1.36648	2652	0.549835	4497	1.4 (0.65-3.1)	0.38	-0.267022	8138	0.41 (0.15-1.1)	0.089
CFAP210	8516.37	1210	0.692775	3527	1.00423	4594	0.977876	2421	2.6 (0.95-7.2)	0.063	-0.924742	10871	0.27 (0.087-0.83)	0.022
GP1BA	8517.38	1211	0.786363	3073	0.953833	4921	0.970897	2452	0.55 (0.2-1.5)	0.26	-1.057	11425	0.7 (0.25-2)	0.51
RAD9A	8518.14	1212	-0.397758	9997	2.22057	394	1.41841	1129	0.19 (0.056-0.62)	0.0064	-0.227133	7968	0.37 (0.12-1.2)	0.089
NTN3	8521.05	1213	1.30868	1290	1.95305	750	-0.803794	13021	0.5 (0.17-1.5)	0.21	-2.36354	15304	0.52 (0.18-1.5)	0.23
GRIP2	8523.65	1214	1.21838	1522	1.15656	3732	0.158657	6980	0.71 (0.24-2.1)	0.53	-1.14488	11795	0.43 (0.15-1.2)	0.11
GID4	8525.43	1215	-0.433118	10219	2.9959	34	1.26532	1512	1.6 (0.6-4.5)	0.33	-1.16133	11856	1.2 (0.42-3.7)	0.7
SIGLEC15	8528.29	1216	1.74428	546	0.837037	5693	0.524458	4642	0.38 (0.11-1.2)	0.11	-0.217601	7935	0.83 (0.29-2.4)	0.73
CTNS	8530.93	1217	-0.134115	8341	2.76253	77	0.614214	4151	0.35 (0.1-1.2)	0.087	0.117078	6605	0.85 (0.29-2.5)	0.77
COCH	8533.35	1218	0.600491	4022	2.08523	561	-0.193675	9463	0.94 (0.28-3.1)	0.92	-0.864402	10607	1.1 (0.38-3)	0.89
PHKG2	8533.58	1219	-0.356473	9695	1.83409	1013	1.9067	409	0.56 (0.25-1.3)	0.16	-0.6633	9742	1.4 (0.71-2.8)	0.33
CCDC122	8536.13	1220	0.651546	3747	1.60411	1678	0.0565616	7726	1.5 (0.47-4.8)	0.48	-0.0298648	7157	1.2 (0.41-3.3)	0.77
AURKB	8540.27	1221	-0.10983	8179	1.45729	2250	2.12498	241	1.7 (0.8-3.6)	0.17	0.50188	5034	1.1 (0.61-2.1)	0.69
C1D	8546.79	1222	0.211692	6166	3.0049	31	0.0993656	7409	0.92 (0.28-3.1)	0.9	1.23371	2512	2.6 (0.87-8)	0.086
LCN12	8549.94	1223	0.947011	2420	0.990131	4674	0.654604	3930	0.19 (0.045-0.78)	0.021	-1.7064	13944	0.71 (0.19-2.6)	0.6
ELOC	8550.35	1224	1.37367	1100	0.982309	4743	0.353437	5704	0.75 (0.26-2.2)	0.59	0.995962	3255	0.49 (0.2-1.2)	0.12
TMEM160	8551.33	1225	0.00253998	7447	1.60997	1651	0.966299	2466	0.46 (0.17-1.3)	0.13	-1.89637	14479	0.65 (0.22-1.9)	0.43
MPV17L2	8553.27	1226	0.0441862	7193	1.26951	3109	2.72498	44	0.53 (0.17-1.6)	0.26	-1.9635	14645	0.61 (0.23-1.6)	0.32
LCE2B	8561.88	1227	0.772331	3136	1.67097	1439	-0.145391	9115	0.82 (0.35-1.9)	0.64	-1.48561	13141	0.51 (0.23-1.1)	0.1
RAB40A	8562.16	1228	0.413809	5011	1.21352	3443	0.938419	2571	1.1 (0.4-2.9)	0.88	-2.15521	15046	1.6 (0.63-3.9)	0.34
MIIP	8566.98	1229	0.14395	6551	1.39795	2508	1.05354	2148	0.58 (0.19-1.7)	0.33	1.45906	1925	0.55 (0.21-1.4)	0.22
HLA-B	8569.17	1230	0.964377	2359	0.841859	5666	1.0513	2155	N/A	N/A	0.70379	4293	N/A	N/A
INTS15	8573.98	1231	0.0708137	7013	1.66011	1476	0.742257	3471	0.67 (0.25-1.8)	0.42	-0.888766	10710	0.89 (0.36-2.2)	0.8
SLC23A1	8574.03	1232	1.65417	650	2.53972	157	-1.58468	15182	0.5 (0.15-1.6)	0.25	-1.36574	12660	0.46 (0.15-1.4)	0.17
CCL23	8576.6	1233	-0.266068	9147	1.80257	1079	1.40444	1156	0.67 (0.19-2.3)	0.52	-1.72707	13997	0.53 (0.15-1.8)	0.31
SIX4	8577.71	1234	0.179334	6340	1.22325	3391	1.60151	782	1.4 (0.34-5.3)	0.66	-1.71092	13961	2.3 (0.65-7.9)	0.2
LONRF1	8580.6	1235	2.02464	263	0.76315	6133	0.582062	4308	0.93 (0.29-3)	0.9	-1.02394	11293	1.1 (0.39-3.1)	0.85
HDGFL2	8583.22	1236	0.349207	5403	1.71986	1303	0.284841	6144	0.16 (0.034-0.71)	0.017	-2.48819	15430	0.57 (0.12-2.6)	0.47
PYROXD1	8584.18	1237	2.67293	44	1.51815	2018	-0.696426	12512	1 (0.54-1.9)	0.98	-0.549392	9279	1.1 (0.63-1.9)	0.77
PCSK6	8586.6	1238	-0.0288749	7669	1.41789	2428	1.63363	725	1.2 (0.52-2.8)	0.66	1.84324	1108	0.34 (0.14-0.86)	0.022
LMNB1	8589.61	1239	1.36558	1120	0.533048	7522	1.88416	428	0.76 (0.33-1.7)	0.51	0.737631	4155	1.1 (0.52-2.2)	0.84
FBRS	8590.13	1240	0.710912	3445	0.89708	5294	1.32915	1340	0.25 (0.092-0.69)	0.0073	-1.15492	11834	0.71 (0.29-1.7)	0.44
OR6B1	8593.28	1241	1.55029	806	0.984305	4724	0.271932	6247	0.58 (0.19-1.8)	0.34	-1.33247	12547	0.72 (0.24-2.1)	0.55
SLC12A1	8597.35	1242	1.48989	894	1.39748	2510	-0.329381	10368	1 (0.36-2.9)	0.96	-0.512641	9143	0.38 (0.13-1.1)	0.08
TDRD7	8600.48	1243	0.925796	2501	0.782603	6008	1.32531	1355	0.85 (0.29-2.5)	0.76	1.11303	2883	0.95 (0.35-2.6)	0.92
CAPSL	8601.34	1244	-0.342719	9610	2.20159	418	1.15768	1801	0.92 (0.29-2.9)	0.89	-1.01508	11253	0.55 (0.17-1.7)	0.3
RBM38	8601.62	1245	0.461232	4768	1.26095	3168	0.731797	3524	1.1 (0.4-3)	0.86	0.790452	3954	0.35 (0.11-1.2)	0.084
HDDC3	8603	1246	1.20827	1549	0.628253	6904	1.47291	1018	0.3 (0.097-0.96)	0.042	0.420515	5374	0.92 (0.31-2.8)	0.88
ETNPPL	8608.61	1247	1.16091	1690	0.967872	4838	0.501252	4782	0.86 (0.2-3.7)	0.84	0.393317	5474	0.75 (0.22-2.6)	0.65
TRPA1	8608.96	1248	1.91822	356	0.957751	4894	0.215464	6601	0.7 (0.43-1.1)	0.16	-1.17209	11902	1.3 (0.81-2)	0.29
OPRM1	8612.19	1249	0.948342	2412	1.25781	3191	0.171724	6901	0.4 (0.11-1.5)	0.18	-2.09673	14922	0.58 (0.16-2.2)	0.41
TRMU	8616.67	1250	1.30546	1297	0.832353	5714	0.699367	3687	1.5 (0.44-5.1)	0.51	0.964983	3351	1.3 (0.45-3.9)	0.6
IGSF8	8620.32	1251	1.11503	1850	1.61292	1637	-0.37511	10704	0.58 (0.14-2.4)	0.46	2.91973	142	0.46 (0.13-1.7)	0.24
B3GAT3	8621.18	1252	-0.22856	8906	2.07846	569	0.940643	2566	1 (0.62-1.7)	0.92	1.30053	2330	1.2 (0.7-2)	0.55
RAD51	8621.23	1253	0.645597	3781	2.44604	217	-0.367349	10638	0.97 (0.33-2.8)	0.95	3.22796	70	0.68 (0.26-1.8)	0.44
PRDX1	8631.3	1254	1.24535	1464	0.64508	6811	1.31756	1373	0.71 (0.38-1.3)	0.26	3.22404	71	0.93 (0.54-1.6)	0.81
HGH1	8637.17	1255	0.289403	5741	1.10661	4010	1.75092	575	0.6 (0.21-1.7)	0.35	0.478936	5130	0.48 (0.17-1.3)	0.16
GRK3	8637.31	1256	1.11763	1837	1.02508	4475	0.414046	5320	0.4 (0.14-1.1)	0.08	1.33885	2221	0.68 (0.31-1.5)	0.34
CRYBA1	8640.26	1257	0.325108	5535	1.13996	3818	1.36694	1246	0.5 (0.11-2.2)	0.36	0.503151	5027	0.44 (0.12-1.6)	0.22
NECAB1	8640.68	1258	1.09499	1912	1.05777	4296	0.376679	5561	0.56 (0.19-1.7)	0.3	-1.41108	12838	0.71 (0.25-2)	0.53
C1orf198	8641.39	1259	0.70834	3456	1.54376	1930	0.0367546	7865	2.1 (0.68-6.3)	0.2	0.406901	5426	0.92 (0.37-2.3)	0.86
LCA5L	8642.3	1260	0.555294	4289	2.4311	228	-0.266814	9924	1.1 (0.34-3.6)	0.86	-0.497267	9075	0.62 (0.19-2)	0.42
SLC4A2	8642.36	1261	0.119626	6700	1.88385	901	0.439458	5155	0.77 (0.28-2.2)	0.62	1.65429	1461	0.93 (0.36-2.4)	0.87
LMOD3	8647.72	1262	1.57792	762	1.31071	2899	-0.265179	9910	1.1 (0.36-3.5)	0.84	0.497196	5052	1.1 (0.38-3.3)	0.84
MAGEC2	8650.51	1263	1.58295	758	1.12713	3900	0.0180834	8004	0.62 (0.23-1.6)	0.33	-0.790664	10272	0.89 (0.34-2.3)	0.81
APOL3	8655.49	1264	1.27111	1385	0.521164	7585	2.69276	51	0.33 (0.14-0.79)	0.013	-0.132079	7569	0.53 (0.24-1.1)	0.1
SGTA	8657.21	1265	-0.243435	9013	2.32295	303	0.844606	2990	0.69 (0.25-1.9)	0.48	0.933529	3463	0.42 (0.15-1.2)	0.094
GHDC	8658.58	1266	-0.0791123	7982	1.87772	918	0.775469	3303	0.35 (0.11-1.2)	0.086	0.918661	3518	0.7 (0.24-2.1)	0.52
TUSC2	8658.67	1267	0.865226	2754	1.46496	2220	-0.0362426	8356	0.72 (0.2-2.6)	0.62	0.810657	3880	1 (0.3-3.4)	0.99
ZBED9	8665.45	1268	1.10073	1897	0.853568	5592	0.810318	3148	0.62 (0.24-1.6)	0.33	-0.342278	8464	1.1 (0.41-3.2)	0.81
ZFYVE27	8668.16	1269	0.0904903	6883	1.45664	2254	0.998546	2349	0.64 (0.24-1.7)	0.37	1.13727	2808	1.1 (0.46-2.8)	0.77
DPP10	8671.7	1270	0.234526	6040	1.67297	1433	0.441587	5145	0.95 (0.25-3.5)	0.94	0.432229	5332	0.29 (0.079-1)	0.058
ITGB7	8675.95	1271	0.691983	3537	1.9107	842	-0.263036	9898	0.42 (0.18-0.98)	0.045	0.430849	5342	0.56 (0.25-1.2)	0.15
VDR	8677.72	1272	1.16373	1681	2.39449	247	-0.972562	13720	0.7 (0.28-1.8)	0.45	-0.665776	9751	0.98 (0.41-2.3)	0.95
NUTM1	8680.89	1273	1.1759	1644	1.68962	1385	-0.531704	11600	0.71 (0.23-2.2)	0.55	-0.65107	9696	0.56 (0.19-1.6)	0.28
PPP1R16A	8681.73	1274	0.617155	3936	0.875025	5451	1.80738	506	0.73 (0.26-2)	0.53	-0.168806	7718	0.8 (0.29-2.2)	0.66
C6orf52	8682.34	1275	-0.59529	11182	2.50655	182	2.35984	139	1 (0.61-1.8)	0.87	-0.332319	8423	0.63 (0.32-1.2)	0.18
TNFRSF10B	8682.54	1276	0.0289687	7290	2.51473	178	0.344231	5765	0.86 (0.36-2)	0.72	-0.51283	9144	1.6 (0.68-3.8)	0.28
ALPK2	8685.98	1277	1.35036	1163	2.66304	111	-1.32292	14744	1.1 (0.47-2.6)	0.81	-1.53375	13333	0.87 (0.31-2.4)	0.79
PRADC1	8690.42	1278	0.786417	3072	1.13615	3838	0.487203	4859	2.1 (0.57-7.8)	0.26	-1.89095	14470	0.95 (0.28-3.3)	0.94
MAP3K19	8693.31	1279	0.44427	4845	1.98219	698	-0.0302992	8319	0.95 (0.2-4.6)	0.95	-0.194932	7828	0.8 (0.2-3.2)	0.75
C1orf109	8693.66	1280	1.43158	1001	1.95236	753	-0.981016	13763	0.44 (0.13-1.5)	0.19	0.502219	5031	0.43 (0.14-1.3)	0.14
DOLPP1	8695.54	1281	0.0362768	7241	2.36492	265	0.355736	5694	1.6 (0.52-5)	0.41	1.92714	954	0.32 (0.12-0.89)	0.029
LHX5	8697.91	1282	1.51859	850	1.67612	1424	-0.735737	12704	0.59 (0.24-1.5)	0.26	-1.66499	13810	0.75 (0.3-1.9)	0.53
MRPL15	8698.32	1283	1.17753	1639	0.677215	6637	1.2376	1582	0.83 (0.39-1.7)	0.61	2.24169	563	0.82 (0.42-1.6)	0.57
L2HGDH	8703.99	1284	1.17913	1633	1.38917	2551	-0.189295	9427	1 (0.28-3.5)	1	0.133229	6532	0.19 (0.049-0.74)	0.017
FGFR1OP2	8706.73	1285	1.11408	1856	1.61237	1639	-0.398999	10857	0.98 (0.33-2.9)	0.97	-0.177368	7757	1.6 (0.69-3.6)	0.29
ODF3L1	8708.99	1286	0.230223	6064	2.4225	233	0.0888741	7480	2 (0.56-6.9)	0.29	-1.55679	13416	1.6 (0.49-5)	0.44
ZSCAN22	8715.26	1287	0.779123	3105	1.12156	3933	0.519581	4677	0.6 (0.25-1.4)	0.24	0.261864	6026	0.49 (0.2-1.2)	0.1
EGFL6	8717.24	1288	0.883779	2682	2.89329	49	-0.74051	12730	0.37 (0.12-1.1)	0.072	1.30024	2332	0.7 (0.27-1.8)	0.47
GIMAP8	8720.52	1289	1.46986	932	1.70318	1342	-0.752581	12786	0.38 (0.15-0.99)	0.047	-1.08805	11574	0.91 (0.39-2.1)	0.83
CCDC54	8723.21	1290	0.887261	2659	3.20246	18	-0.762727	12834	1.7 (0.47-6.2)	0.42	-0.602866	9503	0.61 (0.19-1.9)	0.4
PELI3	8726.53	1291	-0.592468	11161	2.34781	277	2.57138	72	0.73 (0.24-2.2)	0.59	-2.60992	15535	0.89 (0.32-2.5)	0.82
CTSZ	8727.92	1292	0.828301	2902	1.19652	3517	0.34064	5791	0.74 (0.44-1.3)	0.28	0.658536	4440	1.1 (0.64-2)	0.66
FBP2	8728.27	1293	1.63495	674	0.423672	8190	2.6425	58	0.74 (0.29-1.9)	0.54	-0.825769	10452	1 (0.43-2.4)	0.97
NUP214	8728.48	1294	1.0677	1985	0.779133	6032	1.01128	2299	1.2 (0.67-2.2)	0.54	0.929446	3479	1.1 (0.64-1.9)	0.72
CASP7	8744.05	1295	0.764982	3170	0.8457	5639	1.31832	1371	0.52 (0.19-1.4)	0.2	-0.209799	7899	0.62 (0.22-1.7)	0.35
TMEM45B	8745.14	1296	1.71259	586	0.652341	6771	0.857279	2935	0.79 (0.5-1.3)	0.33	2.37966	439	0.68 (0.44-1.1)	0.093
CYREN	8746.14	1297	1.48455	899	1.47834	2171	-0.477485	11295	0.85 (0.37-2)	0.71	0.0721119	6769	0.98 (0.42-2.3)	0.96
LPL	8747.86	1298	0.621531	3909	2.6888	102	-0.41039	10916	0.92 (0.33-2.6)	0.87	-0.192239	7817	0.89 (0.29-2.7)	0.83
ANKS4B	8750.41	1299	2.23483	157	1.23304	3324	-0.300584	10166	0.91 (0.32-2.5)	0.86	-1.13625	11769	0.4 (0.12-1.3)	0.14
PRDM10	8752.8	1300	-0.572692	11038	2.72605	90	1.68024	658	2.2 (0.6-7.9)	0.24	2.48243	340	0.7 (0.21-2.3)	0.56
C19orf25	8752.88	1301	0.209497	6180	1.92048	827	0.269846	6259	0.48 (0.17-1.4)	0.18	-1.2183	12104	0.64 (0.23-1.7)	0.38
STKLD1	8755.51	1302	-0.150327	8445	3.01854	30	0.546279	4521	1 (0.42-2.6)	0.92	-1.0189	11273	0.48 (0.19-1.2)	0.13
SLC25A42	8757.19	1303	0.624543	3898	1.58744	1744	0.0447924	7805	0.66 (0.22-2)	0.47	-0.882997	10679	0.47 (0.18-1.2)	0.12
KLKB1	8763.12	1304	0.904859	2591	1.41492	2440	-0.0385086	8370	0.87 (0.26-2.9)	0.82	-2.34923	15292	2.1 (0.75-6.1)	0.15
CCDC27	8764.08	1305	0.74776	3256	1.22213	3396	0.372976	5581	0.72 (0.19-2.8)	0.64	-2.73956	15607	0.42 (0.11-1.6)	0.2
IQUB	8765.06	1306	0.0397846	7223	2.17646	452	0.386875	5495	1.9 (0.48-7.8)	0.36	-0.119317	7521	0.92 (0.26-3.3)	0.9
GBP2	8766.17	1307	1.98924	295	0.563457	7345	1.0117	2296	0.45 (0.27-0.73)	0.0013	1.77341	1218	0.88 (0.55-1.4)	0.58
IGSF22	8767.42	1308	3.03496	18	1.68172	1411	-1.07037	14063	0.61 (0.18-2.1)	0.43	-2.36576	15311	0.88 (0.28-2.8)	0.83
MTMR7	8768.77	1309	0.667081	3669	1.04844	4353	0.807631	3161	1.2 (0.37-3.8)	0.79	-3.17826	15719	1.8 (0.56-5.6)	0.33
ZNF385C	8770.54	1310	0.690749	3544	1.27726	3070	0.338795	5802	0.68 (0.3-1.5)	0.36	-0.788348	10262	0.88 (0.39-2)	0.75
RXFP2	8771.36	1311	1.00203	2213	1.19597	3520	0.17864	6863	0.84 (0.23-3.1)	0.79	-2.59713	15527	1.3 (0.38-4.3)	0.7
WDR18	8771.52	1312	0.0205675	7341	1.59212	1725	0.866187	2899	0.17 (0.055-0.53)	0.0023	0.340411	5700	0.58 (0.22-1.5)	0.26
GZMK	8771.72	1313	1.16802	1663	1.25034	3230	-0.0125636	8213	0.4 (0.19-0.85)	0.017	0.586295	4694	0.86 (0.45-1.7)	0.66
RIC8B	8775.36	1314	0.582433	4126	1.40694	2467	0.287421	6126	1.1 (0.43-2.9)	0.82	-2.09277	14918	1.3 (0.55-3.1)	0.55
FOLH1	8779.61	1315	1.2121	1541	0.932002	5067	0.482799	4886	1.2 (0.71-2)	0.5	-0.00756335	7074	0.56 (0.34-0.91)	0.018
SCML4	8781.14	1316	0.81964	2936	1.9961	677	-0.475211	11283	0.6 (0.26-1.4)	0.24	-0.722393	9970	0.68 (0.3-1.5)	0.33
MEX3B	8782.51	1317	0.443303	4853	1.32669	2829	0.5669	4397	2.3 (0.79-6.5)	0.13	-1.82051	14278	0.82 (0.29-2.3)	0.71
REXO1	8782.98	1318	-0.203404	8742	2.01571	656	0.855427	2946	0.52 (0.18-1.5)	0.22	-0.336005	8438	0.33 (0.12-0.88)	0.028
ALDH1A3	8785.77	1319	-0.279194	9239	1.79559	1093	1.31181	1397	0.96 (0.53-1.7)	0.88	-0.690527	9835	1.4 (0.87-2.2)	0.18
DMRTC2	8786.39	1320	0.570149	4189	1.23786	3302	0.556343	4457	0.81 (0.25-2.6)	0.71	-2.43495	15376	0.84 (0.29-2.4)	0.74
KCNE3	8788.41	1321	0.207307	6196	2.76957	73	0.0540512	7748	0.79 (0.29-2.1)	0.64	-1.76894	14130	0.86 (0.3-2.4)	0.77
HPCA	8788.75	1322	0.823393	2924	1.82128	1032	-0.366678	10635	0.91 (0.37-2.2)	0.83	-0.610357	9530	0.44 (0.18-1.1)	0.072
MSRB1	8799.46	1323	0.247147	5976	1.60625	1668	0.460237	5032	0.87 (0.34-2.2)	0.78	0.176917	6354	0.26 (0.1-0.65)	0.0043
BTBD6	8799.64	1324	1.42393	1023	0.604111	7059	1.1387	1857	0.65 (0.23-1.8)	0.42	0.273625	5981	0.99 (0.42-2.3)	0.98
CTH	8800.99	1325	0.354836	5371	1.48591	2137	0.462478	5010	0.94 (0.3-3)	0.92	0.405217	5434	0.45 (0.15-1.4)	0.16
FFAR1	8802	1326	0.878435	2702	2.58024	138	-0.734444	12693	1.2 (0.44-3)	0.77	-0.912064	10817	0.7 (0.25-2)	0.5
EFHC2	8802.2	1327	0.772095	3138	2.03896	621	-0.448686	11139	0.34 (0.079-1.5)	0.15	-1.30662	12453	0.79 (0.19-3.3)	0.75
PAX7	8803.37	1328	1.8245	450	1.38158	2587	-0.468768	11256	0.53 (0.19-1.5)	0.22	-0.785939	10251	0.52 (0.18-1.5)	0.22
ZBTB42	8804.77	1329	-0.188458	8671	1.57198	1809	1.5414	882	0.83 (0.45-1.5)	0.55	-0.0442218	7218	0.8 (0.44-1.5)	0.47
MMAA	8806.3	1330	2.48517	67	1.49488	2110	-0.740091	12728	0.93 (0.34-2.6)	0.9	1.4012	2061	0.7 (0.28-1.8)	0.45
PLEKHG4	8810.35	1331	0.757979	3206	0.873834	5462	1.16472	1785	0.84 (0.28-2.5)	0.76	-1.6541	13768	0.43 (0.14-1.4)	0.15
RFC3	8813.82	1332	0.36514	5314	1.32052	2858	0.691716	3736	1.2 (0.49-3.1)	0.65	0.648803	4471	1.4 (0.62-3)	0.45
MROH2A	8813.99	1333	0.674999	3618	2.24838	365	-0.416757	10959	0.82 (0.29-2.3)	0.72	0.533995	4892	0.56 (0.19-1.6)	0.29
DEFA6	8817.17	1334	0.52087	4479	1.4998	2095	0.246979	6409	2.6 (0.87-7.6)	0.086	-1.61556	13631	0.65 (0.19-2.2)	0.5
FGL1	8823.35	1335	0.69546	3517	1.45649	2255	0.0857777	7503	0.97 (0.33-2.9)	0.96	-0.068354	7316	1.1 (0.42-2.7)	0.88
SLC44A4	8827.78	1336	0.968019	2343	0.635595	6876	1.9617	356	0.92 (0.66-1.3)	0.59	0.0122059	6993	0.89 (0.67-1.2)	0.44
CKS2	8827.95	1337	1.25383	1434	0.499712	7708	2.55786	75	0.94 (0.72-1.2)	0.63	1.51912	1780	1 (0.82-1.3)	0.82
LRRC2	8829.89	1338	1.9067	364	1.01161	4557	0.0665811	7658	1.4 (0.49-4.1)	0.51	-1.48162	13125	0.32 (0.1-1)	0.058
CMPK2	8830.77	1339	0.139838	6580	1.16581	3683	1.95765	361	0.33 (0.1-1.1)	0.067	-0.555173	9306	0.46 (0.14-1.6)	0.22
CDK5RAP1	8832.05	1340	0.534518	4399	0.991745	4666	1.22379	1629	0.98 (0.31-3.1)	0.98	1.23831	2489	0.36 (0.13-1)	0.059
SLC5A6	8834.77	1341	1.25093	1446	0.858974	5565	0.608516	4175	0.74 (0.34-1.6)	0.43	1.11931	2862	0.91 (0.45-1.9)	0.8
DKK4	8837.65	1342	0.761	3193	1.17789	3622	0.403662	5380	0.73 (0.29-1.9)	0.51	-0.931572	10904	0.73 (0.34-1.6)	0.42
USP44	8839.63	1343	0.641899	3802	1.77685	1149	-0.162102	9241	0.45 (0.13-1.6)	0.21	-0.802258	10342	0.84 (0.3-2.4)	0.74
ENO2	8844.74	1344	-0.0412989	7759	1.38656	2564	1.57124	829	1.2 (0.85-1.7)	0.29	-2.69432	15582	1.1 (0.78-1.6)	0.52
DNAJC7	8846.66	1345	0.383526	5205	1.2438	3268	0.805666	3171	0.67 (0.34-1.4)	0.27	1.39101	2088	0.66 (0.35-1.3)	0.21
TMEM145	8849.08	1346	0.72375	3382	0.878542	5437	1.21365	1653	1.3 (0.53-3.4)	0.55	-0.248619	8056	0.42 (0.12-1.5)	0.19
RALGDS	8852.27	1347	-0.46456	10415	2.02898	635	1.64966	704	1 (0.63-1.7)	0.93	-0.603702	9505	0.67 (0.43-1)	0.074
TUBA4B	8853.36	1348	0.764672	3174	1.64587	1517	-0.194626	9469	0.35 (0.092-1.4)	0.13	-1.62535	13681	0.97 (0.3-3.1)	0.95
GSTP1	8854.96	1349	0.0574655	7098	1.27143	3098	1.60256	780	0.76 (0.44-1.3)	0.35	-1.14504	11796	0.72 (0.43-1.2)	0.2
SS18L2	8855.95	1350	1.88933	383	0.422585	8195	1.64237	713	0.56 (0.22-1.4)	0.21	1.3046	2318	0.68 (0.3-1.5)	0.35
FAM78A	8856.41	1351	0.954094	2394	2.0428	612	-0.659472	12334	0.35 (0.14-0.89)	0.027	0.0218257	6962	1.1 (0.47-2.4)	0.9
ZMYND10	8856.91	1352	1.03208	2114	0.85903	5563	0.783233	3257	0.53 (0.16-1.7)	0.28	-1.55884	13426	0.95 (0.31-2.9)	0.92
CARD11	8859.39	1353	0.743617	3279	1.46917	2201	0.016258	8019	0.66 (0.4-1.1)	0.1	0.785267	3982	1.1 (0.67-1.7)	0.76
SLC37A1	8861.81	1354	0.869881	2734	0.647151	6796	3.16014	10	0.95 (0.48-1.9)	0.89	2.26699	539	0.64 (0.35-1.2)	0.16
NKX2-2	8866.82	1355	-0.016152	7593	1.84806	985	0.616935	4135	N/A	N/A	-2.01472	14756	N/A	N/A
SNRNP25	8872.63	1356	2.66153	45	0.355095	8586	1.82791	484	0.47 (0.17-1.3)	0.16	1.73767	1277	0.56 (0.21-1.5)	0.25
ANGPTL4	8874.5	1357	0.11968	6698	1.73998	1249	0.475639	4936	0.59 (0.27-1.3)	0.19	-0.435111	8833	1.1 (0.55-2.3)	0.74
EDDM3A	8877.53	1358	1.05501	2030	0.866328	5519	0.735136	3502	0.77 (0.26-2.3)	0.64	-0.260339	8109	0.45 (0.17-1.2)	0.11
MTMR6	8885.63	1359	0.61475	3945	1.80198	1082	-0.162659	9251	2 (0.6-6.9)	0.25	0.329601	5748	2.2 (0.63-8)	0.21
ACOT12	8886.73	1360	0.392888	5154	1.22594	3370	0.813823	3126	1.9 (0.4-8.8)	0.43	-1.08736	11569	0.33 (0.065-1.7)	0.18
NUDT1	8890.05	1361	0.69208	3536	0.863547	5541	1.34543	1310	0.67 (0.27-1.7)	0.39	-1.52643	13300	0.88 (0.4-2)	0.76
ODF3	8890.6	1362	1.03536	2101	1.88382	902	-0.646444	12267	0.59 (0.21-1.7)	0.32	-1.55873	13423	0.85 (0.33-2.2)	0.75
NXF3	8892.46	1363	0.13897	6583	1.45063	2282	0.80786	3158	0.72 (0.26-2)	0.52	-1.18808	11973	0.88 (0.29-2.6)	0.81
IL3	8895.96	1364	1.02966	2125	1.52031	2003	-0.296128	10134	0.72 (0.24-2.2)	0.56	-0.881375	10670	0.76 (0.28-2.1)	0.6
PTH2	8896.21	1365	1.51131	860	0.91236	5205	0.334268	5828	0.63 (0.19-2.1)	0.46	-2.67276	15573	0.56 (0.18-1.7)	0.32
NPHP4	8896.99	1366	0.742539	3287	1.46221	2231	0.0160923	8022	0.51 (0.15-1.8)	0.29	-0.955908	10999	0.65 (0.2-2.2)	0.49
RSPH4A	8899.15	1367	1.85159	420	1.2822	3050	-0.361599	10596	0.55 (0.12-2.4)	0.42	-1.0483	11388	0.47 (0.12-1.9)	0.28
CRACD	8906.79	1368	0.880034	2692	1.06011	4287	0.469299	4962	0.6 (0.26-1.4)	0.24	-2.43357	15374	1.1 (0.48-2.5)	0.82
PECR	8907.11	1369	1.59938	733	1.91968	828	-1.18537	14415	0.3 (0.077-1.2)	0.089	-0.730749	9999	0.68 (0.21-2.3)	0.53
THOP1	8908.67	1370	-0.275144	9212	1.88155	912	1.0914	2018	0.63 (0.23-1.8)	0.38	0.775387	4018	0.34 (0.11-1)	0.057
TMEM95	8909.74	1371	0.39733	5121	1.0736	4199	1.22373	1630	0.93 (0.33-2.6)	0.89	-1.98953	14703	0.65 (0.25-1.7)	0.36
PALM	8914.4	1372	0.323051	5552	1.30745	2916	0.741637	3474	0.82 (0.27-2.5)	0.72	-2.08441	14898	1.5 (0.56-3.9)	0.43
GPX5	8917.22	1373	0.845105	2834	2.00619	667	-0.55004	11710	0.48 (0.16-1.5)	0.2	-2.3662	15312	0.64 (0.21-1.9)	0.42
MCOLN1	8918.28	1374	-0.531209	10791	1.9598	733	2.48491	100	0.75 (0.22-2.5)	0.64	0.1025	6648	1.4 (0.43-4.5)	0.58
ELF4	8923.49	1375	1.18229	1622	0.824996	5767	0.696484	3704	0.34 (0.15-0.75)	0.0077	1.50853	1798	1.5 (0.77-3.1)	0.22
TMEM61	8924.02	1376	1.69101	606	1.05621	4310	0.0248548	7962	0.47 (0.16-1.4)	0.18	-1.18445	11958	0.47 (0.16-1.4)	0.16
TCF7L2	8925.53	1377	0.743882	3277	2.11536	520	-0.490067	11368	0.92 (0.48-1.8)	0.81	0.81739	3861	1.2 (0.62-2.1)	0.65
DIAPH1	8925.7	1378	1.25211	1438	0.493164	7750	2.2695	176	0.73 (0.29-1.8)	0.51	1.4013	2060	1 (0.44-2.3)	0.99
C2CD4A	8928.75	1379	1.007	2196	1.84017	997	-0.601621	12021	0.67 (0.29-1.6)	0.35	-0.799066	10316	0.79 (0.33-1.9)	0.6
FAM102A	8932.02	1380	1.13199	1788	1.04356	4379	0.285474	6139	0.55 (0.31-0.99)	0.045	1.03822	3096	0.82 (0.48-1.4)	0.46
TSPAN11	8932.47	1381	1.42845	1009	1.02103	4493	0.151503	7046	0.35 (0.14-0.9)	0.029	-2.11737	14970	0.6 (0.22-1.6)	0.31
TMPO	8934.28	1382	0.786443	3071	0.746709	6226	1.61563	754	1.2 (0.66-2.1)	0.58	0.370026	5581	1 (0.63-1.6)	0.98
TYR	8945.9	1383	1.16439	1679	2.16313	465	-0.997879	13819	0.85 (0.29-2.5)	0.77	-1.27243	12323	0.49 (0.17-1.4)	0.19
CCL20	8946.14	1384	1.99358	290	1.90539	849	-1.51603	15089	0.79 (0.45-1.4)	0.42	-1.24581	12205	1.4 (0.85-2.3)	0.19
SLC12A7	8952.97	1385	0.1476	6531	1.42658	2377	0.806631	3167	0.44 (0.19-0.99)	0.047	0.219155	6193	0.46 (0.23-0.91)	0.026
GBP6	8953.07	1386	1.59884	735	0.562931	7347	1.09215	2015	0.87 (0.3-2.6)	0.81	1.562	1673	0.8 (0.32-2)	0.63
AURKAIP1	8953.23	1387	0.146268	6538	1.79845	1087	0.365888	5628	0.5 (0.14-1.8)	0.29	0.627369	4542	0.44 (0.14-1.4)	0.17
NOX3	8955.43	1388	0.135676	6603	2.18988	434	0.189004	6789	1 (0.29-3.5)	1	-0.671055	9766	0.61 (0.18-2.1)	0.43
CCL5	8955.51	1389	0.981151	2294	1.07415	4195	0.338199	5806	0.73 (0.54-0.98)	0.039	0.565682	4776	0.88 (0.67-1.2)	0.37
TPRG1L	8956.65	1390	1.96842	312	0.769166	6092	0.460061	5036	0.59 (0.21-1.6)	0.3	1.1618	2730	0.38 (0.17-0.85)	0.019
CD247	8957.24	1391	1.19374	1588	0.675862	6643	1.0567	2140	0.38 (0.18-0.79)	0.0095	-0.303168	8295	0.67 (0.34-1.4)	0.27
TMPRSS5	8962.46	1392	0.381101	5218	1.31826	2867	0.615796	4142	1.3 (0.37-4.4)	0.71	-1.51286	13252	0.56 (0.14-2.2)	0.41
DPM3	8966.28	1393	0.28459	5769	1.08431	4129	1.51352	937	0.61 (0.16-2.4)	0.47	-1.10581	11648	0.35 (0.11-1.2)	0.086
TYMS	8969.83	1394	0.822382	2928	0.680888	6621	2.06251	272	1 (0.67-1.5)	0.96	0.996777	3250	1.1 (0.76-1.6)	0.62
SNX10	8970.47	1395	2.03771	251	0.867852	5508	0.267488	6269	0.61 (0.26-1.4)	0.24	0.553043	4825	0.83 (0.39-1.7)	0.62
ZNF829	8978.54	1396	0.411035	5029	1.1627	3697	0.873984	2856	0.27 (0.075-0.99)	0.049	-0.347034	8480	0.91 (0.29-2.8)	0.87
CINP	8985.19	1397	-0.619607	11320	2.58695	137	1.72327	606	1.2 (0.41-3.6)	0.72	0.141693	6492	1.9 (0.74-5)	0.18
KCNJ15	8985.52	1398	1.19391	1586	1.12776	3895	0.0908621	7460	0.82 (0.63-1.1)	0.15	-0.0665199	7312	1 (0.77-1.3)	0.93
CACFD1	8988.45	1399	1.06467	1996	0.916931	5171	0.560529	4430	1.1 (0.52-2.4)	0.77	1.1101	2897	0.44 (0.21-0.94)	0.033
ILDR2	8991.99	1400	0.928648	2490	1.78537	1118	-0.508921	11486	0.9 (0.38-2.2)	0.82	-1.07765	11516	0.99 (0.38-2.6)	0.99
GCM1	8998.35	1401	1.91863	354	1.01827	4509	0.00662912	8087	0.64 (0.18-2.3)	0.49	0.108165	6631	0.39 (0.11-1.3)	0.13
CHCHD4	8998.85	1402	0.071331	7012	1.22829	3349	1.65488	699	1.2 (0.47-3.1)	0.68	-0.505664	9115	0.52 (0.2-1.4)	0.19
VGLL1	8999.7	1403	1.36392	1125	0.555837	7390	1.28714	1459	0.88 (0.67-1.2)	0.36	2.69202	223	0.97 (0.76-1.3)	0.82
IL22RA2	9005.98	1404	1.20166	1563	1.55522	1874	-0.497285	11403	0.87 (0.25-3.1)	0.83	-0.439031	8848	0.4 (0.11-1.4)	0.16
SRR	9007.87	1405	1.5862	753	0.772587	6074	0.544424	4532	0.82 (0.21-3.2)	0.78	0.846421	3758	3.6 (1-13)	0.043
KIF3C	9010.06	1406	0.109449	6763	1.17322	3645	1.80304	513	0.87 (0.33-2.3)	0.79	0.421128	5369	1.6 (0.56-4.5)	0.38
GPATCH3	9010.37	1407	1.02984	2124	0.555007	7397	2.85269	24	0.61 (0.21-1.8)	0.37	0.520882	4953	0.61 (0.21-1.8)	0.36
RAPGEF1	9010.74	1408	0.807686	2978	1.06093	4284	0.506085	4754	0.2 (0.079-0.52)	0.00097	0.287635	5925	0.85 (0.37-2)	0.7
PFN1	9013.93	1409	0.5318	4419	1.70191	1347	-0.0269171	8305	0.9 (0.41-2)	0.79	1.36142	2158	2 (0.91-4.3)	0.083
SLC25A14	9014.09	1410	0.969144	2342	0.62656	6920	1.70551	630	0.59 (0.2-1.7)	0.33	-0.952162	10988	1.9 (0.63-5.6)	0.26
UBE2L3	9014.57	1411	1.81665	458	0.460627	7953	1.31792	1372	0.99 (0.45-2.2)	0.98	0.909574	3546	0.95 (0.48-1.9)	0.87
TERB2	9014.88	1412	1.15227	1720	1.22147	3402	-0.021866	8267	0.78 (0.19-3.1)	0.72	-0.00145493	7048	0.19 (0.044-0.81)	0.024
RWDD1	9016.67	1413	0.137375	6592	1.53754	1953	0.64044	4013	1.3 (0.58-2.7)	0.55	0.388326	5502	1.6 (0.83-3.3)	0.15
CDC20	9017.09	1414	0.000829786	7458	1.2275	3359	2.57168	71	0.74 (0.29-1.9)	0.53	0.41076	5417	0.61 (0.27-1.4)	0.24
DNAI3	9017.89	1415	-0.0262534	7651	1.88234	907	0.550772	4490	1.9 (0.63-5.8)	0.25	-0.787596	10259	0.31 (0.092-1.1)	0.063
C16orf82	9019.07	1416	2.05188	243	0.93622	5029	0.118475	7291	0.42 (0.11-1.6)	0.2	-1.22483	12122	0.47 (0.15-1.5)	0.2
SLC9A3	9019.28	1417	-0.27607	9217	1.88594	893	1.02237	2259	0.56 (0.16-1.9)	0.36	-1.87139	14423	0.28 (0.08-0.98)	0.046
TMEM198	9024.07	1418	0.884146	2679	1.33702	2785	0.00727524	8082	0.92 (0.37-2.2)	0.85	-1.01378	11247	0.8 (0.31-2.1)	0.65
PTPN3	9024.67	1419	0.39909	5111	1.0321	4440	1.30918	1403	1.6 (0.93-2.9)	0.085	3.26444	60	1.1 (0.64-2)	0.66
H2AC11	9026.36	1420	1.16482	1677	0.685901	6597	1.02805	2232	0.72 (0.35-1.5)	0.38	-0.095179	7430	1.1 (0.58-2.1)	0.75
SLC25A34	9027.29	1421	0.212289	6163	1.34496	2748	0.813307	3130	0.91 (0.27-3.1)	0.88	-1.66529	13813	0.62 (0.19-2)	0.43
H2BC10	9034.12	1422	1.77911	499	0.379849	8457	1.93555	385	0.68 (0.41-1.1)	0.13	1.90729	988	0.96 (0.61-1.5)	0.86
ZNF408	9035.84	1423	-0.301184	9373	1.60955	1653	1.72103	610	0.61 (0.16-2.4)	0.48	-0.532051	9211	0.55 (0.16-2)	0.36
RAP2A	9036.36	1424	0.623877	3901	1.18145	3603	0.502348	4775	1.1 (0.38-3.2)	0.87	-0.901382	10776	1.2 (0.48-3.1)	0.66
SH2D4A	9042	1425	0.551672	4305	0.831757	5718	2.33156	152	0.77 (0.41-1.4)	0.42	2.07541	740	0.84 (0.46-1.6)	0.58
CSMD1	9050.4	1426	0.321337	5557	1.07759	4163	1.33015	1339	1.1 (0.26-4.6)	0.9	-1.94472	14605	0.47 (0.12-1.9)	0.28
SPATA22	9053.29	1427	0.798567	3015	1.10791	4000	0.412527	5326	1 (0.35-3)	0.95	-0.34868	8492	1.8 (0.68-4.6)	0.24
PATE1	9055.1	1428	0.648283	3768	2.21132	409	-0.445997	11120	1.4 (0.44-4.5)	0.57	-0.59038	9454	0.33 (0.096-1.2)	0.083
CCNJL	9055.68	1429	1.03495	2103	1.38177	2585	-0.17816	9357	0.37 (0.14-0.94)	0.037	0.244691	6101	0.59 (0.25-1.4)	0.24
MBOAT7	9056.68	1430	0.485983	4629	1.189	3555	0.6699	3855	0.45 (0.19-1)	0.059	0.752122	4101	1 (0.51-2.1)	0.94
PRR19	9056.97	1431	0.627705	3878	0.817158	5812	1.71473	617	0.64 (0.2-2.1)	0.46	-0.250509	8064	0.35 (0.11-1.1)	0.074
PRSS21	9058.63	1432	0.392673	5159	1.81552	1047	0.0322648	7897	0.9 (0.32-2.5)	0.85	-2.41986	15364	0.7 (0.28-1.7)	0.44
HRG	9058.95	1433	-0.114437	8210	2.64267	120	0.421358	5269	0.96 (0.33-2.8)	0.95	-0.808226	10373	0.86 (0.3-2.4)	0.77
CARHSP1	9061.67	1434	0.0981098	6836	1.14753	3781	2.10759	246	1.6 (0.8-3.3)	0.17	-0.793836	10291	0.36 (0.15-0.82)	0.015
KHK	9061.83	1435	0.507558	4537	1.44253	2309	0.252014	6384	0.62 (0.27-1.4)	0.26	-1.8947	14475	1.4 (0.53-3.5)	0.52
PC	9062.5	1436	0.206214	6200	1.5967	1710	0.443338	5132	0.6 (0.22-1.6)	0.31	-1.54253	13357	1.4 (0.59-3.2)	0.45
C9orf24	9062.73	1437	0.439795	4875	1.16738	3679	0.78114	3274	0.78 (0.28-2.2)	0.64	-1.54946	13387	0.66 (0.26-1.6)	0.37
RFC2	9067.9	1438	0.767959	3156	0.884667	5398	0.964381	2473	1.3 (0.54-3.3)	0.53	0.323606	5778	1.1 (0.53-2.3)	0.79
SRMS	9071.01	1439	2.10588	212	1.37313	2621	-0.60801	12047	0.27 (0.091-0.77)	0.015	1.50926	1795	0.62 (0.24-1.6)	0.34
DGKZ	9072.99	1440	0.900382	2602	1.674	1431	-0.403481	10880	0.83 (0.35-2)	0.68	-0.0853696	7384	0.58 (0.27-1.2)	0.16
IL18RAP	9075.07	1441	0.872358	2722	1.00685	4582	0.519691	4676	0.58 (0.15-2.3)	0.43	-1.43627	12946	0.44 (0.12-1.7)	0.24
GCH1	9077.75	1442	-0.119337	8244	2.22119	392	0.510228	4735	0.91 (0.28-3)	0.88	1.34786	2204	0.86 (0.25-2.9)	0.81
S100A5	9081.16	1443	1.51961	848	1.81471	1048	-1.09741	14161	0.95 (0.37-2.5)	0.92	-1.65848	13789	0.57 (0.23-1.4)	0.23
AADACL2	9083.97	1444	0.712294	3438	1.36811	2642	0.103297	7375	1.3 (0.38-4.3)	0.69	-1.03603	11337	0.7 (0.23-2.1)	0.52
IQSEC3	9084.87	1445	1.43254	999	1.06838	4230	0.0387377	7856	0.74 (0.21-2.6)	0.64	-1.02537	11296	0.55 (0.17-1.8)	0.33
MPST	9087.24	1446	-0.148465	8424	1.76532	1178	0.844728	2988	0.57 (0.18-1.8)	0.34	0.574588	4744	0.79 (0.29-2.1)	0.64
COL6A5	9088.91	1447	1.59918	734	1.66721	1456	-0.932627	13559	1.4 (0.55-3.8)	0.46	-2.12825	14993	1.1 (0.48-2.4)	0.85
ADAM18	9089.51	1448	1.00876	2192	1.60179	1685	-0.428649	11017	0.47 (0.12-1.8)	0.28	0.994703	3260	0.37 (0.091-1.5)	0.17
PDC	9090.38	1449	0.719038	3403	1.58401	1760	-0.147514	9127	1.5 (0.45-4.7)	0.53	-0.836826	10491	0.72 (0.24-2.2)	0.57
TRAFD1	9092.51	1450	0.845511	2833	1.06704	4238	0.429953	5208	0.33 (0.12-0.9)	0.03	0.849223	3744	0.49 (0.2-1.2)	0.11
KCTD11	9092.89	1451	-0.385739	9899	2.61177	132	0.870608	2873	1.3 (0.68-2.3)	0.46	0.302525	5866	1.1 (0.64-2)	0.65
NT5DC2	9093.71	1452	1.7072	592	0.786597	5982	0.446933	5105	0.68 (0.29-1.6)	0.38	1.23119	2519	1.7 (0.77-3.5)	0.19
APLNR	9093.93	1453	0.370226	5278	2.74272	82	-0.220057	9641	1.3 (0.58-2.9)	0.54	-1.41276	12845	0.88 (0.4-1.9)	0.75
SLC2A8	9095.93	1454	1.25886	1417	1.26031	3171	-0.170616	9302	0.36 (0.1-1.2)	0.1	0.928697	3483	0.44 (0.12-1.7)	0.23
PYCARD	9097.98	1455	0.563994	4232	2.33968	287	-0.384306	10766	0.42 (0.18-0.98)	0.045	-0.928232	10891	0.71 (0.31-1.7)	0.43
FNDC8	9098.11	1456	0.957451	2382	1.56729	1824	-0.347093	10493	0.39 (0.14-1.1)	0.08	-2.10537	14944	0.58 (0.24-1.4)	0.23
ASIC5	9099.69	1457	1.34323	1186	0.79079	5958	0.582447	4305	1.6 (0.43-5.8)	0.49	0.805245	3896	0.29 (0.075-1.1)	0.076
PML	9100.36	1458	0.617167	3935	1.54751	1911	0.00625118	8089	0.51 (0.2-1.3)	0.16	0.477548	5134	0.96 (0.39-2.4)	0.93
CAMSAP3	9100.55	1459	-0.138212	8362	2.21363	400	0.532961	4593	0.37 (0.13-1)	0.053	0.442308	5288	0.41 (0.17-0.96)	0.04
CHCHD10	9106.16	1460	1.48428	900	1.09703	4057	-0.0386749	8371	0.92 (0.36-2.3)	0.86	0.820054	3845	0.62 (0.28-1.4)	0.24
MADD	9108.42	1461	1.34985	1165	0.669237	6677	0.848533	2975	0.87 (0.38-2)	0.74	0.444476	5280	0.82 (0.39-1.7)	0.61
FOXL1	9119.86	1462	1.49266	891	1.01523	4526	0.0848002	7512	0.58 (0.19-1.8)	0.36	-2.74344	15609	0.76 (0.25-2.3)	0.63
LAG3	9120.27	1463	0.385074	5197	1.29004	3002	0.599809	4216	0.59 (0.21-1.6)	0.31	-1.18791	11972	0.57 (0.22-1.5)	0.25
KCNF1	9121.14	1464	-0.0826759	8001	2.36687	264	0.398672	5414	0.54 (0.19-1.5)	0.25	0.201258	6264	0.99 (0.42-2.3)	0.99
TP53	9122.78	1465	-0.323437	9499	1.70407	1339	1.38748	1196	1.4 (0.72-2.7)	0.32	0.492678	5073	1.3 (0.74-2.4)	0.33
MZT2A	9125.4	1466	0.786081	3077	0.695193	6528	1.78381	533	1 (0.46-2.3)	0.93	0.516825	4966	0.96 (0.47-2)	0.92
COPS3	9125.62	1467	0.0436302	7196	1.26234	3158	1.46151	1042	2 (1.2-3.4)	0.0066	1.35936	2165	1.7 (1-2.9)	0.048
ABCB5	9128.01	1468	0.627019	3885	1.52371	1992	0.010257	8059	0.88 (0.23-3.4)	0.86	-1.34944	12611	1.1 (0.29-3.8)	0.94
DNAH10	9129.01	1469	0.522036	4470	1.55205	1892	0.0993672	7408	1.2 (0.31-4.9)	0.77	-1.50321	13216	0.55 (0.13-2.3)	0.42
MEPE	9129.72	1470	0.500971	4563	2.12299	511	-0.266542	9920	1.2 (0.41-3.8)	0.7	-0.58122	9419	0.73 (0.25-2.1)	0.56
SLC47A1	9131.45	1471	1.32014	1251	1.51024	2055	-0.555898	11747	0.31 (0.095-1)	0.057	-0.966326	11032	0.67 (0.21-2.1)	0.49
NOSIP	9132.44	1472	1.00882	2191	0.578524	7231	1.83297	479	0.31 (0.12-0.79)	0.014	0.31369	5827	0.56 (0.21-1.5)	0.24
MRPS35	9137.12	1473	1.80053	476	0.621485	6942	0.733181	3517	0.84 (0.33-2.2)	0.72	1.50116	1819	1.3 (0.6-2.6)	0.55
CTCFL	9137.21	1474	1.9918	292	0.694257	6532	0.539024	4568	0.46 (0.16-1.3)	0.15	-2.3518	15296	0.64 (0.23-1.8)	0.4
VTI1A	9144.92	1475	-0.240829	8989	2.17881	448	0.700632	3681	0.32 (0.096-1)	0.059	0.800493	3914	1.2 (0.37-3.8)	0.78
SLC25A19	9150.32	1476	0.989736	2258	1.1748	3640	0.118207	7294	0.83 (0.28-2.5)	0.75	1.04257	3088	0.6 (0.22-1.6)	0.32
CLDN10	9150.37	1477	1.19972	1567	1.35352	2714	-0.28514	10065	0.43 (0.14-1.4)	0.15	-2.42792	15368	1.4 (0.5-3.8)	0.53
CCL26	9151.47	1478	1.04789	2058	1.53629	1955	-0.391447	10812	0.79 (0.29-2.2)	0.64	-1.05746	11428	0.68 (0.24-1.9)	0.47
DKKL1	9153.61	1479	0.658108	3717	1.54667	1915	-0.056273	8498	0.78 (0.3-2)	0.6	-1.0666	11467	0.44 (0.16-1.2)	0.11
ZNF556	9154.25	1480	0.123992	6670	2.55178	150	0.0722785	7617	1 (0.35-3.1)	0.94	-0.892788	10732	0.69 (0.22-2.1)	0.51
GRAP2	9158.71	1481	1.11416	1854	0.554675	7399	1.65677	694	0.32 (0.13-0.77)	0.011	-1.3695	12675	0.65 (0.29-1.5)	0.29
IRAK1	9158.89	1482	0.0239056	7325	1.26314	3152	1.51432	931	0.67 (0.26-1.7)	0.41	0.462188	5210	1 (0.41-2.5)	0.96
CCER1	9179.41	1483	0.488478	4612	2.45259	211	-0.349589	10519	0.72 (0.26-2)	0.54	-1.28962	12386	0.63 (0.24-1.7)	0.35
CALR	9181.54	1484	-0.0598999	7864	1.51991	2004	0.984073	2395	0.95 (0.54-1.7)	0.87	2.94937	133	1.2 (0.68-2)	0.59
FBXL12	9183.46	1485	-0.360033	9718	1.81327	1055	1.25613	1540	0.31 (0.11-0.9)	0.031	-0.644986	9671	1.1 (0.44-2.8)	0.83
TERB1	9187.06	1486	1.21977	1519	1.57999	1776	-0.597972	12001	0.86 (0.18-4.2)	0.86	0.749554	4110	0.74 (0.17-3.3)	0.69
ASB13	9189.04	1487	0.867312	2746	0.938992	5011	0.634844	4038	0.53 (0.16-1.7)	0.29	-1.37681	12702	0.6 (0.22-1.6)	0.31
ZNF764	9189.54	1488	1.36892	1112	1.2264	3365	-0.206402	9550	0.42 (0.17-1.1)	0.066	-1.90842	14511	0.67 (0.3-1.5)	0.33
RERGL	9189.64	1489	1.26555	1396	1.68575	1393	-0.781214	12917	1.2 (0.36-4)	0.76	-2.45683	15400	0.77 (0.25-2.4)	0.65
ZNF500	9191.45	1490	0.543347	4351	1.64132	1534	-0.0405101	8385	0.81 (0.31-2.1)	0.67	-1.28914	12384	0.63 (0.25-1.6)	0.34
SLC5A1	9192.66	1491	0.614717	3946	1.54509	1924	-0.0144856	8225	1.4 (0.44-4.6)	0.56	-2.05976	14851	0.6 (0.17-2.2)	0.44
CHST10	9195.36	1492	1.30586	1296	1.76177	1189	-0.909774	13463	0.47 (0.18-1.2)	0.12	-1.63036	13697	1.5 (0.61-3.5)	0.39
FANCM	9197.42	1493	0.795507	3028	0.693083	6544	1.64326	711	1.1 (0.31-3.7)	0.92	0.644042	4484	1.4 (0.49-4.3)	0.51
ACP5	9198.43	1494	0.609869	3969	0.94463	4980	0.998103	2350	0.5 (0.21-1.2)	0.13	1.60896	1563	0.5 (0.21-1.2)	0.12
FAM43B	9199.32	1495	1.64745	659	0.802917	5893	0.40351	5381	0.47 (0.16-1.4)	0.17	-0.907006	10799	0.79 (0.26-2.4)	0.67
MIXL1	9202.21	1496	0.497456	4579	1.37526	2613	0.304692	6010	0.89 (0.39-2)	0.77	-1.89832	14483	0.85 (0.37-2)	0.71
F9	9204.22	1497	1.47799	914	1.98099	701	-1.43211	14966	0.83 (0.22-3.1)	0.79	-1.16124	11855	1.1 (0.34-3.7)	0.86
PLA2G2F	9208.96	1498	0.94839	2409	0.910687	5216	0.610224	4170	0.82 (0.57-1.2)	0.29	2.29232	510	0.95 (0.68-1.3)	0.75
ASB16	9210.8	1499	0.838151	2862	0.704152	6482	1.43593	1095	0.41 (0.14-1.2)	0.11	-1.74915	14069	0.37 (0.14-0.99)	0.047
ZFR2	9215.13	1500	0.306453	5652	1.26648	3133	0.737819	3490	0.76 (0.26-2.3)	0.63	-1.32427	12522	0.33 (0.11-1)	0.055
CMC1	9216.86	1501	1.94062	335	0.651791	6774	0.603596	4195	0.5 (0.16-1.6)	0.25	2.21572	583	1.4 (0.46-4.1)	0.56
DNAJC9	9216.98	1502	1.77239	509	0.640255	6844	0.679452	3810	0.69 (0.44-1.1)	0.1	-0.40859	8726	1.4 (0.88-2.1)	0.17
ZNF517	9217.53	1503	1.21307	1538	1.07244	4206	0.103022	7378	0.7 (0.28-1.7)	0.44	-1.43278	12929	0.84 (0.36-2)	0.69
RASSF2	9221.94	1504	0.255296	5923	1.58767	1743	0.343048	5774	0.63 (0.37-1.1)	0.078	0.542487	4864	1 (0.61-1.6)	0.99
DLAT	9223.01	1505	1.59391	741	0.522643	7579	1.07245	2079	0.85 (0.33-2.2)	0.74	2.0149	817	0.7 (0.3-1.6)	0.39
COL6A6	9225.04	1506	0.125475	6659	2.0261	640	0.183214	6830	1.7 (0.58-5)	0.33	-1.07756	11515	0.78 (0.24-2.5)	0.67
NOS2	9228.66	1507	0.221296	6116	1.20534	3485	1.04383	2172	0.79 (0.28-2.2)	0.65	-0.966946	11034	1.7 (0.62-4.9)	0.3
RNF165	9228.99	1508	1.41369	1042	1.2763	3075	-0.31704	10282	0.76 (0.3-1.9)	0.56	-2.03057	14793	1.1 (0.45-2.7)	0.83
MCF2	9229.13	1509	1.10628	1884	1.50352	2086	-0.416769	10961	0.45 (0.11-1.8)	0.25	-1.73766	14041	0.52 (0.15-1.8)	0.31
U2AF2	9229.81	1510	0.533201	4407	0.85503	5583	1.70925	623	0.38 (0.15-0.99)	0.049	1.19377	2629	0.92 (0.36-2.4)	0.86
SHROOM3	9230.47	1511	0.673335	3631	0.922033	5142	0.934667	2589	1 (0.58-1.9)	0.89	-0.906921	10798	1 (0.55-1.8)	1
GDA	9231.06	1512	1.72838	561	0.708138	6456	0.548859	4505	0.69 (0.44-1.1)	0.1	1.48518	1865	0.74 (0.48-1.1)	0.18
ZIC4	9231.76	1513	0.121621	6678	1.62777	1578	0.46186	5019	1.1 (0.3-4.2)	0.87	-1.04866	11394	0.18 (0.051-0.65)	0.0089
GAB3	9237.95	1514	2.5137	63	1.38343	2576	-0.728356	12668	0.44 (0.17-1.1)	0.085	0.0153252	6983	0.96 (0.37-2.5)	0.94
KDM5A	9237.98	1515	0.0964121	6847	1.24643	3253	1.2395	1579	0.8 (0.39-1.7)	0.55	0.217892	6197	0.81 (0.41-1.6)	0.54
GNAT1	9238.86	1516	2.39994	99	1.30888	2909	-0.591465	11980	1 (0.3-3.3)	0.99	-0.451567	8899	0.6 (0.2-1.8)	0.37
SCYL1	9245.91	1517	-0.0412106	7758	1.61026	1647	0.764695	3355	0.3 (0.09-1)	0.05	0.739485	4151	0.48 (0.16-1.4)	0.18
CLPP	9246.5	1518	-0.378073	9860	2.75776	79	0.769761	3325	0.75 (0.29-1.9)	0.55	-0.0995543	7450	0.88 (0.35-2.2)	0.79
RAP1GAP2	9246.84	1519	-0.307574	9402	1.56707	1827	1.69624	639	1.3 (0.6-2.7)	0.54	0.221771	6185	0.94 (0.45-2)	0.88
SLAMF1	9249.47	1520	0.926246	2498	1.83772	1005	-0.62948	12184	0.68 (0.25-1.9)	0.46	0.302892	5865	0.39 (0.14-1)	0.061
JPT1	9250.76	1521	0.655797	3725	0.905686	5246	1.01215	2293	0.66 (0.29-1.5)	0.31	1.5992	1590	1.1 (0.52-2.2)	0.85
HSPA13	9252.77	1522	0.34359	5424	2.23172	383	-0.150495	9158	1 (0.46-2.3)	0.94	0.18785	6310	2.3 (1.2-4.4)	0.012
CRYBB2	9257.34	1523	-0.00709483	7526	2.35661	270	0.255624	6349	0.77 (0.26-2.3)	0.63	-1.70136	13934	0.61 (0.2-1.9)	0.38
NDUFA8	9258.3	1524	1.55672	803	1.13612	3840	-0.159951	9218	0.88 (0.4-1.9)	0.75	0.878393	3645	1 (0.49-2.2)	0.95
TRPV2	9261.28	1525	0.752548	3231	1.19582	3522	0.258624	6328	0.71 (0.28-1.8)	0.47	0.318861	5804	0.91 (0.36-2.3)	0.85
IPMK	9262.8	1526	-0.252643	9073	1.57382	1798	1.38563	1200	1.1 (0.52-2.2)	0.84	-0.068276	7315	1.5 (0.74-3)	0.27
SLAMF8	9263.29	1527	0.542434	4360	1.22326	3390	0.472033	4955	0.84 (0.44-1.6)	0.62	0.00739491	7010	1.1 (0.61-2.1)	0.68
RASEF	9263.47	1528	1.29464	1329	0.419924	8219	2.53709	82	1.2 (0.5-2.8)	0.7	2.23955	567	0.73 (0.3-1.8)	0.48
DNHD1	9267.58	1529	-0.169793	8562	1.57616	1789	1.10698	1964	0.28 (0.047-1.7)	0.17	-1.73191	14018	0.45 (0.095-2.1)	0.31
DIO3	9269.17	1530	1.05507	2029	1.35922	2683	-0.228805	9685	1 (0.33-3.2)	0.96	-0.738429	10023	0.92 (0.29-2.9)	0.89
ZNF180	9271.88	1531	1.68598	614	0.935552	5033	0.127676	7232	0.54 (0.18-1.6)	0.27	-1.56116	13436	0.38 (0.13-1.1)	0.074
FAM124A	9272.46	1532	1.32946	1222	1.10226	4025	-0.0247849	8286	0.48 (0.11-2)	0.31	-2.46296	15409	1.3 (0.36-4.7)	0.69
WNT2	9272.6	1533	0.311129	5621	1.73456	1272	0.131197	7209	1.1 (0.52-2.3)	0.81	0.486448	5098	0.98 (0.47-2.1)	0.96
RAP2C	9273.21	1534	0.947471	2417	1.65727	1484	-0.500931	11429	0.54 (0.12-2.4)	0.41	-1.70278	13936	4.1 (0.85-20)	0.079
CDK19	9275.69	1535	2.27239	133	0.343547	8646	1.4735	1014	0.97 (0.4-2.4)	0.94	-0.112985	7501	1.1 (0.52-2.2)	0.83
SEMA4D	9277.35	1536	0.394639	5144	1.11484	3965	0.899546	2749	0.36 (0.13-1)	0.061	0.200637	6266	0.63 (0.25-1.6)	0.33
SLC5A7	9285.37	1537	0.215901	6144	1.77711	1148	0.198327	6716	0.79 (0.22-2.9)	0.72	-0.106849	7480	0.37 (0.094-1.5)	0.16
SLC35B1	9286.2	1538	0.650024	3759	0.764938	6121	1.69981	636	0.96 (0.61-1.5)	0.85	1.49284	1845	0.96 (0.64-1.4)	0.86
POMT1	9289.8	1539	-0.230586	8924	1.50904	2060	1.49287	965	0.88 (0.31-2.6)	0.82	0.859144	3706	0.48 (0.17-1.4)	0.18
NDUFS8	9292.64	1540	-0.373585	9825	1.63233	1566	1.71671	616	0.3 (0.098-0.92)	0.035	-0.566404	9340	0.63 (0.23-1.7)	0.36
SAE1	9295.62	1541	2.91224	27	0.268694	9092	1.9649	351	0.26 (0.11-0.62)	0.0026	-0.206487	7885	1.3 (0.61-2.7)	0.52
MYBL2	9296.42	1542	0.304672	5664	1.48579	2138	0.381269	5534	1.2 (0.75-2)	0.43	0.490906	5082	1.3 (0.8-2)	0.31
LGALS2	9297.7	1543	0.35903	5350	1.61791	1611	0.156497	6999	0.52 (0.18-1.5)	0.22	-1.15649	11841	1 (0.39-2.7)	0.96
CD8B	9301.12	1544	-0.21501	8827	1.46863	2205	1.55968	849	0.65 (0.27-1.6)	0.33	-0.626337	9589	0.61 (0.26-1.4)	0.25
IL12RB1	9303.02	1545	0.789643	3057	1.61329	1634	-0.315165	10275	0.28 (0.1-0.77)	0.014	-0.740453	10035	0.49 (0.19-1.3)	0.14
F8	9304.8	1546	1.38465	1080	1.22782	3354	-0.253279	9838	0.54 (0.13-2.2)	0.39	-0.748882	10078	0.85 (0.25-2.9)	0.79
PARD6A	9305.36	1547	2.11628	203	0.597688	7104	0.656856	3923	0.67 (0.28-1.6)	0.36	0.80318	3904	0.28 (0.12-0.65)	0.003
PXYLP1	9307.84	1548	2.15612	194	0.3372	8687	1.52436	909	0.57 (0.25-1.3)	0.17	2.41773	404	0.79 (0.38-1.7)	0.53
TDRD9	9307.86	1549	0.559526	4267	1.2526	3218	0.385793	5504	1.3 (0.49-3.3)	0.62	-1.44089	12965	0.77 (0.27-2.2)	0.63
ADCY1	9309.29	1550	0.121137	6681	1.99485	680	0.174545	6883	0.8 (0.26-2.4)	0.69	1.06546	3017	0.41 (0.14-1.2)	0.094
HCST	9310.29	1551	0.658031	3718	1.30881	2910	0.17314	6891	0.43 (0.15-1.2)	0.1	-0.427623	8799	0.82 (0.31-2.2)	0.69
CELF4	9310.4	1552	0.692879	3526	1.19625	3519	0.306369	6002	1.7 (0.65-4.5)	0.27	-1.63193	13703	0.48 (0.15-1.5)	0.21
LYRM1	9310.46	1553	0.04677	7176	1.42363	2393	0.867679	2890	1 (0.43-2.4)	1	1.86737	1054	0.58 (0.22-1.5)	0.26
OSER1	9310.63	1554	0.816251	2948	0.613179	7012	2.34188	147	1.1 (0.62-1.9)	0.8	0.523379	4945	1.7 (1-2.8)	0.036
CDKN2D	9312.27	1555	1.09505	1911	1.11996	3946	0.084081	7519	0.54 (0.16-1.8)	0.3	-0.849805	10546	1.1 (0.31-3.8)	0.9
NAT8	9317.67	1556	0.924753	2504	0.819906	5793	0.811936	3136	0.86 (0.37-2)	0.73	0.563429	4784	0.92 (0.39-2.2)	0.85
TRAPPC4	9320.15	1557	2.29441	123	0.415104	8250	1.13554	1872	0.25 (0.096-0.63)	0.0034	2.32695	480	1.1 (0.47-2.6)	0.82
TSPAN8	9320.45	1558	0.262117	5892	1.41663	2434	0.518278	4684	0.96 (0.61-1.5)	0.84	-0.0550873	7261	0.93 (0.58-1.5)	0.76
CLCN2	9321.08	1559	0.929914	2485	0.982258	4744	0.434619	5179	0.53 (0.18-1.6)	0.25	0.576775	4733	0.29 (0.092-0.91)	0.035
RSPH9	9321.47	1560	1.63227	679	1.41124	2449	-0.629445	12182	0.43 (0.15-1.3)	0.12	-0.0910818	7411	0.98 (0.38-2.6)	0.97
MRPL36	9321.98	1561	0.458694	4775	0.998598	4624	1.06528	2105	0.66 (0.26-1.7)	0.38	-1.43305	12932	0.41 (0.17-0.99)	0.047
MCHR2	9324.76	1562	0.610195	3967	1.07568	4180	0.618082	4127	1.1 (0.35-3.3)	0.9	-0.687797	9827	1.2 (0.39-3.6)	0.76
ELF5	9330.48	1563	0.824102	2921	1.2512	3227	0.0895979	7473	1.2 (0.63-2.2)	0.62	0.894511	3589	0.87 (0.49-1.5)	0.63
RRM1	9331.82	1564	0.0854237	6917	1.1856	3575	1.46199	1041	1.8 (1-3.2)	0.038	0.83514	3788	1.2 (0.73-2.1)	0.43
APOL1	9333.81	1565	0.566427	4218	0.974878	4793	0.931618	2608	0.71 (0.52-0.96)	0.028	2.05689	762	0.86 (0.65-1.1)	0.31
CRTAM	9335.34	1566	2.09448	223	1.62773	1579	-1.22945	14533	0.55 (0.22-1.4)	0.22	-1.10012	11620	0.98 (0.41-2.4)	0.96
MIGA2	9339.48	1567	0.672157	3636	1.67777	1421	-0.266214	9917	0.3 (0.091-0.98)	0.047	0.218684	6194	0.56 (0.2-1.6)	0.28
C10orf71	9340.37	1568	0.58927	4087	2.23925	375	-0.472742	11271	0.68 (0.23-2)	0.48	-1.4155	12856	0.99 (0.35-2.8)	0.99
UNC5A	9342.38	1569	-0.055489	7846	1.32359	2841	1.42005	1126	1.2 (0.46-3.2)	0.69	-1.60242	13595	0.96 (0.35-2.6)	0.93
FAM9A	9343.83	1570	0.425384	4938	2.44187	219	-0.32665	10348	0.5 (0.17-1.5)	0.22	-1.22174	12113	0.96 (0.35-2.7)	0.94
TOE1	9346.45	1571	1.0045	2207	0.867503	5512	0.612747	4158	0.59 (0.22-1.6)	0.3	1.62994	1522	0.66 (0.27-1.6)	0.35
H3C7	9346.49	1572	0.188129	6291	1.00811	4569	2.58351	69	0.93 (0.69-1.3)	0.67	1.60306	1580	1.1 (0.82-1.4)	0.59
FGA	9348.19	1573	0.291036	5732	1.6008	1690	0.250498	6393	2.3 (0.62-8.2)	0.21	-0.891152	10721	0.76 (0.21-2.7)	0.67
LIPG	9348.68	1574	-0.023806	7642	1.25346	3212	1.63606	722	0.92 (0.57-1.5)	0.75	2.86972	155	0.78 (0.48-1.3)	0.31
TFDP1	9349.27	1575	1.01001	2189	0.701081	6498	1.01032	2301	1.1 (0.74-1.7)	0.59	1.65156	1470	0.9 (0.6-1.4)	0.61
FAIM2	9349.78	1576	0.729791	3353	1.25542	3199	0.167664	6940	0.58 (0.21-1.6)	0.29	-1.65604	13777	0.5 (0.19-1.3)	0.15
RGSL1	9351.36	1577	0.371638	5271	1.27132	3099	0.571262	4366	0.94 (0.2-4.4)	0.93	-1.60759	13616	0.66 (0.14-3.1)	0.59
KCNQ2	9351.52	1578	0.495544	4585	1.51779	2020	0.0965083	7423	1.3 (0.49-3.4)	0.6	-1.25095	12228	0.43 (0.15-1.2)	0.11
SCAI	9354.07	1579	1.9429	334	0.738052	6288	0.402502	5390	0.66 (0.23-1.9)	0.43	0.281631	5948	0.38 (0.13-1.1)	0.083
FHIP1B	9356.58	1580	-0.507219	10660	1.74652	1234	2.27831	169	1.6 (0.59-4.1)	0.37	-2.96671	15685	1.2 (0.43-3.2)	0.77
GAB4	9360.75	1581	1.07607	1966	2.48899	191	-1.3157	14724	0.96 (0.35-2.6)	0.93	-1.73143	14015	0.56 (0.18-1.7)	0.31
STMN2	9361.39	1582	0.327337	5526	2.39727	244	-0.197131	9485	1.1 (0.81-1.6)	0.43	-0.646009	9677	0.98 (0.66-1.5)	0.93
GSTO1	9368.76	1583	0.74464	3272	1.64132	1533	-0.317298	10284	0.66 (0.26-1.7)	0.37	-0.531274	9207	3.5 (1.4-9.2)	0.0094
JPH2	9370.24	1584	0.149486	6517	1.45877	2243	0.594782	4243	1.2 (0.41-3.4)	0.76	-1.50912	13236	2.5 (0.95-6.5)	0.065
H3-4	9373.04	1585	0.113033	6734	1.42506	2383	0.702838	3667	N/A	N/A	-0.0375597	7190	N/A	N/A
TRAF3IP2	9373.53	1586	0.196362	6249	2.09159	555	0.035527	7869	1.9 (0.68-5.3)	0.22	0.197037	6276	0.82 (0.31-2.2)	0.69
KCTD14	9373.53	1587	-0.0272807	7654	2.56662	143	0.21037	6630	2.5 (0.94-6.6)	0.068	-0.744223	10055	0.96 (0.35-2.6)	0.93
SPACA9	9374.74	1588	1.04251	2077	1.59	1729	-0.540566	11645	0.73 (0.24-2.3)	0.58	-1.18999	11981	0.52 (0.18-1.5)	0.22
MKKS	9374.83	1589	2.03852	250	1.68276	1406	-1.40396	14901	0.75 (0.23-2.4)	0.63	0.852161	3730	0.76 (0.28-2.1)	0.59
NXPH4	9378.15	1590	0.0975412	6840	1.41826	2421	0.746401	3451	1 (0.46-2.4)	0.92	-2.01888	14765	0.4 (0.17-0.94)	0.036
CIT	9380.72	1591	-0.231585	8930	1.6315	1571	1.07805	2067	1.2 (0.59-2.5)	0.58	-0.195332	7832	1.1 (0.61-2.1)	0.71
C9orf40	9383.15	1592	0.284963	5766	0.976634	4781	1.82218	491	0.48 (0.15-1.6)	0.23	-0.47366	8980	0.61 (0.2-1.8)	0.37
MADCAM1	9386.7	1593	-0.0743365	7955	1.58815	1738	0.80675	3166	0.63 (0.25-1.6)	0.34	-2.22686	15150	0.85 (0.37-2)	0.71
ATPSCKMT	9387.21	1594	-0.293856	9331	1.45024	2283	2.36336	137	0.92 (0.4-2.1)	0.84	-0.500974	9089	0.35 (0.15-0.81)	0.015
DUSP2	9387.3	1595	0.785613	3078	1.1919	3543	0.194943	6750	0.5 (0.2-1.3)	0.14	-1.08827	11575	1 (0.45-2.3)	0.98
GTF3C4	9387.96	1596	0.61394	3948	1.00327	4599	0.741721	3473	1.4 (0.59-3.3)	0.45	-0.372478	8583	1.6 (0.72-3.6)	0.25
CAMSAP1	9390.21	1597	1.02493	2137	0.529508	7542	1.85378	455	1.4 (0.53-3.5)	0.52	0.0599773	6815	1.1 (0.48-2.6)	0.78
SSX5	9391.46	1598	1.16412	1680	1.81598	1044	-0.933674	13562	0.94 (0.39-2.2)	0.89	0.674508	4387	1.4 (0.6-3.2)	0.43
MYO15A	9391.81	1599	0.499165	4571	1.69608	1367	-0.0984465	8771	0.78 (0.18-3.4)	0.74	-1.54251	13356	0.38 (0.087-1.6)	0.19
RPA3	9393.54	1600	0.329262	5516	1.1139	3970	0.976898	2425	1.3 (0.43-3.9)	0.65	-0.317383	8365	0.52 (0.18-1.6)	0.24
EFNB3	9395.54	1601	0.427002	4935	1.73378	1276	-0.0461074	8427	1.5 (0.62-3.5)	0.38	-2.60294	15529	0.68 (0.3-1.5)	0.34
WBP2	9398.5	1602	2.42285	89	0.409503	8272	1.08867	2029	0.3 (0.11-0.83)	0.02	1.08585	2959	1.4 (0.54-3.8)	0.47
S1PR4	9399.45	1603	0.360088	5347	1.88031	913	-0.0612332	8535	0.38 (0.16-0.89)	0.027	-1.06759	11472	0.42 (0.19-0.91)	0.028
RNF4	9401.77	1604	0.416481	4994	1.23922	3295	0.55129	4487	1.1 (0.36-3.3)	0.87	-0.921435	10852	0.91 (0.35-2.4)	0.85
CDCA8	9403.1	1605	1.70009	595	0.454532	7996	1.14536	1836	0.44 (0.21-0.96)	0.04	1.60664	1570	0.87 (0.44-1.7)	0.69
PEMT	9403.96	1606	0.109701	6758	2.33924	289	0.0592729	7702	1.6 (0.66-4)	0.29	-0.0222215	7126	2.4 (0.9-6.5)	0.08
NDC80	9415.65	1607	1.0331	2106	0.495276	7737	2.27105	175	0.99 (0.52-1.9)	0.96	0.978428	3311	0.96 (0.57-1.6)	0.86
SLC25A28	9417.28	1608	0.37727	5242	1.35828	2685	0.412426	5327	0.51 (0.15-1.7)	0.28	-1.86827	14416	1.9 (0.58-6.3)	0.29
PLA2G4C	9417.36	1609	0.92424	2507	1.82059	1034	-0.68099	12437	0.57 (0.14-2.2)	0.42	-1.4283	12909	3 (0.89-10)	0.075
PEX6	9417.71	1610	0.25151	5948	2.09813	542	-0.0445749	8413	0.61 (0.22-1.7)	0.35	0.336692	5715	0.57 (0.22-1.5)	0.25
ZBTB6	9420.97	1611	0.885047	2674	0.76679	6106	0.960769	2489	0.62 (0.2-2)	0.41	-0.772802	10175	0.82 (0.31-2.1)	0.69
ZBTB17	9423.66	1612	1.20928	1546	0.884077	5406	0.39124	5463	0.81 (0.16-4.1)	0.8	0.581368	4714	0.26 (0.057-1.2)	0.084
PARP16	9424.52	1613	-0.0219036	7630	2.03798	623	0.331677	5843	0.55 (0.14-2.1)	0.39	-0.617229	9554	1.1 (0.34-3.6)	0.87
PRAME	9424.99	1614	1.56469	782	0.398107	8338	1.50058	953	0.39 (0.16-0.97)	0.043	-0.553219	9297	0.86 (0.36-2.1)	0.74
CREM	9426.16	1615	0.261804	5893	1.83693	1007	0.0721984	7618	1.4 (0.23-8.8)	0.7	1.45856	1926	1.5 (0.29-8.1)	0.61
FRMD8	9427.44	1616	0.276772	5814	1.48431	2145	0.377907	5555	0.89 (0.38-2.1)	0.78	-0.410495	8736	0.61 (0.27-1.4)	0.23
KIF2C	9427.5	1617	0.476371	4686	0.84324	5655	1.851	461	1 (0.44-2.3)	1	1.21841	2557	0.82 (0.4-1.7)	0.58
TPM3	9432.9	1618	0.278726	5805	1.12027	3944	1.05836	2133	0.56 (0.18-1.8)	0.32	0.884381	3620	1.1 (0.35-3.3)	0.9
HYLS1	9434.05	1619	1.77254	508	0.374057	8481	1.43754	1092	0.62 (0.22-1.7)	0.36	0.416417	5395	0.67 (0.24-1.8)	0.43
C14orf93	9434.74	1620	-0.328169	9530	2.33101	293	0.689803	3752	0.53 (0.15-1.9)	0.32	-0.84344	10515	0.68 (0.2-2.3)	0.54
HOPX	9435.1	1621	-0.126433	8284	1.75891	1198	0.678074	3818	0.89 (0.29-2.7)	0.84	1.58488	1621	0.71 (0.25-2)	0.53
RNASE7	9435.43	1622	0.389101	5174	1.88912	882	-0.116147	8913	2.1 (0.88-5)	0.096	-0.634991	9630	1.1 (0.48-2.3)	0.9
MOSPD1	9439.37	1623	0.761147	3191	2.0648	588	-0.661839	12346	0.54 (0.19-1.6)	0.26	1.79862	1177	0.37 (0.11-1.2)	0.1
TTYH1	9440.48	1624	-0.216493	8838	1.36816	2641	2.07907	265	0.99 (0.29-3.3)	0.99	-0.713077	9929	0.42 (0.12-1.5)	0.18
NCAPG2	9441.97	1625	0.767957	3157	1.02926	4455	0.464741	4994	1.5 (0.89-2.5)	0.13	1.24983	2461	1.4 (0.81-2.3)	0.24
TRIB3	9445.49	1626	0.600154	4027	1.55139	1897	-0.0758023	8644	1.4 (0.57-3.3)	0.49	1.30865	2310	0.74 (0.32-1.7)	0.47
LLPH	9446.56	1627	1.29505	1326	0.743748	6250	0.601878	4208	0.78 (0.32-1.9)	0.57	0.593174	4666	1.1 (0.5-2.3)	0.88
ROBO3	9450.27	1628	0.455382	4798	1.40859	2460	0.237436	6462	0.41 (0.13-1.3)	0.13	-1.16799	11877	0.49 (0.17-1.4)	0.17
BRK1	9450.9	1629	1.4434	980	0.418093	8234	1.51863	916	0.87 (0.54-1.4)	0.56	1.84881	1100	1.1 (0.7-1.7)	0.73
SETD9	9452.25	1630	1.06244	2001	1.01811	4510	0.219169	6577	0.93 (0.22-3.9)	0.92	0.243611	6106	0.41 (0.1-1.6)	0.19
YPEL1	9452.6	1631	0.670031	3653	1.07588	4179	0.492238	4827	0.53 (0.22-1.3)	0.16	-1.08202	11541	0.83 (0.39-1.8)	0.63
NEK6	9453.56	1632	0.646264	3776	1.38755	2560	0.053386	7752	0.63 (0.3-1.3)	0.22	-0.691375	9839	1.3 (0.65-2.8)	0.43
DUS3L	9454.11	1633	0.678483	3596	2.28861	333	-0.648834	12278	0.69 (0.23-2)	0.49	-0.897369	10758	0.49 (0.19-1.3)	0.15
MFSD5	9455.5	1634	0.686845	3556	0.98697	4703	0.648484	3969	0.56 (0.26-1.2)	0.14	1.89711	1007	0.79 (0.43-1.5)	0.46
TAP1	9455.5	1635	1.53102	838	0.384084	8437	1.62563	741	0.56 (0.41-0.76)	0.00023	1.45748	1930	0.76 (0.58-1)	0.048
NEUROD2	9456.84	1636	0.659597	3706	1.55143	1896	-0.148075	9131	0.43 (0.095-2)	0.28	-2.09927	14928	0.73 (0.16-3.4)	0.69
TOR2A	9460.58	1637	-0.373586	9826	1.59498	1717	1.69084	647	0.55 (0.21-1.5)	0.24	-0.211038	7905	0.29 (0.11-0.76)	0.012
PSMB9	9461.26	1638	1.64472	661	0.416285	8242	1.31513	1381	0.4 (0.22-0.74)	0.0034	0.263536	6021	0.74 (0.43-1.3)	0.28
RILPL2	9464.64	1639	-0.396937	9988	1.71377	1317	1.38994	1187	0.59 (0.24-1.4)	0.23	-2.28004	15218	1.6 (0.7-3.5)	0.27
L1TD1	9469.98	1640	0.619226	3921	2.46658	200	-0.617359	12094	0.81 (0.28-2.3)	0.68	0.140627	6496	0.54 (0.2-1.4)	0.22
A4GNT	9471.6	1641	0.503338	4553	1.50554	2077	0.0761435	7590	1.3 (0.34-4.6)	0.73	-1.41908	12872	1.1 (0.37-3.3)	0.86
EYS	9472.61	1642	0.987941	2266	1.43881	2323	-0.337414	10422	0.62 (0.1-3.8)	0.61	-1.7583	14104	0.37 (0.073-1.8)	0.22
ZDHHC24	9472.64	1643	0.180734	6329	1.4722	2190	0.494531	4812	0.59 (0.18-1.9)	0.39	-1.16089	11853	0.46 (0.16-1.3)	0.16
IL5	9473.9	1644	1.64387	663	1.50502	2083	-0.842211	13198	0.83 (0.25-2.8)	0.76	-0.951264	10984	0.73 (0.23-2.3)	0.58
UGT8	9475.37	1645	1.98867	296	0.978347	4765	-0.0692138	8594	0.87 (0.39-1.9)	0.72	-0.523569	9174	0.76 (0.32-1.8)	0.53
MYLK4	9475.8	1646	-0.389907	9924	1.82528	1025	1.13845	1860	0.91 (0.38-2.2)	0.83	-0.391544	8656	0.56 (0.21-1.5)	0.26
UFD1	9477.42	1647	1.86182	411	0.302797	8881	1.77206	549	0.53 (0.25-1.1)	0.1	1.35579	2177	1.1 (0.56-2)	0.86
RRM2	9478.33	1648	0.614528	3947	0.766034	6114	1.61972	746	1.2 (0.45-3)	0.75	0.420815	5371	0.68 (0.27-1.7)	0.41
C2orf49	9479.51	1649	0.822135	2930	0.739707	6276	1.12658	1906	0.47 (0.16-1.4)	0.16	0.290481	5910	2 (0.84-5)	0.11
WDR54	9485.38	1650	0.0113454	7397	1.14197	3808	2.21265	196	0.8 (0.37-1.7)	0.56	0.0281741	6933	1.2 (0.57-2.5)	0.64
SSX1	9486.33	1651	-0.480642	10512	1.95397	749	1.24559	1560	1.2 (0.45-3.4)	0.68	-0.707785	9909	0.27 (0.065-1.2)	0.077
LAP3	9487.33	1652	2.18669	179	0.957509	4897	-0.0605235	8533	0.29 (0.13-0.66)	0.0028	0.853982	3724	0.82 (0.39-1.7)	0.6
ITGAL	9488.95	1653	0.959235	2375	1.19303	3538	0.0239049	7969	0.37 (0.16-0.85)	0.02	-0.403052	8699	0.66 (0.3-1.5)	0.31
MRM3	9489.22	1654	0.893198	2634	2.01637	653	-0.826291	13121	0.69 (0.23-2)	0.5	-0.0439558	7217	1.2 (0.41-3.2)	0.79
DIPK1A	9490.26	1655	0.687297	3554	1.86838	936	-0.468545	11253	1 (0.39-2.6)	0.97	0.647826	4474	0.8 (0.32-2)	0.64
H2AJ	9491.02	1656	-0.512037	10686	1.67214	1435	3.41639	4	0.77 (0.33-1.8)	0.54	-0.791019	10277	0.29 (0.12-0.69)	0.0055
BICDL2	9491.47	1657	0.208517	6185	1.04069	4396	1.57025	831	0.69 (0.27-1.8)	0.45	1.63521	1511	0.33 (0.13-0.82)	0.017
SCN7A	9492.24	1658	0.394551	5145	2.01933	650	-0.201637	9508	1.9 (0.47-7.6)	0.37	-1.05839	11433	1.7 (0.4-7.1)	0.48
OOSP2	9495.46	1659	1.29884	1316	0.951504	4940	0.183522	6825	0.69 (0.2-2.3)	0.55	-1.76601	14122	0.72 (0.23-2.3)	0.58
CR1L	9496.26	1660	1.90265	369	0.873223	5465	0.133726	7188	0.21 (0.051-0.84)	0.027	-1.09538	11602	2 (0.63-6.6)	0.24
LIN54	9499.88	1661	1.33336	1206	0.472509	7885	1.3257	1352	0.89 (0.27-2.9)	0.84	1.36464	2151	1.1 (0.42-3)	0.81
CERS2	9499.92	1662	2.24249	150	0.804729	5876	0.197556	6724	0.87 (0.47-1.6)	0.67	1.50152	1818	0.95 (0.55-1.6)	0.84
RHBDF2	9502.4	1663	0.307507	5644	1.3826	2582	0.446643	5107	0.63 (0.19-2.1)	0.44	0.828474	3810	0.95 (0.32-2.9)	0.93
USP20	9503	1664	0.416698	4990	1.24644	3252	0.503122	4769	0.57 (0.21-1.5)	0.26	-0.539814	9233	0.43 (0.18-1)	0.052
RHO	9504.12	1665	0.7429	3284	1.67489	1428	-0.379277	10727	0.75 (0.25-2.3)	0.61	-0.12149	7531	0.48 (0.18-1.3)	0.16
KCNAB2	9511.77	1666	0.402491	5086	1.74673	1233	-0.0580775	8514	0.64 (0.27-1.5)	0.32	-0.223785	7956	1.1 (0.48-2.6)	0.79
DDAH2	9515.52	1667	0.0981224	6835	1.55829	1863	0.500118	4790	0.81 (0.37-1.8)	0.59	-1.05052	11400	1.2 (0.59-2.5)	0.6
PRRT3	9515.77	1668	-0.380488	9872	1.54698	1914	2.0147	309	0.84 (0.2-3.5)	0.81	-0.424688	8787	0.33 (0.094-1.2)	0.09
ZNF169	9516.3	1669	1.17903	1634	1.56017	1852	-0.656808	12320	0.99 (0.32-3)	0.99	-0.54514	9260	0.48 (0.17-1.3)	0.15
AMN	9516.51	1670	0.329329	5514	1.01182	4555	1.25269	1543	0.79 (0.31-2)	0.62	-0.507548	9126	0.63 (0.26-1.5)	0.3
LMTK3	9523.32	1671	0.471566	4708	1.1289	3889	0.643806	3995	1.5 (0.53-4)	0.47	-2.18769	15103	0.57 (0.23-1.4)	0.22
UBE2T	9524.12	1672	0.835774	2872	0.639155	6852	1.49149	972	1.3 (0.86-1.9)	0.24	1.24322	2480	1.1 (0.77-1.4)	0.75
CR2	9525.99	1673	1.43143	1002	1.06096	4283	-0.0696716	8595	0.5 (0.22-1.2)	0.1	0.540714	4872	0.79 (0.39-1.6)	0.53
ATP1B4	9534.82	1674	1.26223	1408	0.780984	6018	0.515245	4703	0.63 (0.23-1.7)	0.35	-0.0943155	7423	0.9 (0.35-2.3)	0.83
KLB	9539.82	1675	0.416529	4993	1.92711	809	-0.202367	9514	0.69 (0.22-2.2)	0.53	-0.887003	10698	0.65 (0.21-2)	0.46
LDHC	9540.04	1676	0.953277	2396	2.42882	230	-1.16878	14372	1.4 (0.34-5.9)	0.63	-1.1526	11828	0.69 (0.19-2.5)	0.56
ZNF689	9541.29	1677	0.467547	4730	0.862739	5544	1.57208	828	0.33 (0.11-1)	0.055	-1.92234	14554	0.37 (0.14-1)	0.052
HCN4	9541.98	1678	0.284893	5767	1.42195	2402	0.40851	5350	1.1 (0.36-3.2)	0.9	-2.6031	15530	0.8 (0.24-2.6)	0.71
FGF4	9545.13	1679	0.140551	6576	1.18497	3578	1.11715	1936	0.89 (0.38-2.1)	0.8	-1.82413	14291	0.56 (0.2-1.5)	0.26
PARP11	9547.29	1680	0.532747	4409	1.44425	2303	0.0848751	7510	0.84 (0.3-2.3)	0.74	-1.93904	14592	0.95 (0.36-2.5)	0.92
CCRL2	9552.54	1681	2.7867	35	1.041	4393	-0.252542	9831	1.1 (0.39-3.2)	0.84	0.352982	5649	0.44 (0.15-1.3)	0.13
PTGR1	9552.8	1682	1.74037	548	0.889919	5348	0.12456	7262	0.53 (0.33-0.84)	0.0073	1.71034	1345	0.98 (0.66-1.4)	0.92
HDAC9	9555.01	1683	1.32724	1225	1.7497	1221	-1.10887	14193	0.81 (0.34-1.9)	0.63	-0.229189	7976	0.95 (0.43-2.1)	0.91
CEP72	9561.78	1684	0.4644	4748	1.12872	3890	0.640832	4009	0.65 (0.23-1.8)	0.42	-0.198948	7848	0.34 (0.11-1)	0.058
SUMO3	9564.7	1685	0.719037	3404	1.21691	3423	0.180171	6849	0.67 (0.3-1.5)	0.32	1.28345	2377	1.2 (0.56-2.4)	0.68
PTGES3	9567.97	1686	0.547985	4324	1.67501	1427	-0.176957	9350	0.71 (0.49-1)	0.068	1.53403	1746	1.1 (0.78-1.6)	0.55
LYPD5	9573.29	1687	-0.240148	8987	1.44984	2284	1.48317	988	0.48 (0.14-1.6)	0.24	0.31988	5797	0.37 (0.13-1.1)	0.078
ZBP1	9574.18	1688	1.48831	895	0.70048	6503	0.533473	4590	0.33 (0.12-0.88)	0.027	-0.13447	7583	0.68 (0.28-1.7)	0.4
LECT2	9574.22	1689	0.2084	6186	1.37415	2615	0.566746	4399	0.8 (0.22-2.9)	0.73	-0.799844	10320	0.32 (0.089-1.2)	0.087
LMO2	9574.63	1690	-0.0700871	7931	2.08447	564	0.33769	5809	0.72 (0.29-1.8)	0.47	-2.02109	14770	0.91 (0.37-2.2)	0.84
GZMA	9579.05	1691	1.45188	968	0.884956	5395	0.212345	6616	0.5 (0.26-0.97)	0.041	-0.137707	7591	0.9 (0.5-1.6)	0.74
SFXN4	9580.71	1692	0.365466	5311	0.923182	5133	1.55685	852	2.2 (0.65-7.7)	0.2	3.08558	100	1 (0.34-3.1)	0.96
KNL1	9580.87	1693	0.4242	4945	0.810639	5845	2.99639	17	1.4 (0.69-3)	0.33	1.73097	1290	1 (0.55-2)	0.9
RAC3	9582.99	1694	0.396828	5129	2.13792	498	-0.275965	9996	1.1 (0.54-2.1)	0.87	0.026459	6942	1.1 (0.62-1.9)	0.79
MORN5	9583.22	1695	0.166684	6410	1.50896	2062	0.439894	5152	0.82 (0.32-2.1)	0.67	-1.41632	12857	0.69 (0.3-1.6)	0.39
LIPC	9583.76	1696	0.824336	2919	1.45938	2237	-0.256273	9857	1.4 (0.64-2.9)	0.42	1.06688	3014	0.8 (0.38-1.7)	0.55
PRR36	9587.34	1697	0.00154557	7454	1.57892	1780	0.604772	4193	0.55 (0.22-1.3)	0.19	-1.4078	12823	0.41 (0.16-1)	0.055
TRPV1	9587.47	1698	0.119943	6697	2.43369	224	-0.021813	8266	0.69 (0.31-1.5)	0.37	-1.6275	13689	0.95 (0.47-1.9)	0.88
FAM186B	9600.11	1699	0.763279	3183	1.51922	2010	-0.269316	9942	0.47 (0.16-1.3)	0.16	-1.18037	11936	0.63 (0.22-1.8)	0.4
HOXC11	9600.79	1700	1.0279	2131	2.24181	373	-1.26191	14597	0.64 (0.23-1.8)	0.4	-3.39226	15740	0.64 (0.22-1.9)	0.41
CUBN	9603.14	1701	0.538385	4382	1.26493	3141	0.298136	6051	0.62 (0.15-2.5)	0.5	-1.53895	13350	1.5 (0.44-5)	0.52
GRID2	9603.37	1702	0.417247	4987	1.08649	4118	0.77435	3307	1 (0.32-3.1)	1	-1.83804	14332	0.74 (0.22-2.4)	0.61
DARS2	9604.04	1703	0.854472	2805	0.570737	7291	1.93905	381	1.4 (0.6-3.2)	0.44	1.71354	1336	1.1 (0.51-2.5)	0.78
LYZ	9604.23	1704	1.93548	340	1.00799	4573	-0.149307	9145	0.77 (0.6-0.98)	0.037	-0.153233	7653	1.1 (0.84-1.3)	0.61
FTSJ3	9604.9	1705	2.0888	225	0.780808	6020	0.2252	6541	0.23 (0.081-0.65)	0.0059	0.872608	3664	1.1 (0.44-2.9)	0.79
ZNF232	9606.44	1706	0.646714	3774	0.728225	6349	1.59519	791	1.2 (0.41-3.3)	0.77	-1.91141	14519	1.8 (0.56-5.7)	0.33
CHI3L1	9612.41	1707	1.98596	300	1.12761	3896	-0.349239	10515	0.87 (0.65-1.2)	0.34	1.37063	2134	1 (0.79-1.4)	0.78
DEFB123	9613.38	1708	1.15736	1699	0.9332	5058	0.267066	6272	0.43 (0.15-1.2)	0.12	-1.52657	13301	0.76 (0.3-2)	0.57
POU3F1	9617.13	1709	0.109043	6768	1.26836	3121	0.916544	2672	0.78 (0.31-1.9)	0.59	-0.993437	11166	0.58 (0.23-1.4)	0.24
SEC16A	9618.86	1710	-0.250162	9053	1.40109	2496	1.75102	574	1 (0.32-3.2)	0.97	0.215462	6212	0.57 (0.21-1.5)	0.27
DOK3	9622.2	1711	1.31372	1272	1.8708	928	-1.35713	14815	0.77 (0.33-1.8)	0.54	-1.15021	11818	0.89 (0.45-1.8)	0.73
SFI1	9623.13	1712	1.29529	1325	0.445685	8047	1.43139	1106	0.21 (0.055-0.76)	0.018	-0.799633	10318	1.4 (0.44-4.5)	0.56
DYRK3	9623.87	1713	1.72072	578	0.630504	6895	0.567936	4392	0.63 (0.23-1.7)	0.37	-2.19502	15115	0.98 (0.41-2.3)	0.97
REG1B	9624.63	1714	-0.0222787	7634	1.26676	3129	1.30126	1421	1.1 (0.67-1.9)	0.64	-0.405875	8713	0.85 (0.46-1.6)	0.6
MPND	9627.77	1715	0.637347	3822	1.1116	3984	0.418111	5292	0.41 (0.14-1.2)	0.1	0.39258	5478	0.4 (0.15-1.1)	0.07
FN3K	9628.59	1716	1.41607	1037	0.718689	6394	0.516238	4698	0.48 (0.22-1.1)	0.074	0.215842	6207	0.57 (0.28-1.2)	0.14
RBP7	9634.52	1717	0.361043	5340	1.84894	980	-0.111386	8867	0.53 (0.25-1.1)	0.1	-0.771164	10172	1.2 (0.63-2.4)	0.55
MNX1	9638.16	1718	0.101662	6821	1.52863	1980	0.493714	4821	0.77 (0.34-1.8)	0.54	-0.714139	9933	0.45 (0.18-1.1)	0.077
BUB1	9639.25	1719	0.789566	3058	0.61188	7017	1.72297	608	0.78 (0.42-1.4)	0.43	1.13993	2798	0.91 (0.56-1.5)	0.7
MUSK	9641.49	1720	0.62902	3873	2.24669	368	-0.627648	12170	0.39 (0.094-1.6)	0.19	-2.07489	14881	0.74 (0.21-2.6)	0.63
DTL	9643.19	1721	0.739758	3299	0.732421	6325	1.23398	1593	1.4 (0.78-2.5)	0.26	-0.122177	7532	1.3 (0.75-2.2)	0.37
SLC2A4	9644.28	1722	0.525672	4447	1.45614	2257	0.0561826	7729	0.9 (0.33-2.5)	0.84	-2.49728	15438	1.1 (0.39-3.2)	0.84
BUD13	9647	1723	2.93667	25	0.208088	9424	1.92914	391	0.28 (0.083-0.97)	0.044	0.968415	3340	0.58 (0.21-1.6)	0.31
PLBD1	9649.52	1724	-0.179123	8620	1.65667	1485	0.79932	3194	1.2 (0.84-1.8)	0.27	2.46082	364	0.92 (0.65-1.3)	0.62
KLHDC8B	9649.97	1725	0.612629	3955	1.33897	2775	0.0910754	7458	1.1 (0.43-2.7)	0.87	0.999837	3242	0.81 (0.35-1.9)	0.63
ZBED2	9651.02	1726	1.76067	524	1.06149	4278	-0.204124	9534	0.66 (0.27-1.6)	0.36	-1.17093	11895	0.63 (0.27-1.5)	0.28
AP1AR	9652.3	1727	1.67615	624	0.358114	8569	1.39567	1174	0.66 (0.21-2.1)	0.48	2.07754	737	1.8 (0.65-5)	0.26
RNF138	9656.07	1728	1.96769	313	0.89648	5301	0.0332065	7889	0.73 (0.27-2)	0.53	0.00825923	7007	1.1 (0.49-2.5)	0.79
TMEM86A	9659.14	1729	0.532596	4410	1.31988	2860	0.207448	6656	0.66 (0.32-1.3)	0.25	0.16865	6385	0.62 (0.32-1.2)	0.15
TACR3	9659.66	1730	0.0471825	7174	3.22419	15	0.00168572	8116	2.5 (0.68-9.2)	0.17	-1.17014	11886	0.22 (0.052-0.92)	0.038
PCIF1	9660.38	1731	0.110866	6752	1.40094	2497	0.648328	3973	0.74 (0.22-2.5)	0.63	-0.584382	9432	1.2 (0.43-3.3)	0.74
IMPA2	9661.32	1732	-0.116546	8226	1.37171	2625	1.23262	1602	0.57 (0.17-1.9)	0.35	-1.31299	12480	0.65 (0.24-1.7)	0.38
IKZF4	9661.34	1733	-0.450832	10343	1.72945	1290	1.43222	1103	1.2 (0.49-2.7)	0.74	0.593687	4665	0.33 (0.14-0.75)	0.0084
MIPEP	9663.29	1734	1.45917	951	1.04946	4347	-0.104064	8809	0.53 (0.19-1.5)	0.23	-0.288841	8230	0.83 (0.3-2.2)	0.71
MAP1S	9664.41	1735	0.489517	4609	0.884774	5397	1.26331	1520	0.47 (0.18-1.2)	0.13	0.116514	6607	0.77 (0.27-2.1)	0.61
GPN3	9664.8	1736	0.544227	4348	1.61701	1618	-0.148556	9135	0.85 (0.25-2.9)	0.79	0.821934	3842	0.64 (0.19-2.1)	0.46
C2orf73	9664.86	1737	-0.269526	9173	1.61759	1613	1.04082	2180	1.4 (0.39-5.3)	0.58	0.391332	5489	0.86 (0.27-2.7)	0.8
NCKIPSD	9668.89	1738	1.25848	1418	0.380042	8455	2.05576	278	1.1 (0.38-3.3)	0.85	1.54794	1708	0.74 (0.24-2.3)	0.59
MYD88	9671.88	1739	1.6279	684	0.326731	8747	1.60005	784	0.52 (0.23-1.1)	0.1	2.87863	151	0.64 (0.3-1.4)	0.25
TXNDC17	9672.64	1740	1.74626	543	0.524635	7568	0.78644	3247	1.1 (0.61-2.1)	0.7	1.42853	2004	1 (0.6-1.7)	0.97
THEM6	9672.86	1741	0.966797	2348	0.559837	7368	1.47025	1025	0.72 (0.29-1.8)	0.48	1.13378	2820	0.55 (0.23-1.3)	0.19
SLC35A5	9673.53	1742	1.14984	1724	0.59961	7085	0.964781	2469	1.2 (0.45-3.1)	0.73	0.793551	3939	1.8 (0.74-4.3)	0.2
FCER2	9674.14	1743	1.2794	1365	1.29437	2977	-0.398481	10856	0.47 (0.16-1.4)	0.18	-0.0559165	7265	0.52 (0.19-1.4)	0.2
MCM4	9676.41	1744	-0.000864197	7472	1.13338	3860	1.96388	354	1.3 (0.69-2.4)	0.44	1.12978	2830	0.89 (0.51-1.6)	0.69
IL9	9678.61	1745	0.482508	4654	0.898516	5288	1.19844	1691	0.72 (0.15-3.3)	0.67	-1.31382	12483	0.2 (0.045-0.91)	0.038
CACNG2	9682.28	1746	0.61136	3961	2.25835	355	-0.624811	12146	0.78 (0.28-2.1)	0.62	-1.43297	12930	0.63 (0.23-1.7)	0.35
PLCZ1	9685.68	1747	0.406259	5058	1.61237	1640	0.00241948	8108	0.28 (0.05-1.6)	0.15	-1.48353	13133	0.81 (0.16-4.2)	0.8
RPL3L	9686.54	1748	0.0864554	6909	1.39676	2515	0.687605	3762	0.58 (0.21-1.6)	0.29	-1.31848	12502	0.67 (0.28-1.6)	0.38
TEK	9690.43	1749	0.966796	2349	1.53307	1965	-0.497505	11405	0.54 (0.17-1.7)	0.28	-1.9436	14601	0.99 (0.4-2.5)	0.99
IL10	9692.56	1750	0.0422544	7204	2.23128	384	0.0951775	7429	0.74 (0.2-2.7)	0.64	-1.82862	14301	0.57 (0.16-2)	0.37
FGF19	9693.34	1751	-0.0578673	7855	2.78713	68	0.145518	7096	1.2 (0.52-2.9)	0.64	-1.00431	11209	0.47 (0.15-1.4)	0.18
KLC2	9698.79	1752	-0.731858	11910	2.53902	160	1.44326	1077	0.99 (0.36-2.7)	0.99	-1.34798	12601	0.72 (0.28-1.9)	0.51
MAU2	9699.05	1753	-0.00128982	7477	1.22691	3363	1.3286	1342	1.1 (0.49-2.3)	0.89	-0.101693	7459	1 (0.43-2.4)	0.98
VPS11	9702.33	1754	1.91846	355	0.333915	8709	1.31325	1390	0.25 (0.082-0.75)	0.013	1.13326	2822	0.96 (0.36-2.6)	0.93
JOSD1	9703.64	1755	1.31277	1279	0.618774	6967	0.757934	3395	0.75 (0.42-1.4)	0.34	0.529699	4917	1.8 (1.1-3)	0.02
DRD5	9705.14	1756	0.0695894	7018	1.51614	2028	0.537505	4573	0.58 (0.2-1.7)	0.32	-2.02856	14784	0.52 (0.21-1.3)	0.16
MEIOB	9714.49	1757	0.717628	3410	0.730971	6333	1.25014	1554	0.42 (0.09-2)	0.27	-0.170171	7722	1.1 (0.3-4.2)	0.88
MMP28	9714.96	1758	-0.703095	11752	2.24254	372	1.51471	930	0.76 (0.32-1.8)	0.53	-0.398408	8683	0.83 (0.35-2)	0.68
GJA8	9717.97	1759	0.708766	3455	1.65498	1490	-0.384597	10771	1.1 (0.43-2.9)	0.82	-0.542941	9251	1.1 (0.44-2.9)	0.81
BCKDK	9719.22	1760	-0.431913	10213	1.66842	1449	1.4334	1097	0.52 (0.2-1.4)	0.18	-0.486985	9020	1.3 (0.56-3.2)	0.51
ARHGAP30	9720.04	1761	1.34571	1178	0.826466	5750	0.321783	5903	0.46 (0.2-1)	0.061	0.717609	4233	0.66 (0.32-1.3)	0.25
E2F1	9720.97	1762	0.27239	5833	0.893129	5320	3.17188	9	0.65 (0.31-1.4)	0.26	0.0753803	6750	0.84 (0.44-1.6)	0.61
TCEAL7	9721.97	1763	0.470543	4715	2.1422	489	-0.403155	10877	1.1 (0.45-2.9)	0.77	-1.24494	12200	1.1 (0.48-2.6)	0.8
BOLA3	9723.19	1764	0.368879	5289	2.65931	114	-0.384528	10769	0.95 (0.44-2.1)	0.9	0.272636	5984	0.77 (0.37-1.6)	0.49
CD177	9727.77	1765	0.714959	3420	2.68066	107	-0.916792	13489	1.1 (0.52-2.1)	0.87	-1.59141	13545	0.51 (0.24-1.1)	0.073
MYH7	9727.79	1766	0.485972	4630	1.66902	1446	-0.153493	9178	0.69 (0.23-2.1)	0.52	0.148481	6468	1.6 (0.57-4.6)	0.36
HLA-G	9729.59	1767	1.66233	645	0.52417	7570	0.797449	3205	N/A	N/A	0.619082	4572	N/A	N/A
RXRA	9730.4	1768	0.0636758	7052	1.1847	3581	1.23323	1598	1 (0.55-1.9)	0.91	0.893921	3592	0.9 (0.45-1.8)	0.77
DCST1	9731.31	1769	0.836736	2868	1.54443	1928	-0.389841	10805	0.61 (0.21-1.7)	0.35	-0.829451	10469	1.1 (0.4-3)	0.86
ZNF213	9733.51	1770	0.39771	5118	1.37725	2607	0.269523	6261	0.99 (0.35-2.8)	0.99	-1.18317	11949	0.73 (0.28-1.9)	0.53
FPR3	9734.11	1771	0.530939	4424	1.74442	1240	-0.260676	9882	0.93 (0.58-1.5)	0.77	-0.332036	8419	1.1 (0.7-1.8)	0.64
STK32B	9736.34	1772	1.00796	2195	1.90176	854	-1.00563	13843	0.81 (0.25-2.6)	0.72	-1.14803	11807	0.72 (0.26-1.9)	0.51
DDX25	9738.33	1773	0.947526	2415	1.51308	2042	-0.468671	11254	1.1 (0.27-4.3)	0.91	-0.310452	8328	0.47 (0.13-1.7)	0.26
MGAT5	9738.81	1774	0.555546	4287	0.784645	5995	1.48605	982	0.67 (0.25-1.8)	0.42	0.992919	3267	1.7 (0.64-4.3)	0.3
AKAP7	9741.1	1775	1.36471	1122	1.68513	1397	-1.16533	14361	0.41 (0.12-1.4)	0.15	-1.71259	13963	1.2 (0.44-3.5)	0.68
SMCO1	9746.32	1776	1.23451	1488	1.0038	4596	0.0574546	7716	0.85 (0.37-1.9)	0.7	-2.50278	15443	0.36 (0.13-0.96)	0.042
ZSCAN2	9748.97	1777	1.26253	1407	0.598538	7096	0.832546	3050	0.4 (0.12-1.3)	0.13	-2.4787	15424	0.46 (0.14-1.5)	0.2
SSTR5	9750.44	1778	0.688947	3548	1.55706	1868	-0.273159	9975	0.78 (0.27-2.3)	0.64	-0.911075	10812	0.92 (0.34-2.5)	0.88
ELK1	9750.9	1779	0.303241	5671	0.970174	4823	1.3643	1252	0.4 (0.12-1.3)	0.14	-1.6451	13737	0.72 (0.24-2.2)	0.56
LCT	9751.44	1780	0.653806	3731	1.58525	1753	-0.267731	9933	0.97 (0.34-2.8)	0.95	-0.974134	11073	0.5 (0.18-1.4)	0.2
MDFI	9752.15	1781	0.569536	4194	1.77495	1151	-0.337003	10419	0.85 (0.38-1.9)	0.69	0.0514006	6851	0.83 (0.38-1.8)	0.65
SYK	9756.04	1782	0.679527	3589	0.65331	6767	1.77871	544	0.81 (0.39-1.7)	0.56	-1.64911	13752	0.71 (0.38-1.3)	0.3
WDR81	9756.51	1783	0.922183	2512	1.50972	2056	-0.446518	11122	0.32 (0.082-1.3)	0.1	-0.134766	7584	0.58 (0.19-1.8)	0.36
SMIM19	9759.34	1784	0.838689	2860	0.933911	5050	0.482513	4891	0.9 (0.54-1.5)	0.67	-0.0585934	7273	1.3 (0.81-2)	0.29
PPP1R27	9764.06	1785	0.989947	2257	1.55888	1861	-0.575993	11878	0.33 (0.12-0.89)	0.028	-0.48457	9013	0.65 (0.26-1.6)	0.35
MIF4GD	9767.14	1786	0.368517	5293	1.59576	1713	0.048401	7785	0.41 (0.13-1.3)	0.13	-1.50273	13214	0.74 (0.27-2)	0.56
LY9	9770.1	1787	0.847224	2827	1.44829	2288	-0.310184	10249	0.34 (0.12-0.99)	0.049	-0.21603	7931	0.61 (0.25-1.5)	0.28
GLRA3	9771.15	1788	-0.291918	9320	1.51241	2045	1.32804	1344	1.9 (0.65-5.4)	0.25	-1.57496	13482	0.26 (0.082-0.79)	0.018
NPBWR1	9773.4	1789	1.03022	2120	1.14328	3799	-0.0404072	8382	0.79 (0.33-1.9)	0.6	-2.22366	15147	0.95 (0.43-2.1)	0.91
SAC3D1	9775.49	1790	-0.0582138	7858	1.14226	3806	2.51397	90	1.2 (0.4-3.7)	0.74	-1.36911	12670	0.39 (0.13-1.2)	0.11
RAB20	9776.29	1791	0.0478788	7169	1.54116	1942	0.522485	4656	0.86 (0.32-2.3)	0.76	0.209161	6230	1.1 (0.37-3.1)	0.9
SSBP4	9777.11	1792	-0.25222	9071	1.32527	2837	2.20501	198	0.74 (0.33-1.7)	0.48	0.342763	5697	1 (0.45-2.3)	0.99
DDN	9779.11	1793	-0.03511	7710	1.28651	3021	1.15423	1814	0.82 (0.27-2.5)	0.73	-1.48107	13124	0.49 (0.15-1.6)	0.23
C4BPA	9780.77	1794	2.01665	271	1.55475	1876	-1.32623	14748	0.47 (0.17-1.3)	0.14	-1.0615	11446	1.4 (0.74-2.8)	0.28
P4HTM	9781.54	1795	0.561809	4251	0.735903	6304	1.79363	524	1.4 (0.55-3.7)	0.47	2.17981	617	1.2 (0.49-2.9)	0.71
PRKCG	9786.26	1796	1.19244	1591	1.08923	4103	-0.068076	8588	1.3 (0.45-3.6)	0.64	-0.269941	8153	0.83 (0.3-2.3)	0.73
PLCL2	9787.4	1797	0.422224	4956	1.11068	3986	0.650371	3957	1.3 (0.6-2.7)	0.53	-0.0602186	7282	1.3 (0.65-2.6)	0.47
RNPS1	9787.9	1798	2.04407	247	0.228563	9313	1.76826	553	0.64 (0.11-3.7)	0.62	0.489403	5089	2.4 (0.49-12)	0.28
IL1R2	9797.29	1799	0.271459	5838	1.96866	722	-0.122547	8954	0.89 (0.46-1.7)	0.73	-0.925736	10875	0.76 (0.41-1.4)	0.37
HAPLN3	9799.57	1800	0.467317	4735	2.15044	480	-0.42831	11014	0.56 (0.23-1.4)	0.2	0.228619	6154	0.8 (0.34-1.9)	0.62
TNFSF18	9800.72	1801	0.436088	4893	1.90975	844	-0.29002	10091	0.83 (0.24-2.9)	0.77	-0.874026	10643	0.84 (0.26-2.7)	0.77
GJD4	9802.86	1802	0.670863	3647	1.0943	4079	0.354668	5698	0.52 (0.19-1.4)	0.21	-1.69726	13919	0.63 (0.23-1.7)	0.37
PACSIN1	9803.7	1803	0.585137	4112	1.50926	2058	-0.114782	8899	0.81 (0.31-2.2)	0.68	-1.19965	12012	0.51 (0.19-1.3)	0.17
PTGIR	9804	1804	0.0919333	6873	1.71475	1313	0.257013	6341	0.74 (0.34-1.6)	0.46	-1.45226	13011	0.73 (0.32-1.6)	0.44
TEX13A	9808.11	1805	1.7907	484	1.25845	3186	-0.592797	11984	0.78 (0.36-1.7)	0.53	-0.651697	9699	1.1 (0.48-2.5)	0.83
LCE1B	9809.62	1806	-0.190965	8689	2.28227	341	0.371193	5592	1.6 (0.6-4.4)	0.34	0.859307	3705	0.6 (0.24-1.5)	0.28
GALNTL6	9813.1	1807	0.58952	4086	1.14655	3785	0.363248	5647	1.3 (0.34-5.3)	0.68	-2.20708	15129	0.27 (0.067-1.1)	0.06
NIPSNAP3B	9814.08	1808	1.22555	1508	1.59352	1720	-0.871711	13325	0.94 (0.22-3.9)	0.93	-0.686618	9826	0.93 (0.27-3.3)	0.91
TIMM17B	9820.13	1809	0.504305	4550	0.924266	5121	0.9751	2432	0.23 (0.078-0.67)	0.007	-0.898578	10766	0.54 (0.19-1.6)	0.26
FREM3	9823.32	1810	0.0961001	6853	1.83688	1008	0.157096	6991	0.35 (0.11-1.1)	0.072	-1.23077	12149	0.65 (0.27-1.6)	0.34
FAM167A	9824.2	1811	0.467405	4734	2.02667	638	-0.383774	10760	0.92 (0.39-2.2)	0.85	-1.93092	14575	1.1 (0.5-2.5)	0.79
PRX	9829.95	1812	0.80614	2986	1.31432	2888	-0.126465	8985	0.91 (0.3-2.8)	0.87	-2.21169	15137	0.5 (0.17-1.5)	0.21
NMRK2	9836.33	1813	1.20647	1553	1.22505	3375	-0.295927	10133	0.5 (0.2-1.2)	0.13	-1.11591	11689	0.57 (0.23-1.4)	0.22
UCN3	9841.05	1814	1.25517	1427	1.23402	3317	-0.339307	10435	0.74 (0.28-2)	0.55	-2.11693	14969	0.91 (0.32-2.6)	0.85
TMEM138	9843.42	1815	1.92756	346	1.18186	3601	-0.504934	11456	0.57 (0.19-1.7)	0.31	1.02767	3137	1.1 (0.47-2.7)	0.79
C20orf173	9844.03	1816	0.615587	3942	1.74454	1237	-0.388044	10794	1.1 (0.51-2.4)	0.81	-2.58006	15512	0.74 (0.35-1.6)	0.42
GOLGA6L2	9846.86	1817	0.00250389	7448	1.24954	3234	1.12409	1914	0.84 (0.33-2.1)	0.71	-1.00194	11201	0.57 (0.22-1.5)	0.24
UROS	9848.07	1818	-0.0976336	8097	1.28214	3051	1.33361	1330	0.88 (0.34-2.3)	0.8	0.065369	6798	1.9 (0.73-5)	0.18
GCG	9848.69	1819	-0.391169	9939	1.98781	689	0.799111	3196	1.2 (0.55-2.6)	0.64	0.0980023	6668	1 (0.44-2.3)	1
COL11A2	9850.78	1820	0.993525	2245	1.85739	960	-0.987855	13787	0.66 (0.22-1.9)	0.44	-1.41184	12841	0.59 (0.2-1.7)	0.33
PYM1	9851.95	1821	0.67092	3645	1.63814	1545	-0.368956	10648	0.62 (0.23-1.7)	0.35	3.06365	105	0.31 (0.11-0.86)	0.024
DENND1C	9854.41	1822	0.765777	3166	1.81174	1060	-0.647823	12273	0.27 (0.1-0.69)	0.0067	-1.2115	12066	0.71 (0.3-1.7)	0.42
LEXM	9857.57	1823	1.07113	1976	0.743594	6251	0.630999	4055	1.3 (0.47-3.8)	0.58	-0.975259	11081	0.44 (0.16-1.2)	0.12
DHRS7B	9866.7	1824	1.37926	1091	1.40284	2490	-0.703775	12553	0.99 (0.38-2.6)	0.99	0.163494	6401	1.1 (0.47-2.8)	0.76
SLC5A11	9867.42	1825	1.53985	825	1.45556	2262	-0.886904	13375	0.15 (0.025-0.87)	0.034	-0.691947	9841	0.79 (0.17-3.8)	0.77
SGK2	9868.24	1826	0.901374	2598	1.04529	4369	0.189992	6782	0.56 (0.32-0.99)	0.045	0.350872	5662	0.78 (0.44-1.4)	0.41
IRF2BPL	9869.17	1827	0.0546827	7118	1.54228	1936	0.477867	4919	0.39 (0.13-1.2)	0.11	0.319954	5794	1.1 (0.42-3)	0.81
ORAI2	9872.18	1828	0.942588	2437	0.988695	4688	0.24582	6411	0.43 (0.13-1.4)	0.17	-0.530776	9202	1.1 (0.34-3.3)	0.92
PTPN5	9875.78	1829	1.94949	329	0.73537	6307	0.25468	6360	0.36 (0.099-1.3)	0.11	-1.77225	14140	0.47 (0.16-1.4)	0.18
COPE	9877.89	1830	-0.324378	9509	1.47209	2191	1.47832	996	0.56 (0.25-1.3)	0.17	1.71795	1329	0.76 (0.36-1.6)	0.47
LACRT	9881.61	1831	1.10704	1881	1.635	1556	-0.849579	13230	0.67 (0.22-2)	0.48	-1.50464	13222	0.97 (0.33-2.8)	0.95
STK24	9881.68	1832	1.93595	339	0.281532	8997	1.38473	1205	0.59 (0.24-1.5)	0.25	1.70977	1348	0.62 (0.26-1.5)	0.3
ANO9	9883.82	1833	0.000167934	7462	1.28714	3015	0.986518	2384	0.87 (0.34-2.2)	0.77	0.239949	6118	0.5 (0.19-1.3)	0.15
UBE2Q1	9884.18	1834	2.27873	129	0.332736	8715	1.08266	2053	0.81 (0.3-2.2)	0.67	0.180432	6339	1.1 (0.44-2.9)	0.79
EHMT2	9887.68	1835	1.32463	1237	0.46884	7909	1.0965	2004	0.37 (0.13-1.1)	0.067	-1.08589	11559	0.73 (0.26-2)	0.55
NSD2	9888.6	1836	0.420009	4971	0.810441	5847	1.75725	565	1.2 (0.58-2.4)	0.64	-0.569275	9360	1.3 (0.67-2.7)	0.41
HERC6	9892.18	1837	1.06791	1984	0.571952	7280	1.0568	2139	0.55 (0.31-0.97)	0.038	-0.702352	9884	0.87 (0.52-1.5)	0.59
RHPN1	9893.46	1838	0.657144	3724	0.741508	6268	1.24398	1568	1.2 (0.43-3.1)	0.78	0.835573	3786	0.56 (0.23-1.3)	0.19
NDUFAB1	9897.8	1839	1.80472	470	0.227673	9318	1.87995	432	0.65 (0.37-1.1)	0.13	1.62526	1529	1.1 (0.64-1.8)	0.76
SLC45A1	9898.88	1840	1.30668	1292	0.995385	4642	-0.0117107	8203	1.5 (0.56-4.2)	0.41	-0.794315	10292	0.74 (0.27-2)	0.55
SEC22A	9901.77	1841	2.3874	101	0.614693	7004	0.400793	5404	0.5 (0.17-1.5)	0.2	0.774921	4020	0.91 (0.34-2.4)	0.85
KHNYN	9903.2	1842	0.699126	3501	1.04626	4363	0.377633	5557	0.63 (0.2-2)	0.43	0.700387	4306	0.37 (0.14-1)	0.051
TMEM107	9909.86	1843	-0.77001	12116	2.16128	468	1.73415	594	1.6 (0.8-3.3)	0.18	0.287259	5926	1.1 (0.5-2.3)	0.86
GPR161	9910.01	1844	0.503556	4552	1.03063	4446	0.662673	3894	0.94 (0.33-2.7)	0.91	-2.44745	15387	1.6 (0.6-4)	0.36
AREG	9911.22	1845	1.01037	2186	0.912346	5206	0.328914	5856	0.74 (0.37-1.5)	0.4	0.206147	6241	0.87 (0.44-1.7)	0.7
SPACA4	9920.87	1846	2.93302	26	0.703421	6487	0.225881	6539	0.69 (0.19-2.6)	0.58	-0.159645	7673	0.17 (0.047-0.64)	0.0083
MFSD12	9921.51	1847	-0.627118	11344	2.78342	71	0.960211	2491	1.1 (0.41-2.8)	0.89	-0.339288	8454	0.94 (0.38-2.4)	0.9
SIGLEC16	9921.67	1848	0.769671	3150	0.996799	4634	0.373065	5580	0.7 (0.27-1.8)	0.46	1.62005	1540	0.31 (0.13-0.73)	0.0073
ASB11	9921.79	1849	1.01389	2172	1.31895	2866	-0.330798	10378	1.2 (0.37-3.7)	0.79	-0.901512	10777	0.64 (0.21-2)	0.44
WRAP73	9922.55	1850	0.854127	2806	1.64293	1530	-0.601646	12023	0.87 (0.3-2.5)	0.79	0.639727	4502	0.49 (0.18-1.3)	0.17
RGL4	9923.16	1851	1.7276	562	0.636592	6868	0.459355	5040	0.46 (0.15-1.4)	0.18	-0.889186	10711	0.71 (0.27-1.9)	0.49
TMEM212	9924.17	1852	0.718983	3405	1.81657	1041	-0.617592	12098	1.3 (0.42-4.3)	0.62	-0.856097	10581	0.77 (0.28-2.1)	0.61
PPP1R3A	9925.69	1853	0.879394	2696	0.644969	6815	1.07823	2066	1.6 (0.45-5.5)	0.48	-1.89919	14484	0.51 (0.14-1.8)	0.31
RFPL1	9927.27	1854	0.467133	4737	1.92491	814	-0.363571	10616	0.81 (0.35-1.9)	0.62	-1.78397	14173	0.8 (0.36-1.8)	0.59
TBC1D16	9933.37	1855	0.354356	5375	1.98194	699	-0.267252	9927	0.17 (0.046-0.64)	0.0086	-1.84381	14348	0.91 (0.3-2.7)	0.87
FERMT3	9933.66	1856	0.119619	6701	1.5437	1931	0.361941	5654	0.38 (0.15-0.96)	0.04	0.474085	5149	0.75 (0.32-1.8)	0.51
SERPINB6	9937.92	1857	-0.549332	10894	1.89608	873	1.22144	1636	0.45 (0.17-1.2)	0.12	-0.580835	9417	1 (0.36-2.9)	0.97
PMM1	9938.73	1858	0.441506	4869	1.12153	3934	0.553781	4472	0.13 (0.03-0.56)	0.0064	0.103233	6647	1.1 (0.32-3.9)	0.86
RHBG	9938.99	1859	1.68725	612	1.12943	3883	-0.376886	10715	0.42 (0.24-0.72)	0.0016	0.206027	6242	0.71 (0.43-1.2)	0.18
KCNAB3	9949.68	1860	0.988394	2265	1.01253	4550	0.147935	7072	1 (0.36-3)	0.94	-0.0600975	7281	0.73 (0.28-1.9)	0.52
NLRP14	9953.24	1861	0.888875	2651	0.89571	5309	0.454691	5068	0.37 (0.098-1.4)	0.15	-2.18649	15098	0.24 (0.069-0.85)	0.027
SLC25A17	9961.64	1862	3.02161	19	1.05365	4327	-0.384197	10764	0.35 (0.11-1.1)	0.073	3.08896	97	1.2 (0.42-3.5)	0.73
CAT	9970.4	1863	1.36337	1128	0.565502	7334	0.752908	3421	0.82 (0.5-1.4)	0.43	-0.432444	8818	1.5 (0.92-2.3)	0.11
TRIM47	9974.29	1864	1.17247	1651	1.30735	2918	-0.447572	11131	0.48 (0.2-1.2)	0.1	-1.73605	14034	1.5 (0.68-3.4)	0.3
MS4A4A	9976.02	1865	0.608309	3979	1.58374	1763	-0.274968	9986	1.6 (0.61-4.3)	0.33	-0.0532364	7255	1.9 (0.84-4.2)	0.12
TRIR	9976.37	1866	0.609746	3971	0.835847	5699	0.96769	2460	0.77 (0.2-2.9)	0.7	-0.763032	10129	0.9 (0.21-3.8)	0.89
PES1	9979.44	1867	1.55001	808	0.446626	8039	0.944356	2550	0.5 (0.18-1.3)	0.17	0.982041	3301	0.87 (0.37-2)	0.75
ALOX5	9982.84	1868	1.18354	1616	0.554615	7400	0.93073	2614	0.84 (0.53-1.3)	0.44	1.62324	1534	1.2 (0.77-1.7)	0.49
RFTN1	9987.56	1869	0.364292	5321	1.0116	4558	0.907462	2718	0.78 (0.44-1.4)	0.4	-0.741874	10043	1.1 (0.64-2)	0.65
C3orf56	9994.38	1870	-0.118864	8239	1.59834	1704	0.645438	3985	1.4 (0.47-4.2)	0.53	-0.727589	9988	0.78 (0.23-2.7)	0.69
AQP8	9994.58	1871	0.597825	4043	1.30959	2905	0.0548561	7742	0.5 (0.17-1.5)	0.22	-1.16451	11868	0.59 (0.19-1.9)	0.37
LDHAL6A	9995.42	1872	0.620235	3915	1.23297	3325	0.142029	7124	0.55 (0.16-2)	0.36	-1.25326	12243	0.61 (0.21-1.8)	0.37
TAF9B	10000.9	1873	0.61316	3951	1.22177	3401	0.168042	6937	1.4 (0.67-2.9)	0.36	0.357227	5631	1.4 (0.75-2.7)	0.28
CABLES2	10005.1	1874	2.03065	257	0.181204	9589	1.88461	426	0.51 (0.2-1.3)	0.15	-0.100417	7456	0.64 (0.25-1.7)	0.36
TICAM1	10007.2	1875	-0.193043	8694	2.99691	32	0.223217	6555	1.3 (0.36-4.4)	0.72	-0.292853	8246	1.2 (0.42-3.6)	0.7
TNFRSF14	10007.5	1876	-0.0198001	7618	1.89685	872	0.232094	6500	0.36 (0.13-1)	0.05	-0.183865	7783	0.55 (0.23-1.3)	0.19
ANGEL1	10010.8	1877	0.082305	6942	1.491	2122	0.450435	5088	0.68 (0.17-2.7)	0.58	0.74629	4124	1.1 (0.31-3.8)	0.88
TM4SF20	10011.6	1878	1.138	1764	1.42337	2394	-0.607493	12043	1.2 (0.43-3.2)	0.76	-1.32913	12533	0.41 (0.13-1.2)	0.11
CTSE	10014.4	1879	0.931373	2475	1.66486	1462	-0.756032	12807	0.91 (0.71-1.2)	0.44	1.3839	2109	0.97 (0.77-1.2)	0.81
TP53AIP1	10015.6	1880	0.925994	2500	0.737307	6294	0.732862	3519	0.63 (0.22-1.8)	0.39	-1.62911	13693	0.52 (0.19-1.4)	0.21
CNP	10017.4	1881	0.153884	6491	1.0694	4224	1.18626	1726	0.84 (0.32-2.2)	0.72	-0.0342182	7175	0.6 (0.22-1.7)	0.33
TMOD2	10017.9	1882	0.742942	3282	1.21959	3410	0.0297563	7918	0.82 (0.33-2)	0.67	-1.69887	13925	3.4 (1.3-9.3)	0.016
ESAM	10021.1	1883	0.980142	2297	2.70805	97	-2.35007	15691	0.84 (0.31-2.3)	0.74	1.54566	1712	0.93 (0.38-2.3)	0.87
SEC14L4	10022.2	1884	-0.218901	8852	2.19429	426	0.369914	5601	0.61 (0.25-1.5)	0.29	-2.52789	15470	2 (0.92-4.1)	0.079
DCUN1D5	10022.4	1885	1.80908	467	0.668189	6688	0.351919	5712	0.7 (0.24-2.1)	0.52	0.719847	4223	1.7 (0.69-4.3)	0.24
MKRN2	10022.5	1886	0.846762	2828	0.692846	6545	0.936416	2578	0.46 (0.22-0.94)	0.034	0.22627	6171	1.5 (0.79-2.9)	0.21
C5orf47	10025.2	1887	0.0690004	7024	1.35012	2732	0.674886	3829	1.1 (0.36-3.3)	0.89	-1.07884	11523	0.53 (0.17-1.7)	0.28
IGSF5	10026.5	1888	0.467314	4736	1.40916	2458	0.0664578	7659	1 (0.36-3)	0.93	1.59094	1608	0.86 (0.29-2.5)	0.78
C1QBP	10027.2	1889	0.718734	3406	0.942619	4992	0.510657	4727	0.78 (0.41-1.5)	0.44	0.989943	3278	1.5 (0.82-2.9)	0.18
GEMIN6	10027.4	1890	1.15995	1691	0.492571	7752	1.12258	1917	0.86 (0.31-2.4)	0.76	-0.168201	7713	1.2 (0.5-3.1)	0.64
PEX7	10027.5	1891	0.273443	5829	1.05637	4309	0.947501	2538	1.7 (0.39-7.4)	0.48	1.99843	844	0.68 (0.18-2.5)	0.56
UBL4A	10028.2	1892	0.0407271	7217	1.48066	2163	0.523938	4646	0.97 (0.4-2.3)	0.94	-0.105965	7476	1.1 (0.47-2.8)	0.77
PRCC	10029.7	1893	0.195356	6256	1.27453	3083	0.590042	4274	0.43 (0.13-1.4)	0.16	-0.497637	9079	0.71 (0.23-2.2)	0.55
TRPT1	10041.3	1894	0.207647	6190	0.96389	4857	1.47933	994	0.23 (0.056-0.95)	0.043	1.05531	3048	0.45 (0.15-1.3)	0.14
P2RX4	10042	1895	0.479413	4669	3.94544	1	-0.692393	12491	0.89 (0.34-2.3)	0.8	1.31849	2277	1.2 (0.54-2.8)	0.62
CTSS	10042.5	1896	2.13884	199	0.870128	5493	-0.0458859	8426	0.52 (0.31-0.88)	0.015	0.979418	3307	0.98 (0.6-1.6)	0.94
PON1	10043.3	1897	-0.242688	9002	1.29549	2973	1.77721	547	0.79 (0.25-2.4)	0.68	-1.21664	12094	1.1 (0.32-3.5)	0.92
TPX2	10051.1	1898	0.934245	2470	0.457299	7977	1.90709	407	1 (0.72-1.5)	0.88	0.72558	4202	1 (0.79-1.4)	0.74
CIB4	10055.2	1899	0.477936	4678	0.970582	4822	0.781792	3270	0.71 (0.23-2.2)	0.56	-1.32217	12510	0.55 (0.19-1.6)	0.27
ETV6	10055.4	1900	1.02275	2147	0.683564	6604	0.734156	3511	0.69 (0.39-1.2)	0.21	0.529506	4919	0.94 (0.57-1.5)	0.8
YDJC	10062.2	1901	0.848826	2821	0.521806	7582	1.67068	678	0.65 (0.26-1.6)	0.36	-0.240594	8016	0.6 (0.27-1.3)	0.19
IQCH	10063.7	1902	0.4919	4595	0.764051	6128	1.52609	905	0.59 (0.19-1.8)	0.36	0.47394	5150	2 (0.59-6.5)	0.27
F13B	10068.6	1903	-0.414789	10114	2.17963	447	0.674976	3828	0.75 (0.22-2.6)	0.65	-1.17443	11912	0.6 (0.17-2)	0.41
FLYWCH2	10081.3	1904	1.97326	311	0.745092	6240	0.17062	6908	0.48 (0.15-1.5)	0.21	-1.80711	14237	1.1 (0.33-3.5)	0.92
DNAJB8	10082.1	1905	0.0319459	7269	2.14571	487	0.0336503	7884	0.83 (0.27-2.5)	0.74	-1.25759	12255	0.73 (0.23-2.3)	0.58
MROH9	10083.5	1906	2.46499	75	1.02988	4451	-0.373403	10679	0.61 (0.16-2.3)	0.46	-0.777631	10203	0.82 (0.21-3.1)	0.77
GMFG	10089	1907	1.45192	967	1.08146	4144	-0.275314	9990	0.46 (0.26-0.81)	0.0068	0.524925	4938	0.79 (0.48-1.3)	0.37
PTBP3	10089.7	1908	0.690682	3545	0.965382	4851	0.478362	4916	1.1 (0.69-1.9)	0.62	2.35781	459	1 (0.65-1.7)	0.86
CRCT1	10090.5	1909	0.919484	2522	0.905297	5248	0.364906	5634	0.78 (0.47-1.3)	0.33	-1.29659	12411	0.82 (0.51-1.3)	0.39
IL20RA	10090.9	1910	0.753165	3226	1.62916	1574	-0.542139	11655	1 (0.5-2.1)	0.94	1.62004	1541	0.61 (0.32-1.2)	0.15
FBXO39	10095.6	1911	0.845524	2832	1.1396	3819	0.0279041	7933	1 (0.37-3)	0.94	-0.654612	9715	1.2 (0.42-3.3)	0.75
RND1	10099	1912	0.844247	2838	1.88514	896	-0.92543	13529	0.58 (0.24-1.4)	0.22	-1.27615	12334	0.45 (0.19-1.1)	0.075
OPN4	10099	1913	1.84189	432	1.60467	1674	-1.93422	15512	0.45 (0.13-1.6)	0.22	-1.81664	14264	0.56 (0.17-1.8)	0.33
CYB5R4	10101.2	1914	1.16192	1686	1.14357	3796	-0.220163	9642	1.4 (0.49-4.1)	0.51	1.57693	1642	1.1 (0.37-3)	0.92
A2ML1	10105	1915	0.0381356	7231	1.29408	2979	0.79696	3210	1.3 (0.93-1.9)	0.12	1.22855	2527	0.69 (0.47-1)	0.056
TBC1D9	10107.1	1916	1.56259	789	0.27038	9078	1.57001	832	0.33 (0.18-0.61)	0.00047	1.34142	2218	0.99 (0.59-1.7)	0.98
TRAT1	10107.7	1917	1.61654	704	1.12141	3938	-0.389104	10800	0.26 (0.1-0.7)	0.0072	-0.447982	8874	0.7 (0.32-1.5)	0.37
AKAP5	10107.8	1918	2.56491	57	0.444858	8053	0.670196	3853	0.5 (0.16-1.5)	0.23	-1.71284	13964	2.3 (0.8-6.7)	0.12
DPM2	10111	1919	0.633081	3845	0.76706	6104	1.06064	2124	2.2 (1.1-4.1)	0.022	0.881091	3631	1.1 (0.61-1.9)	0.79
ARHGEF6	10111.2	1920	1.05656	2022	1.02396	4477	0.0352238	7872	0.57 (0.23-1.4)	0.22	1.40521	2052	1.2 (0.54-2.9)	0.61
CC2D2B	10116	1921	-0.0114234	7558	1.93551	786	0.162646	6959	0.95 (0.18-5)	0.95	0.666538	4415	0.82 (0.17-3.9)	0.81
CD3G	10117.3	1922	2.24185	151	0.707007	6466	0.191341	6775	0.45 (0.24-0.83)	0.011	-0.823993	10448	0.7 (0.39-1.3)	0.24
ASZ1	10117.3	1923	0.289214	5743	1.21297	3445	0.550782	4489	0.58 (0.16-2.1)	0.41	-1.46927	13082	1.2 (0.39-3.7)	0.74
SPACA7	10120.2	1924	0.791605	3043	0.569346	7303	1.47653	1003	1.5 (0.37-5.9)	0.58	-0.69374	9849	0.71 (0.21-2.4)	0.58
ECE1	10121.2	1925	0.644011	3794	1.06219	4273	0.350222	5724	0.81 (0.42-1.6)	0.54	0.50563	5018	2.1 (1.1-4.2)	0.034
ADGRG7	10122.9	1926	1.24414	1471	0.872532	5471	0.189563	6786	0.77 (0.18-3.4)	0.73	-2.45393	15392	1.4 (0.47-4.2)	0.54
CYSLTR1	10124.2	1927	2.09823	219	1.1797	3612	-0.626088	12156	0.43 (0.17-1.1)	0.078	0.245096	6100	1.2 (0.47-3.3)	0.67
FAM184A	10126.5	1928	1.00609	2200	0.403502	8305	2.00811	313	0.97 (0.34-2.8)	0.96	-0.498235	9081	0.38 (0.12-1.2)	0.1
MFSD2A	10128	1929	0.745584	3265	2.07497	576	-0.938019	13581	1.1 (0.54-2.3)	0.75	0.906529	3554	1.2 (0.57-2.4)	0.65
TSPAN3	10129.5	1930	-0.168137	8552	1.42404	2389	0.962458	2480	1.2 (0.67-2.2)	0.53	0.00873727	7001	1.2 (0.7-2)	0.52
CPA2	10131.8	1931	1.91483	360	0.334632	8706	1.03304	2211	0.63 (0.18-2.3)	0.48	-0.949271	10975	0.18 (0.051-0.65)	0.009
RBM15B	10132	1932	1.46808	934	0.317262	8791	1.37689	1220	0.49 (0.15-1.6)	0.23	-0.168236	7714	0.58 (0.2-1.6)	0.3
G6PC3	10134	1933	-0.695593	11712	2.24602	369	1.1597	1796	0.65 (0.24-1.7)	0.39	1.55262	1695	0.86 (0.31-2.4)	0.77
SERPINB10	10134.9	1934	1.24889	1452	1.78276	1127	-1.56735	15156	0.89 (0.29-2.8)	0.85	-0.0690647	7318	1.1 (0.39-3.3)	0.82
ZNF280A	10135.7	1935	0.393743	5151	1.28751	3013	0.276717	6206	1.3 (0.43-4.2)	0.62	-1.35082	12613	0.37 (0.11-1.3)	0.12
CHUK	10136	1936	-0.567904	11002	1.59083	1728	2.156	222	1.6 (0.77-3.5)	0.2	1.55264	1694	1.2 (0.58-2.4)	0.64
PATL1	10136.2	1937	1.12625	1805	0.795166	5940	0.396022	5431	0.85 (0.48-1.5)	0.59	1.18658	2649	1.3 (0.78-2.2)	0.31
LRP5	10136.2	1938	-0.470074	10452	2.01747	652	0.827188	3077	1.1 (0.59-2.2)	0.72	0.247688	6088	0.91 (0.48-1.7)	0.76
OTULINL	10136.5	1939	-0.755954	12032	2.15613	476	1.41724	1134	1 (0.61-1.7)	0.94	-1.82091	14281	0.71 (0.42-1.2)	0.22
CFHR5	10137.8	1940	1.04166	2083	1.29319	2982	-0.374732	10698	0.89 (0.26-3)	0.85	-0.756748	10115	0.7 (0.22-2.2)	0.55
MYCN	10142.2	1941	1.38303	1083	1.34063	2771	-0.703896	12554	0.73 (0.38-1.4)	0.35	0.749602	4108	0.55 (0.3-1)	0.052
MNT	10147.1	1942	0.133906	6613	1.15725	3726	0.899156	2752	0.29 (0.093-0.9)	0.032	0.268365	6002	0.85 (0.3-2.4)	0.75
FBXO15	10148.4	1943	0.970911	2339	0.626196	6923	0.887707	2801	0.72 (0.2-2.7)	0.63	-0.570752	9369	0.53 (0.12-2.3)	0.39
KCTD1	10150.5	1944	-0.313122	9436	1.49771	2103	1.16077	1792	1.6 (0.88-2.9)	0.12	-0.728104	9990	0.96 (0.56-1.7)	0.89
CPNE6	10153.3	1945	0.360088	5348	1.72222	1298	-0.162073	9240	0.6 (0.15-2.5)	0.48	-1.02997	11314	0.65 (0.17-2.5)	0.53
FOXD1	10154.2	1946	0.178963	6343	1.16114	3709	0.80146	3188	0.39 (0.15-1)	0.06	-0.242015	8025	1.6 (0.67-4.1)	0.28
INPP5F	10155.4	1947	0.994726	2243	1.25971	3173	-0.296444	10135	0.67 (0.15-2.9)	0.59	0.283684	5940	3.4 (0.74-16)	0.11
EARS2	10164.6	1948	-0.441879	10278	2.26464	351	0.650339	3959	0.58 (0.18-1.9)	0.36	0.28462	5936	0.57 (0.19-1.7)	0.31
OR4D1	10164.7	1949	0.756895	3208	0.940033	5003	0.424041	5255	0.92 (0.3-2.8)	0.89	-0.438404	8844	0.82 (0.31-2.2)	0.69
OR2J2	10164.8	1950	1.19094	1596	1.34205	2761	-0.575846	11876	0.8 (0.23-2.7)	0.72	-0.228577	7973	0.72 (0.25-2.1)	0.53
OTUD7B	10164.9	1951	1.55616	804	0.245794	9218	1.68684	653	0.59 (0.31-1.1)	0.12	0.710739	4261	1 (0.57-1.9)	0.9
UQCC3	10164.9	1952	2.03556	254	0.31214	8830	1.03752	2190	0.32 (0.12-0.85)	0.022	0.0300207	6927	0.48 (0.17-1.3)	0.15
GABRR3	10165.1	1953	0.124792	6665	1.18356	3591	0.849557	2970	0.81 (0.26-2.5)	0.71	-0.685345	9822	1.5 (0.57-4)	0.41
IFNA8	10165.3	1954	-0.707308	11777	2.37114	262	1.10619	1967	1.5 (0.38-5.5)	0.58	0.712702	4250	0.37 (0.097-1.4)	0.14
ATP5PF	10166.8	1955	0.332081	5497	1.54994	1902	0.0326392	7894	0.94 (0.46-1.9)	0.88	0.639219	4505	1.1 (0.56-2)	0.85
NDRG2	10167.5	1956	0.861854	2773	0.694215	6533	0.853954	2958	1.1 (0.77-1.6)	0.54	0.995548	3257	0.85 (0.61-1.2)	0.34
MYO7B	10167.7	1957	1.26509	1399	1.05463	4320	-0.154109	9180	0.48 (0.15-1.5)	0.21	-2.06109	14854	1 (0.34-3.1)	0.97
RNASE1	10172.4	1958	-0.118985	8240	2.16711	460	0.200616	6707	1.3 (0.77-2.1)	0.35	0.471316	5159	0.76 (0.46-1.3)	0.3
GPAA1	10173.5	1959	1.0806	1951	0.579546	7228	0.880821	2825	0.4 (0.15-1.1)	0.071	0.0158578	6980	1.1 (0.45-2.5)	0.89
WBP11	10174	1960	-0.38926	9920	1.43299	2346	1.67232	673	1.1 (0.7-1.7)	0.67	1.125	2847	1.1 (0.73-1.6)	0.68
KRT74	10176.5	1961	0.353938	5377	1.85205	973	-0.258035	9865	0.78 (0.22-2.7)	0.69	-0.345663	8478	0.77 (0.25-2.4)	0.65
LRRC66	10178.3	1962	1.46439	940	1.47661	2175	-1.04455	13971	1.1 (0.27-4.2)	0.92	-0.242516	8028	1.4 (0.34-6.1)	0.61
ACTN3	10179.5	1963	1.81009	463	0.441974	8072	0.762611	3368	0.55 (0.2-1.5)	0.25	-1.38461	12742	0.55 (0.2-1.5)	0.25
SEPHS2	10180.4	1964	1.62004	698	0.983808	4729	-0.189996	9433	0.31 (0.11-0.84)	0.021	-1.96052	14637	0.69 (0.28-1.7)	0.43
ST6GALNAC4	10181.6	1965	0.798929	3012	1.57328	1804	-0.54822	11697	0.85 (0.27-2.6)	0.77	-0.815986	10409	0.66 (0.23-1.9)	0.45
TPRN	10184.1	1966	-0.179044	8619	1.20973	3463	1.88071	431	0.28 (0.082-0.95)	0.042	1.31552	2289	0.47 (0.17-1.3)	0.16
GMDS	10186.5	1967	0.748782	3248	0.694127	6535	1.0089	2305	0.8 (0.39-1.6)	0.54	2.31313	492	0.62 (0.3-1.3)	0.19
STATH	10189.7	1968	0.250212	5954	2.17692	450	-0.28393	10059	1.3 (0.41-4.1)	0.65	-0.826551	10458	1.3 (0.45-4)	0.59
C15orf39	10190.4	1969	0.424891	4941	1.94007	773	-0.40747	10904	0.58 (0.19-1.7)	0.33	2.06834	750	0.56 (0.21-1.5)	0.25
OLAH	10192.2	1970	0.635182	3833	1.54565	1920	-0.321335	10310	0.45 (0.11-1.8)	0.26	-0.231477	7982	0.53 (0.15-1.9)	0.33
KEL	10192.2	1971	0.423635	4951	1.96686	726	-0.421648	10983	0.66 (0.28-1.5)	0.32	-1.71944	13974	0.57 (0.2-1.6)	0.27
CD4	10193.9	1972	0.231811	6052	1.09652	4063	0.841741	3006	0.39 (0.14-1.1)	0.073	-0.113959	7505	0.88 (0.36-2.2)	0.78
C9orf57	10194.3	1973	0.744568	3273	2.19229	430	-1.04589	13976	0.59 (0.24-1.4)	0.24	-0.44888	8883	0.59 (0.25-1.3)	0.21
LIN52	10200.3	1974	-0.13152	8316	1.34837	2740	1.01527	2284	1.3 (0.47-3.4)	0.63	-2.15772	15052	1.6 (0.68-3.9)	0.27
C8A	10202.5	1975	2.23504	156	1.16855	3672	-0.649123	12282	0.57 (0.11-2.9)	0.51	-1.07604	11508	0.42 (0.098-1.8)	0.25
MIOX	10206	1976	0.211556	6167	1.65858	1479	0.0438182	7812	0.73 (0.27-2)	0.53	-0.93332	10914	0.72 (0.28-1.8)	0.49
CHI3L2	10206	1977	0.393058	5153	1.52074	2001	-0.0236653	8276	0.66 (0.28-1.6)	0.35	-0.720671	9961	0.8 (0.38-1.7)	0.57
NCLN	10207.8	1978	0.0500518	7154	2.1621	467	-0.0329657	8329	0.64 (0.21-2)	0.44	0.282023	5945	0.7 (0.27-1.8)	0.46
TOP2A	10207.8	1979	1.73716	550	0.150296	9774	2.76784	37	0.94 (0.66-1.3)	0.75	0.641348	4495	1.1 (0.79-1.4)	0.71
NR1H2	10210	1980	0.306629	5650	1.5543	1880	0.045849	7798	0.35 (0.14-0.91)	0.032	-0.884538	10691	1.2 (0.42-3.4)	0.73
CALHM2	10210.9	1981	0.873641	2718	1.37921	2600	-0.369382	10653	0.7 (0.25-1.9)	0.5	-0.770577	10167	1.4 (0.52-3.9)	0.49
OR51M1	10214.3	1982	1.72398	568	1.33813	2778	-0.900605	13422	0.55 (0.17-1.7)	0.3	-1.87874	14441	1.2 (0.47-3.2)	0.67
POLR3K	10215.8	1983	1.14242	1755	0.872414	5472	0.223733	6552	0.59 (0.22-1.6)	0.31	1.91869	969	0.87 (0.36-2.1)	0.75
SAP30L	10216.2	1984	0.72769	3364	0.549898	7427	1.82605	486	0.89 (0.24-3.3)	0.86	-0.68878	9830	0.56 (0.17-1.8)	0.34
TM7SF2	10217.8	1985	-0.0787611	7980	1.32672	2828	0.927227	2634	0.7 (0.29-1.7)	0.42	0.652968	4452	0.49 (0.22-1.1)	0.069
MRO	10220.8	1986	0.216833	6137	1.41943	2414	0.292397	6093	2 (0.69-5.6)	0.2	-0.355302	8514	0.74 (0.27-2)	0.56
CHGB	10221	1987	-0.283807	9266	1.73688	1260	0.683609	3787	1.7 (0.93-3)	0.087	-1.33138	12543	0.85 (0.28-2.6)	0.78
PLA2G4A	10221.1	1988	1.60099	731	1.15751	3724	-0.494037	11388	1.5 (0.89-2.5)	0.12	-0.089459	7403	0.87 (0.46-1.6)	0.67
H3C2	10226.3	1989	1.31951	1255	0.242511	9235	2.51914	87	0.95 (0.71-1.3)	0.75	0.191884	6294	1.1 (0.86-1.4)	0.43
MYL2	10229.2	1990	1.57686	763	1.52224	1998	-1.28845	14663	1.2 (0.44-3.1)	0.75	-1.30493	12447	0.77 (0.28-2.2)	0.62
GRPEL1	10229.9	1991	1.7981	478	0.684287	6600	0.269207	6262	0.25 (0.089-0.69)	0.0072	0.716505	4236	0.89 (0.34-2.3)	0.82
CAPN15	10230	1992	-0.260138	9115	1.418	2426	1.1622	1789	0.89 (0.28-2.8)	0.85	-0.99427	11169	0.46 (0.14-1.5)	0.2
SLC35C1	10230.1	1993	0.0124433	7388	1.90102	857	0.118799	7287	1.6 (0.83-3.2)	0.16	0.405748	5431	1.2 (0.7-2)	0.51
FAR2	10231	1994	-0.120679	8251	1.47597	2177	0.733645	3515	0.58 (0.16-2.1)	0.4	0.794968	3934	0.81 (0.25-2.6)	0.72
TTC26	10231.4	1995	0.380887	5219	0.877698	5439	1.21695	1645	1 (0.27-4.1)	0.95	-0.882731	10677	0.49 (0.12-2)	0.33
INTS4	10233	1996	0.0188627	7348	1.39115	2539	0.617932	4129	1.1 (0.59-2.2)	0.71	-0.0873791	7395	1.1 (0.58-2.3)	0.71
RHBDL2	10233.6	1997	1.64762	658	0.166353	9686	2.48875	99	0.92 (0.43-2)	0.84	2.04876	774	0.63 (0.29-1.4)	0.25
RABIF	10233.9	1998	-0.569934	11016	1.65531	1489	1.55994	847	1.3 (0.52-3.2)	0.57	0.903402	3564	0.94 (0.39-2.3)	0.89
AMIGO1	10234.7	1999	0.177601	6353	1.30655	2923	0.490914	4833	0.43 (0.14-1.3)	0.13	-0.770705	10168	0.4 (0.15-1)	0.059
[truncated: 13,758 more rows]

## Sheet: Uro
Gene	Meta rank-score	Rank by rank-score	t limma Lund	Rank limma Lund	t limma Seiler	Rank limma Seiler	t limma SWOG	Rank limma SWOG	HR CSS Lund (95% CI)	p.value CSS Lund	t limma Lund RC-only	Rank limma Lund RC-only	HR CSS (95% CI) Lund RC-only	p.value CSS Lund RC-only
SMCO4	122.339	1	4.93124	1	2.52323	96	2.66233	49	0.033 (0.0074-0.15)	8.1e-06	0.423417	5363	0.5 (0.13-1.9)	0.3
FOXM1	405.852	2	3.5248	12	2.0704	307	2.16005	172	0.28 (0.092-0.86)	0.027	-0.197696	8001	0.74 (0.34-1.6)	0.46
KNSTRN	412.35	3	2.43987	175	2.22267	199	2.18419	156	0.28 (0.062-1.3)	0.1	-0.243772	8219	1 (0.27-4)	0.96
CDKN3	453.304	4	3.21228	26	1.94199	417	2.83227	32	0.061 (0.0048-0.78)	0.032	0.0601016	6850	2.1 (0.35-13)	0.42
KIF20A	585.482	5	3.69618	9	1.81787	574	3.29929	9	0.32 (0.1-1)	0.05	1.0732	2801	0.88 (0.37-2.1)	0.78
RACGAP1	778.102	6	4.25072	3	1.68978	756	2.7642	38	0.076 (0.013-0.44)	0.0039	1.16774	2481	0.4 (0.08-2)	0.27
CYP2C8	892.271	7	1.83609	594	2.90026	30	1.56529	794	0.96 (0.18-5.2)	0.96	-0.0249897	7229	1.5 (0.44-5.1)	0.52
CDK1	963.502	8	3.4184	16	1.57595	941	2.92925	20	0.28 (0.057-1.4)	0.12	1.19151	2418	2.2 (0.65-7.4)	0.21
PDCD2L	977.737	9	2.33968	215	2.3752	139	1.33922	1296	0.24 (0.051-1.1)	0.074	-0.794969	10601	0.92 (0.26-3.2)	0.89
RAD51AP1	1056.17	10	2.31808	228	1.73323	688	1.8479	376	0.36 (0.12-1)	0.055	0.827704	3665	0.62 (0.27-1.4)	0.24
GOLT1B	1073.6	11	1.62543	885	2.05198	322	2.17396	162	1.3 (0.27-6.6)	0.72	1.04667	2891	0.95 (0.25-3.6)	0.94
RNF141	1112.09	12	1.82164	609	1.99434	368	1.71194	546	0.44 (0.054-3.7)	0.45	0.512537	4964	0.35 (0.071-1.8)	0.2
ARNTL2	1214.31	13	1.7243	734	2.00019	364	1.69658	569	0.58 (0.082-4.2)	0.59	-0.452086	9100	1.1 (0.28-4.7)	0.86
ZNRD2	1218.82	14	1.95918	469	1.64692	822	2.44465	83	0.29 (0.055-1.5)	0.15	0.820186	3689	0.75 (0.18-3)	0.68
ESCO2	1263	15	2.10495	340	1.87712	494	1.46261	982	0.068 (0.0073-0.63)	0.018	-0.421605	8980	0.65 (0.14-3.1)	0.59
ASF1B	1324.7	16	1.34786	1361	2.1067	277	2.73207	42	0.36 (0.11-1.2)	0.088	0.985112	3102	0.9 (0.37-2.2)	0.81
CENPL	1326.22	17	2.0802	359	1.63272	840	1.8103	413	0.44 (0.051-3.8)	0.46	1.37618	1874	0.45 (0.071-2.9)	0.4
TM7SF3	1374.29	18	1.27783	1533	2.88102	33	1.87622	356	1.4 (0.63-3.2)	0.39	0.379035	5545	0.95 (0.44-2.1)	0.89
CCNE2	1375.38	19	2.72269	89	1.49277	1148	1.94285	307	0.27 (0.04-1.9)	0.18	1.68461	1157	0.65 (0.095-4.5)	0.66
MTFR2	1571.26	20	2.75874	80	1.34549	1500	2.92621	21	0.11 (0.011-1)	0.055	1.63311	1242	0.031 (0.0024-0.4)	0.0079
PBX3	1571.34	21	1.40759	1218	1.92679	433	1.79969	422	0.36 (0.06-2.2)	0.27	0.600958	4588	1.7 (0.45-6.4)	0.43
ABHD17B	1591.1	22	1.91783	501	1.47755	1178	2.49257	68	1.1 (0.17-6.9)	0.93	0.752208	3946	0.45 (0.077-2.7)	0.38
FGD6	1615.37	23	2.21382	272	1.64626	824	1.40645	1123	0.34 (0.12-1)	0.051	-0.0582033	7374	1.5 (0.64-3.5)	0.36
NAP1L1	1615.54	24	2.68083	103	1.8536	526	1.12359	1938	0.77 (0.28-2.1)	0.62	-0.189151	7951	1 (0.37-2.7)	1
H1-1	1624.04	25	1.93524	488	1.83477	555	1.31764	1343	N/A	N/A	-2.53772	15572	N/A	N/A
MRPS35	1667.76	26	2.76894	74	1.38322	1400	1.81717	406	0.64 (0.13-3.1)	0.58	1.64575	1215	0.61 (0.18-2)	0.41
SHMT2	1670.89	27	1.87512	548	1.58791	919	1.64506	649	0.11 (0.022-0.52)	0.0058	0.509843	4975	0.52 (0.18-1.6)	0.24
HAUS1	1693.46	28	1.87543	546	1.70262	729	1.43291	1059	0.31 (0.073-1.3)	0.11	0.541446	4854	0.82 (0.36-1.8)	0.63
ALDH1A1	1709.62	29	2.29748	237	1.77623	635	1.19432	1716	0.35 (0.1-1.2)	0.1	1.24026	2266	0.8 (0.33-1.9)	0.61
CCL18	1709.65	30	2.44386	172	1.34696	1497	2.17934	159	0.63 (0.25-1.6)	0.34	2.55957	189	0.8 (0.38-1.7)	0.55
BUB3	1724.3	31	2.02993	408	1.60366	891	1.45121	1007	0.72 (0.29-1.8)	0.49	1.77757	997	1.5 (0.65-3.6)	0.34
GAPVD1	1747.71	32	2.43735	177	1.61138	876	1.28882	1414	0.16 (0.033-0.74)	0.02	0.942285	3253	0.69 (0.24-2)	0.49
KBTBD4	1749.61	33	1.57335	972	1.55848	981	2.48521	69	0.44 (0.051-3.8)	0.45	-0.639121	9930	1.1 (0.2-6.3)	0.89
ARHGAP21	1756.67	34	1.2347	1626	2.89192	32	1.47559	956	0.78 (0.43-1.4)	0.41	-2.21723	15297	2 (1.1-3.6)	0.02
CEP78	1777.99	35	2.02688	413	1.39301	1379	2.16499	168	0.084 (0.0095-0.74)	0.026	2.17439	447	0.69 (0.17-2.8)	0.6
BRIP1	1778.86	36	2.30652	234	1.42514	1296	1.6839	587	0.33 (0.088-1.2)	0.1	-0.532404	9471	0.79 (0.24-2.5)	0.69
MPHOSPH9	1795.23	37	2.54519	140	1.50421	1107	1.41068	1116	0.32 (0.09-1.1)	0.075	0.0818165	6748	1.5 (0.59-3.6)	0.42
KIF14	1835.32	38	3.14561	31	1.26698	1695	2.07034	224	0.45 (0.047-4.3)	0.49	2.01334	621	0.53 (0.12-2.3)	0.4
SCML2	1844.54	39	1.23294	1631	2.06571	314	1.68723	577	1.4 (0.22-9.4)	0.7	-1.03861	11660	1.4 (0.2-9.9)	0.73
CDC20	1847.08	40	2.51666	155	1.34354	1512	1.8062	418	0.14 (0.035-0.59)	0.0071	0.100215	6670	0.46 (0.13-1.7)	0.24
MCM4	1986.15	41	1.83573	595	1.42511	1297	1.76931	461	0.51 (0.17-1.5)	0.23	0.861762	3527	0.83 (0.33-2.1)	0.69
SUV39H1	1992.07	42	2.48762	161	1.2795	1665	1.83088	394	0.6 (0.13-2.8)	0.52	0.301913	5849	0.53 (0.14-2)	0.35
PA2G4	2004.37	43	1.56028	984	2.41716	125	1.05762	2179	0.75 (0.15-3.6)	0.72	2.06314	553	0.61 (0.15-2.4)	0.49
HASPIN	2006.81	44	1.72697	728	1.47345	1184	1.72543	525	0.3 (0.05-1.8)	0.19	0.405214	5434	0.71 (0.17-3)	0.65
CFAP210	2038.56	45	2.10696	338	1.57276	951	1.23334	1595	2.6 (0.6-11)	0.2	-1.45617	13402	0.32 (0.065-1.6)	0.16
HMMR	2044.36	46	3.38977	19	1.23139	1805	1.79404	431	0.036 (0.0033-0.39)	0.0062	1.92756	752	0.52 (0.12-2.4)	0.4
MTHFD1L	2048.28	47	1.5441	1012	2.154	235	1.10367	2012	1.3 (0.25-6.3)	0.77	-0.62462	9864	3.4 (0.43-26)	0.25
STK38L	2059.39	48	1.75299	698	1.70575	724	1.24269	1550	1.7 (0.44-6.2)	0.46	-0.339752	8616	0.78 (0.23-2.7)	0.69
ITGAE	2078.33	49	1.76777	680	1.75159	662	1.18952	1731	0.37 (0.092-1.5)	0.17	1.51915	1485	0.38 (0.091-1.6)	0.18
ECHS1	2093.15	50	1.96147	467	1.52399	1053	1.32862	1318	0.42 (0.11-1.5)	0.19	1.2511	2231	0.81 (0.29-2.2)	0.68
CCNB1	2094.51	51	2.96668	44	1.17574	2006	2.34894	106	0.29 (0.07-1.2)	0.094	2.33009	321	0.97 (0.35-2.7)	0.96
SPC25	2097.4	52	2.75876	79	1.30356	1605	1.54732	829	0.36 (0.044-3)	0.35	-0.41599	8957	0.91 (0.11-7.5)	0.93
SGO2	2105.45	53	1.98228	451	1.24884	1753	2.92233	24	1.8 (0.27-12)	0.55	0.261395	6013	0.53 (0.12-2.3)	0.4
PBK	2113.96	54	3.072	38	1.50858	1099	1.13686	1889	0.14 (0.024-0.78)	0.025	-0.292483	8439	1.1 (0.3-3.9)	0.92
CDCA2	2132.81	55	2.71688	90	1.16608	2042	2.72874	44	0.16 (0.028-0.88)	0.035	0.169295	6400	0.67 (0.16-2.8)	0.58
CCNA2	2141.38	56	1.09382	2038	1.80998	585	2.74888	39	0.74 (0.27-2.1)	0.56	0.739767	4014	0.95 (0.38-2.4)	0.9
NCAPD2	2155.72	57	1.61451	899	1.97956	378	1.07717	2107	0.44 (0.15-1.3)	0.14	-0.0165227	7185	0.68 (0.3-1.6)	0.37
PACC1	2165.33	58	2.87051	58	1.51065	1093	1.11447	1970	0.51 (0.12-2.2)	0.36	2.37516	296	0.34 (0.11-1)	0.057
NUP62CL	2180.4	59	2.33393	221	1.55887	980	1.11334	1980	1.6 (0.22-11)	0.65	-0.423134	8985	1.1 (0.12-10)	0.91
TMPO	2188.18	60	2.05849	377	1.48003	1172	1.2958	1402	0.35 (0.12-1)	0.055	0.581608	4677	0.78 (0.38-1.6)	0.48
EIF2B2	2203.09	61	1.41459	1206	1.79777	607	1.32995	1316	0.6 (0.14-2.6)	0.5	-0.221478	8119	1.4 (0.48-4)	0.55
TEX30	2222.83	62	0.944843	2509	2.45456	112	1.80186	421	0.59 (0.075-4.7)	0.62	0.173328	6384	2.3 (0.23-23)	0.47
MRE11	2223.28	63	1.79688	647	1.31057	1579	1.95064	300	0.18 (0.032-1)	0.056	1.78004	992	0.57 (0.16-2.1)	0.41
ARPC5L	2249.75	64	2.71359	91	1.17062	2024	1.94996	301	0.3 (0.057-1.6)	0.15	0.142093	6507	0.84 (0.19-3.8)	0.82
TOP3A	2267.15	65	1.2149	1681	1.73287	689	1.67792	596	0.54 (0.12-2.3)	0.41	1.15995	2508	1.4 (0.3-6)	0.69
PTTG1	2267.93	66	3.58525	11	1.10806	2221	2.47295	74	0.53 (0.3-0.94)	0.031	0.998935	3054	0.86 (0.49-1.5)	0.58
TRAPPC3L	2272.76	67	2.0042	429	1.80424	595	0.9546	2594	0.76 (0.15-3.9)	0.74	-0.330752	8585	0.92 (0.19-4.4)	0.92
CYB561A3	2279.08	68	1.68501	797	2.50168	101	0.858223	3021	0.53 (0.14-1.9)	0.33	0.8767	3485	0.89 (0.27-2.9)	0.85
HAUS6	2279.46	69	1.533	1028	1.34814	1489	2.8423	30	0.87 (0.38-2)	0.74	1.90397	793	0.93 (0.51-1.7)	0.8
PLCL2	2291.35	70	2.62326	123	1.15164	2089	2.09987	210	0.25 (0.051-1.3)	0.093	0.0569215	6863	0.9 (0.28-2.8)	0.86
ST3GAL6	2295.96	71	2.44603	171	1.89091	479	0.815367	3233	0.22 (0.029-1.7)	0.14	-2.18361	15260	1.4 (0.17-11)	0.78
KNL1	2344.12	72	2.76559	77	1.09266	2284	3.48678	4	0.2 (0.039-0.99)	0.049	0.628869	4457	1.4 (0.45-4.1)	0.59
PEG10	2351.61	73	1.99086	443	1.18278	1977	2.45577	78	0.64 (0.28-1.5)	0.3	-1.31498	12840	1.1 (0.59-1.9)	0.81
SLC2A12	2361.99	74	1.65134	847	2.01456	353	0.946722	2625	1.2 (0.18-7.9)	0.85	-0.893516	11059	0.69 (0.11-4.5)	0.7
AADAC	2372.9	75	1.67644	808	1.95775	398	0.948295	2616	0.32 (0.08-1.2)	0.1	-1.80861	14479	1.1 (0.5-2.6)	0.75
E2F7	2373.43	76	1.64706	852	1.51741	1076	1.35432	1255	0.26 (0.053-1.3)	0.094	-1.31475	12839	1.4 (0.43-4.7)	0.57
C15orf61	2382.42	77	1.2744	1546	1.5457	1000	1.8084	416	0.88 (0.16-5)	0.89	0.909798	3381	2 (0.37-11)	0.41
COPS3	2385.06	78	1.01915	2263	1.80957	586	2.14897	179	2.1 (0.91-4.9)	0.084	1.02994	2946	1.2 (0.51-2.9)	0.66
EXOSC9	2388.55	79	1.54091	1015	1.83091	561	1.09802	2035	0.49 (0.097-2.5)	0.39	0.616706	4511	1.5 (0.42-5.4)	0.53
PTGES3	2422.53	80	1.2752	1542	2.95564	26	1.01287	2364	0.57 (0.3-1.1)	0.075	1.79924	960	0.8 (0.46-1.4)	0.43
PSMB6	2434.51	81	1.82173	608	1.67487	779	1.03072	2293	0.86 (0.21-3.5)	0.83	0.124058	6587	2.1 (0.56-7.6)	0.28
XCL1	2438.36	82	2.392	191	1.39927	1365	1.16907	1780	1.3 (0.65-2.4)	0.5	-0.631341	9900	0.83 (0.46-1.5)	0.54
TMEM9B	2456.18	83	1.05453	2142	1.85943	517	1.65961	622	4.8 (1.1-20)	0.033	-0.200463	8014	0.76 (0.23-2.5)	0.66
LIN9	2457.7	84	1.66362	828	1.36263	1453	1.59895	729	0.41 (0.085-2)	0.27	0.386877	5507	1.7 (0.39-7.5)	0.48
RRM1	2467.53	85	1.60177	921	1.9269	432	0.959453	2569	0.63 (0.17-2.4)	0.5	0.976699	3128	0.81 (0.29-2.3)	0.68
ATP5PF	2467.65	86	1.14409	1894	2.12839	258	1.26156	1498	0.76 (0.22-2.6)	0.66	-0.0645562	7402	0.85 (0.32-2.2)	0.73
PYROXD1	2470.09	87	2.06324	375	1.89993	467	0.801282	3295	1.2 (0.48-2.9)	0.73	0.341224	5704	0.79 (0.36-1.7)	0.55
PIPOX	2484.96	88	1.81082	628	1.54319	1006	1.12596	1926	1.9 (0.35-11)	0.45	0.0727308	6791	2.2 (0.46-10)	0.32
MRPL50	2504.32	89	2.38067	193	1.12882	2150	1.81978	400	0.55 (0.26-1.2)	0.11	1.35399	1940	0.77 (0.42-1.4)	0.41
TSR1	2520.5	90	1.21383	1684	1.50676	1103	1.97157	284	0.38 (0.065-2.2)	0.28	1.05624	2856	2.1 (0.44-10)	0.35
IGF2BP2	2537.37	91	2.05217	387	1.26993	1687	1.4269	1070	0.3 (0.1-0.86)	0.025	-2.43106	15499	1.1 (0.49-2.7)	0.76
C17orf97	2559.39	92	1.18403	1774	2.34775	153	1.09505	2048	0.94 (0.25-3.6)	0.93	-0.0724971	7430	0.61 (0.16-2.4)	0.48
ARMT1	2560.31	93	2.37259	198	1.38029	1407	1.12655	1923	0.59 (0.087-4.1)	0.6	1.36741	1898	0.53 (0.093-3)	0.47
ATG4A	2567.3	94	1.02662	2240	1.70567	725	1.95686	295	1.2 (0.14-10)	0.88	0.749088	3959	0.2 (0.032-1.3)	0.092
MALT1	2580.94	95	1.58799	947	1.6449	825	1.10833	1996	0.39 (0.1-1.5)	0.18	0.223454	6175	0.75 (0.2-2.9)	0.67
TMIGD3	2593.19	96	1.72215	739	1.19728	1925	2.09291	213	0.51 (0.086-3)	0.46	-0.833695	10791	0.49 (0.12-2)	0.32
ABHD3	2607.16	97	2.23521	258	2.61573	73	0.570667	4481	0.16 (0.022-1.1)	0.068	1.37692	1872	0.28 (0.062-1.3)	0.11
C9orf64	2610.16	98	0.955573	2475	1.94662	408	1.64594	645	0.57 (0.081-3.9)	0.57	1.84934	889	2 (0.35-11)	0.44
H4C3	2627.56	99	1.86748	561	1.29328	1633	1.41621	1095	0.72 (0.47-1.1)	0.14	0.744637	3986	1 (0.59-1.8)	0.91
SUCNR1	2646.03	100	3.26027	24	1.08641	2311	1.66846	607	0.1 (0.012-0.88)	0.038	-0.451426	9097	0.77 (0.12-5)	0.78
FGFR1OP2	2647.97	101	2.32507	226	1.58864	918	0.867979	2987	0.31 (0.045-2.1)	0.23	0.782613	3824	0.39 (0.086-1.8)	0.23
INPP5F	2660.47	102	1.38078	1289	1.97793	381	0.978385	2505	0.078 (0.007-0.86)	0.037	-0.570123	9605	7.7 (0.59-100)	0.12
FH	2662.76	103	1.31781	1424	1.41067	1330	1.7449	497	2.5 (0.55-12)	0.23	1.28763	2112	0.28 (0.064-1.3)	0.097
MED31	2666.24	104	1.31415	1437	1.67926	777	1.24491	1544	1.8 (0.6-5.4)	0.3	0.520359	4934	1.3 (0.37-4.6)	0.69
NANS	2667.83	105	1.38592	1281	1.31136	1576	2.04038	242	0.27 (0.065-1.1)	0.074	1.98645	652	0.46 (0.17-1.2)	0.11
ACTR6	2723.52	106	1.34233	1369	1.61325	873	1.23978	1568	0.64 (0.087-4.6)	0.65	0.588694	4646	1.2 (0.18-8)	0.86
ERGIC2	2724.95	107	1.9329	491	1.37346	1426	1.17165	1779	0.96 (0.4-2.3)	0.93	1.09802	2719	0.96 (0.46-2)	0.91
CDCA5	2752.99	108	2.40458	187	1.01352	2599	2.89716	25	0.31 (0.1-0.94)	0.039	0.659008	4338	0.74 (0.35-1.6)	0.42
UNC119B	2773.73	109	1.35235	1348	1.43176	1280	1.49931	915	1 (0.15-6.9)	1	-0.483899	9233	0.32 (0.052-2)	0.22
CCDC77	2781.39	110	2.06635	372	2.11196	272	0.606194	4269	1.3 (0.19-8.7)	0.8	0.251	6056	0.22 (0.03-1.6)	0.13
SPDL1	2788.38	111	1.3803	1291	1.31981	1559	1.74702	491	0.54 (0.072-4.1)	0.55	-0.392798	8859	0.83 (0.2-3.3)	0.79
GXYLT1	2824.63	112	1.7218	740	1.58493	925	0.959384	2570	0.46 (0.097-2.2)	0.33	-0.86907	10946	0.71 (0.18-2.8)	0.63
RPF2	2824.66	113	1.19081	1754	1.42834	1286	1.80926	415	0.83 (0.46-1.5)	0.55	0.948052	3224	0.96 (0.54-1.7)	0.89
PXYLP1	2826.36	114	1.25563	1586	1.43349	1277	1.62587	678	0.58 (0.14-2.4)	0.46	2.24134	384	0.56 (0.2-1.6)	0.28
DNAI7	2849.31	115	1.43482	1174	1.97471	385	0.85706	3025	0.4 (0.044-3.7)	0.42	-0.701243	10213	1.1 (0.27-4.9)	0.86
MELK	2861.88	116	4.15749	5	0.991031	2714	1.98176	276	0.074 (0.015-0.37)	0.0015	1.59491	1313	0.67 (0.22-2)	0.46
TMEM138	2871.98	117	2.0168	417	1.90164	466	0.655561	4006	0.55 (0.095-3.2)	0.51	1.59986	1302	1 (0.31-3.4)	0.98
NDUFA6	2894.86	118	1.47662	1100	1.24328	1764	1.6867	578	0.61 (0.21-1.8)	0.37	-0.191813	7969	0.79 (0.31-2)	0.61
PNP	2895.67	119	0.700778	3480	2.78797	41	1.78428	444	2 (0.6-6.4)	0.27	1.01556	2994	1.2 (0.46-3.1)	0.72
SLC31A2	2944.1	120	1.11606	1980	1.89164	478	1.1421	1865	0.53 (0.092-3.1)	0.48	2.77589	115	1.2 (0.21-7.2)	0.81
RAD54B	2951.27	121	2.57343	136	2.52405	95	0.438099	5274	0.5 (0.21-1.2)	0.11	1.26269	2197	1.2 (0.63-2.3)	0.59
YWHAH	2957.66	122	1.48585	1085	1.19912	1918	1.79815	425	0.52 (0.17-1.6)	0.25	-0.100015	7555	0.9 (0.34-2.4)	0.84
MKI67	2966.89	123	4.13889	6	0.945468	2930	2.52948	62	0.3 (0.13-0.66)	0.0031	0.938562	3272	1.4 (0.65-3)	0.39
CTNNAL1	2977.46	124	2.19896	282	1.57653	939	0.75793	3497	0.022 (0.002-0.25)	0.002	1.03687	2926	0.93 (0.23-3.8)	0.92
PSMD4	2985.21	125	2.3865	192	1.75369	659	0.622644	4178	0.62 (0.19-2)	0.41	0.339818	5713	0.85 (0.31-2.3)	0.76
GKAP1	2991.02	126	0.963713	2439	1.68395	769	1.59614	735	0.12 (0.016-0.87)	0.036	1.54747	1420	1.6 (0.62-4)	0.34
SCYL2	2996.04	127	1.46948	1108	1.85593	523	0.834589	3137	1.2 (0.37-3.7)	0.78	0.609773	4548	0.76 (0.32-1.8)	0.53
GOT1	2996.19	128	1.37256	1308	1.51525	1082	1.17194	1778	0.85 (0.31-2.3)	0.75	0.13126	6560	0.92 (0.39-2.2)	0.86
NEK2	3005.15	129	1.12396	1951	1.56685	964	1.41645	1093	0.19 (0.041-0.9)	0.036	0.776445	3847	0.58 (0.16-2.1)	0.41
RNASE7	3025.21	130	1.06172	2124	1.71763	708	1.30684	1372	2.9 (0.65-13)	0.17	-0.0115261	7169	1.2 (0.26-5.1)	0.85
TMEM106C	3069.17	131	1.16749	1833	1.34023	1519	1.92621	323	0.6 (0.2-1.8)	0.37	0.994546	3067	0.63 (0.28-1.4)	0.25
PPP2R3C	3083.95	132	1.31453	1435	1.69486	743	1.00145	2412	12 (1-140)	0.046	1.85765	872	5.6 (0.74-43)	0.095
NPM1	3111.07	133	1.74632	704	2.52895	93	0.523591	4764	0.51 (0.035-7.4)	0.62	0.188158	6322	0.66 (0.078-5.7)	0.71
C11orf24	3112.89	134	1.25856	1580	1.7118	718	1.02801	2306	0.31 (0.11-0.86)	0.024	0.063888	6836	0.51 (0.2-1.3)	0.14
ZFAND4	3113.48	135	1.93375	490	2.13614	252	0.522376	4773	0.91 (0.11-7.8)	0.93	0.298227	5861	2.9 (0.4-20)	0.29
CYP27C1	3116.65	136	0.692331	3521	3.09483	17	1.53132	854	1.4 (0.45-4.4)	0.55	0.125596	6581	0.3 (0.065-1.4)	0.12
COA6	3131.92	137	1.51218	1056	1.1724	2017	1.667	611	0.37 (0.071-1.9)	0.23	1.25527	2214	1.7 (0.42-6.9)	0.46
TTK	3155.86	138	1.88488	534	1.04377	2473	1.71763	537	0.23 (0.066-0.82)	0.023	0.623965	4479	0.63 (0.24-1.7)	0.35
PRDX6	3159.76	139	1.69088	787	1.65211	819	0.791341	3347	0.73 (0.36-1.5)	0.37	2.72925	128	0.64 (0.35-1.2)	0.15
CENPK	3169.98	140	2.5477	139	0.913072	3060	3.17175	10	0.72 (0.31-1.7)	0.46	1.36722	1899	1.1 (0.55-2.1)	0.83
UBE2E2	3190.44	141	2.56442	137	1.39703	1373	0.803853	3283	0.59 (0.2-1.7)	0.32	-0.938414	11257	1.1 (0.48-2.4)	0.87
DLGAP5	3196.15	142	2.20683	276	0.968727	2820	1.927	322	0.31 (0.094-1)	0.051	0.731659	4060	0.99 (0.43-2.3)	0.98
NETO2	3209.2	143	1.98986	444	1.47202	1187	0.815795	3232	0.3 (0.089-1)	0.05	-0.0659549	7408	0.53 (0.19-1.5)	0.22
CENPF	3235.16	144	3.35826	20	0.978326	2770	1.52664	862	0.56 (0.25-1.2)	0.16	0.423689	5361	0.95 (0.54-1.7)	0.86
KLF4	3241.9	145	1.57699	965	2.04234	331	0.621669	4182	0.61 (0.22-1.6)	0.33	0.492944	5054	0.79 (0.33-1.9)	0.59
TMEM245	3254.51	146	1.15117	1878	1.2722	1684	1.95474	297	0.44 (0.11-1.7)	0.23	1.55189	1408	0.9 (0.35-2.3)	0.81
TRAF3IP2	3259.67	147	1.30092	1466	1.93243	427	0.797944	3309	2.8 (0.58-13)	0.2	-0.176925	7890	0.63 (0.12-3.2)	0.58
ASPM	3261.62	148	1.9568	472	0.999577	2673	1.7825	446	0.48 (0.17-1.3)	0.16	0.552754	4803	1 (0.45-2.3)	0.96
GTSE1	3286.69	149	1.85825	575	0.977448	2775	2.20907	150	0.24 (0.035-1.7)	0.15	0.252023	6050	0.75 (0.19-3)	0.68
FIGNL1	3327.73	150	1.5914	940	1.09335	2283	1.64612	644	0.34 (0.053-2.3)	0.27	0.446202	5274	3.1 (0.69-14)	0.14
C1GALT1C1	3373.93	151	1.46695	1118	1.52278	1062	0.904197	2814	2 (0.52-7.5)	0.32	0.988392	3090	1.7 (0.58-4.7)	0.35
SMC2	3374.64	152	2.69225	100	0.966761	2833	1.51046	893	0.2 (0.069-0.57)	0.0027	1.12741	2626	0.84 (0.41-1.7)	0.63
CBL	3386.85	153	2.0672	370	0.939435	2955	1.95764	293	0.47 (0.099-2.2)	0.33	1.01905	2983	0.49 (0.13-1.8)	0.29
NDUFA12	3397.78	154	1.22379	1661	2.14932	238	0.725839	3654	0.74 (0.27-2)	0.56	0.931144	3302	1 (0.46-2.4)	0.91
SERPINI1	3415.95	155	0.951191	2490	2.62887	71	0.904442	2812	3.3 (0.4-27)	0.27	-0.00116391	7117	0.3 (0.026-3.6)	0.34
ZW10	3426.68	156	2.11559	330	0.955363	2884	1.69948	563	0.071 (0.0092-0.55)	0.011	2.2994	342	0.23 (0.04-1.3)	0.1
MAGOHB	3430.3	157	1.2893	1502	1.31225	1573	1.29955	1389	1.1 (0.42-3.1)	0.8	1.12222	2647	0.34 (0.13-0.88)	0.025
PPTC7	3438.25	158	1.12631	1946	1.75303	661	0.976865	2510	0.18 (0.03-1.1)	0.058	-0.262576	8309	1.4 (0.4-4.9)	0.59
IPO8	3456.18	159	1.49497	1072	1.57428	945	0.80928	3262	0.45 (0.1-2.1)	0.3	0.46038	5215	0.52 (0.14-2)	0.33
KLHL11	3456.89	160	2.31667	229	1.03758	2499	1.26039	1504	0.14 (0.027-0.78)	0.025	-0.652234	10004	0.13 (0.029-0.63)	0.011
AMD1	3458.48	161	1.74535	705	0.994393	2700	1.79177	435	0.59 (0.16-2.2)	0.43	-0.152249	7774	1 (0.41-2.7)	0.93
ADGRV1	3460.34	162	1.47658	1101	1.52974	1038	0.853669	3050	0.96 (0.078-12)	0.97	-1.19148	12325	0.29 (0.015-5.4)	0.4
CTPS1	3464.45	163	1.50824	1059	1.3009	1610	1.10175	2023	0.72 (0.25-2.1)	0.53	1.20351	2378	0.71 (0.38-1.3)	0.29
GIPC2	3466.51	164	1.05023	2160	1.49421	1142	1.32284	1334	0.73 (0.44-1.2)	0.25	-0.349254	8660	0.88 (0.57-1.4)	0.58
TDRD1	3468.31	165	1.57645	967	1.78088	629	0.648238	4042	0.72 (0.13-4)	0.71	-0.555568	9547	0.3 (0.043-2.1)	0.22
OPRPN	3487.56	166	0.905438	2656	1.63003	843	1.36189	1231	4.3 (0.72-26)	0.11	0.398608	5460	1.4 (0.29-7)	0.67
H2AC11	3498.67	167	1.3366	1384	1.04838	2454	3.49961	3	0.25 (0.068-0.9)	0.034	-0.58527	9675	1.3 (0.45-3.5)	0.66
SCN1A	3504.98	168	1.25904	1579	1.49534	1138	1.03881	2254	1.2 (0.23-6.2)	0.82	-1.94791	14828	0.65 (0.11-3.7)	0.63
LPAR3	3515.06	169	3.83146	8	1.26185	1716	0.774316	3434	0.65 (0.29-1.4)	0.29	2.76885	118	0.52 (0.25-1.1)	0.086
WBP11	3517.5	170	0.664894	3632	2.86178	35	1.28627	1427	0.98 (0.48-2)	0.96	0.997456	3059	0.79 (0.45-1.4)	0.41
ANLN	3539.9	171	2.7101	93	0.891959	3156	1.6727	601	0.28 (0.075-1.1)	0.066	0.78274	3823	1.2 (0.45-3)	0.76
EI24	3557.75	172	1.32243	1416	1.09788	2266	1.79528	430	0.76 (0.2-2.8)	0.68	2.07172	540	0.4 (0.13-1.2)	0.1
METTL16	3561.17	173	0.520034	4317	3.13792	13	1.69872	564	0.53 (0.075-3.7)	0.52	1.00119	3039	0.97 (0.16-5.9)	0.97
APAF1	3563.15	174	1.2764	1537	1.15343	2081	1.65985	620	0.49 (0.046-5.3)	0.56	0.217089	6207	2 (0.31-13)	0.48
NDUFA4	3565.32	175	1.40355	1232	1.60044	897	0.793515	3332	1.3 (0.48-3.3)	0.63	0.466183	5180	0.76 (0.32-1.8)	0.54
UBE2G1	3593.26	176	0.910994	2639	2.16237	230	0.945257	2632	1.5 (0.66-3.3)	0.34	0.962797	3170	0.99 (0.54-1.8)	0.98
UTP25	3620.16	177	1.13078	1933	1.33937	1520	1.36185	1232	1.4 (0.37-5.3)	0.61	0.220614	6187	1.7 (0.53-5.5)	0.37
CCL13	3647.01	178	1.90693	514	0.920756	3033	1.79201	434	0.43 (0.094-2)	0.27	0.769828	3873	1.4 (0.37-5)	0.64
SKA1	3669.96	179	2.79561	72	0.8227	3505	2.09442	212	0.15 (0.013-1.7)	0.12	1.02727	2955	0.25 (0.029-2.1)	0.2
CCDC34	3710.37	180	2.33709	217	1.00163	2655	1.1963	1708	0.47 (0.14-1.6)	0.23	0.137515	6533	0.35 (0.13-0.95)	0.04
CTSV	3720.27	181	1.01873	2264	1.45881	1214	1.24937	1532	0.73 (0.18-3)	0.66	-0.293726	8447	0.27 (0.034-2.2)	0.22
CCDC186	3725.73	182	1.23722	1618	1.41328	1321	1.03533	2270	1 (0.36-3)	0.94	0.94788	3226	1 (0.37-2.8)	0.96
TMEM70	3734.52	183	2.05742	379	1.18255	1978	0.903539	2817	0.36 (0.088-1.4)	0.15	1.9052	790	1.2 (0.42-3.5)	0.72
HNRNPCL1	3734.55	184	1.76766	682	1.54406	1003	0.610942	4247	0.71 (0.25-2)	0.52	-0.636482	9922	1.7 (0.79-3.6)	0.18
MYH10	3734.85	185	1.40436	1230	1.87124	501	0.582363	4418	0.35 (0.068-1.8)	0.2	0.32645	5763	1.4 (0.49-3.7)	0.56
VPS25	3738.3	186	1.87148	556	1.79405	613	0.450705	5183	0.65 (0.12-3.4)	0.61	1.05839	2845	0.88 (0.2-3.9)	0.86
ABL2	3754.07	187	1.08923	2049	1.23748	1791	1.56065	802	0.64 (0.075-5.5)	0.69	-0.698018	10199	0.34 (0.039-3)	0.33
PARPBP	3815.04	188	1.58803	946	0.934105	2983	2.06139	228	0.45 (0.075-2.7)	0.39	0.743376	3992	1.4 (0.36-5.1)	0.65
SOAT1	3834.81	189	0.858211	2867	1.37726	1415	1.74503	496	0.43 (0.083-2.2)	0.31	0.110334	6629	0.26 (0.05-1.4)	0.11
RBM18	3847.28	190	2.86795	59	1.04644	2463	0.960475	2566	0.1 (0.018-0.6)	0.011	0.69567	4203	1.7 (0.53-5.7)	0.36
GUCY1A1	3855	191	1.13389	1923	3.02293	20	0.555053	4569	0.41 (0.076-2.3)	0.31	-1.36452	13043	1.1 (0.39-2.9)	0.9
NEDD1	3873.66	192	1.7156	749	0.926407	3011	1.6946	571	0.21 (0.03-1.4)	0.11	-0.906427	11119	0.71 (0.18-2.7)	0.61
CEBPG	3880.34	193	1.02608	2243	1.37684	1416	1.26688	1482	0.5 (0.23-1.1)	0.087	-0.0104687	7159	0.8 (0.46-1.4)	0.42
SAAL1	3881.51	194	0.814141	3029	1.49898	1125	1.50228	907	0.44 (0.071-2.7)	0.37	-2.00082	14939	0.61 (0.16-2.3)	0.47
CLEC12A	3885.93	195	1.52885	1036	0.910659	3079	2.65031	50	0.8 (0.19-3.3)	0.75	-2.20577	15283	1.4 (0.58-3.6)	0.43
NARS1	3896.62	196	1.04676	2177	1.29607	1623	1.37103	1212	0.73 (0.27-2)	0.53	1.33971	1971	0.58 (0.26-1.3)	0.17
SLC15A1	3917.32	197	0.914182	2624	1.80067	604	0.961986	2558	1.3 (0.78-2.3)	0.3	-1.52067	13613	0.7 (0.37-1.3)	0.28
KIF21A	3931.79	198	1.2759	1539	1.06519	2386	1.59444	739	0.74 (0.21-2.6)	0.63	-0.885935	11022	0.76 (0.27-2.2)	0.61
SLC25A17	3934.65	199	1.87663	545	1.13432	2135	0.937706	2660	0.39 (0.061-2.4)	0.31	1.37243	1881	1.1 (0.26-4.4)	0.94
C10orf88	3957.61	200	1.27809	1531	1.51271	1089	0.803505	3284	0.4 (0.11-1.4)	0.16	-0.327957	8572	2.6 (0.78-8.4)	0.12
FGFBP2	3961.83	201	0.91193	2634	1.19971	1915	2.29881	118	2.4 (0.72-7.9)	0.16	0.47527	5129	2.3 (0.96-5.6)	0.062
DTL	3962.33	202	1.55796	990	0.958028	2870	1.63473	663	0.46 (0.13-1.6)	0.21	0.172477	6390	1.2 (0.48-3.2)	0.66
OSER1	3962.88	203	2.22698	264	0.792904	3660	2.1153	199	0.77 (0.28-2.2)	0.62	1.30823	2061	0.99 (0.34-2.8)	0.98
CENPE	3979.66	204	1.11393	1987	1.46965	1195	0.98812	2465	0.39 (0.056-2.7)	0.34	1.51142	1501	0.78 (0.15-4)	0.76
MTMR6	3979.74	205	0.736368	3323	2.33193	161	0.975314	2517	6.9 (0.95-50)	0.057	0.0440759	6915	0.62 (0.084-4.6)	0.64
SUSD1	3980.54	206	1.41158	1211	1.2242	1834	1.0133	2363	0.66 (0.21-2.1)	0.48	2.06521	549	0.98 (0.34-2.8)	0.97
DMP1	3983.33	207	1.62824	880	1.9208	441	0.398085	5514	0.95 (0.16-5.8)	0.95	-1.52844	13654	0.5 (0.093-2.6)	0.41
GJB2	3987.34	208	0.723168	3389	1.43939	1266	1.92895	320	0.9 (0.56-1.5)	0.68	-0.220071	8115	1 (0.64-1.6)	0.92
ITPKB	3991.08	209	0.920628	2599	1.8085	588	0.916158	2766	1.4 (0.21-9.2)	0.72	-0.504677	9342	1.2 (0.2-7)	0.85
ME1	4008.18	210	1.55448	993	1.06612	2381	1.20504	1683	0.31 (0.053-1.8)	0.19	0.333632	5737	2.7 (0.65-12)	0.17
TIMELESS	4011.89	211	1.94694	481	1.03786	2497	1.04912	2207	0.47 (0.056-3.8)	0.48	0.727854	4078	0.45 (0.097-2.1)	0.31
ALDH18A1	4013.62	212	0.961502	2453	1.99732	365	0.769781	3447	0.64 (0.25-1.6)	0.35	1.60285	1293	0.59 (0.28-1.3)	0.17
NUCB2	4020.81	213	1.27181	1552	2.38146	137	0.448369	5198	0.51 (0.23-1.1)	0.092	-0.551635	9535	0.63 (0.34-1.2)	0.14
NR1H3	4026.84	214	2.22845	262	0.788807	3679	1.96023	288	0.17 (0.027-1.1)	0.064	1.25523	2215	0.14 (0.031-0.62)	0.01
IDE	4028.79	215	0.655578	3673	1.59581	907	1.62609	677	1.7 (0.45-6.5)	0.44	2.17034	456	1.3 (0.4-4.1)	0.67
ADGRF1	4032.04	216	0.548179	4173	1.69317	748	1.9984	266	1.1 (0.8-1.5)	0.56	0.92349	3335	0.95 (0.68-1.3)	0.77
NDC80	4032.93	217	2.08947	353	0.775284	3758	2.94792	17	0.13 (0.032-0.54)	0.005	1.06052	2836	0.67 (0.24-1.9)	0.46
SLC25A11	4035.67	218	1.63057	877	0.915119	3052	1.65999	618	0.91 (0.24-3.4)	0.89	1.89391	811	0.94 (0.28-3.2)	0.93
GINS1	4036.24	219	1.17464	1804	1.17045	2026	1.35637	1246	0.35 (0.077-1.6)	0.18	0.897192	3423	0.57 (0.2-1.7)	0.3
ANOS1	4043.11	220	1.0865	2065	2.19314	217	0.594963	4347	1 (0.22-5)	0.95	-0.833854	10793	3.1 (0.78-13)	0.11
DDA1	4056.12	221	2.37838	195	1.38716	1394	0.514892	4817	0.43 (0.1-1.8)	0.25	0.454385	5237	0.74 (0.19-3)	0.68
TBCA	4082.23	222	0.733113	3344	2.41706	126	0.918261	2750	1.1 (0.48-2.3)	0.89	1.25229	2228	1.3 (0.66-2.7)	0.41
KIF11	4091.3	223	1.89379	526	0.794441	3651	2.44047	84	0.44 (0.13-1.5)	0.19	0.876206	3486	2.2 (0.6-7.9)	0.24
ZDHHC16	4095.51	224	0.776742	3165	2.40659	128	0.856681	3030	1.1 (0.24-4.7)	0.94	1.01711	2986	1.5 (0.39-5.7)	0.56
RWDD1	4098.64	225	0.672335	3606	2.14562	241	1.05624	2183	1.1 (0.31-4)	0.87	-0.366078	8749	1.1 (0.38-2.9)	0.92
NKIRAS1	4102.78	226	1.81133	627	2.02141	347	0.273608	6288	0.36 (0.061-2.1)	0.25	0.152844	6469	3.3 (0.63-17)	0.16
UFD1	4105.68	227	2.67421	104	0.742539	3926	2.12334	194	0.56 (0.17-1.9)	0.35	1.12144	2650	0.59 (0.2-1.8)	0.34
H2AZ1	4108.63	228	1.98908	445	0.818687	3520	1.74941	485	0.81 (0.38-1.7)	0.59	0.13522	6541	1 (0.61-1.8)	0.88
KIF3C	4113.51	229	0.791595	3110	1.82371	566	1.02852	2305	1.1 (0.19-7.1)	0.88	0.417109	5390	1.2 (0.25-5.8)	0.82
HELLS	4119.85	230	2.55737	138	0.804676	3607	1.57029	783	0.32 (0.081-1.3)	0.11	0.637301	4429	2 (0.69-5.9)	0.2
SCN7A	4129.32	231	1.0345	2214	2.23583	193	0.596029	4343	6.5 (0.72-58)	0.095	-1.27999	12697	4.5 (0.77-26)	0.095
MLF2	4130.63	232	0.671533	3611	2.54516	87	0.971023	2532	1.3 (0.23-7.8)	0.76	0.563695	4750	0.26 (0.059-1.1)	0.07
ZNF77	4166.68	233	1.52324	1042	2.17853	225	0.313466	6045	1.1 (0.27-4.4)	0.9	-1.19151	12326	1 (0.26-4)	0.99
C12orf29	4169.59	234	0.893694	2706	1.26206	1715	1.56473	795	1.2 (0.53-2.6)	0.68	-0.0875064	7494	1.1 (0.56-2)	0.85
CCDC65	4174.37	235	1.14032	1906	1.91036	454	0.590178	4374	0.32 (0.043-2.3)	0.26	1.38828	1833	0.85 (0.17-4.2)	0.84
ETNPPL	4177.24	236	1.22383	1660	1.73794	683	0.601829	4296	1.4 (0.18-12)	0.73	0.137517	6532	1.2 (0.23-6)	0.85
GJB6	4204.55	237	0.874746	2794	1.21378	1869	1.78557	440	0.72 (0.37-1.4)	0.33	0.846334	3590	0.79 (0.44-1.4)	0.44
CDC40	4213.78	238	0.543791	4194	1.58947	916	2.00463	262	2.5 (0.58-11)	0.22	1.05705	2852	0.72 (0.22-2.3)	0.58
ATG13	4214.73	239	1.16088	1846	1.16039	2059	1.27457	1464	1.1 (0.28-4.3)	0.9	-2.02034	14985	0.65 (0.23-1.9)	0.42
IL15	4230.51	240	0.645484	3713	1.91349	452	1.13952	1877	0.2 (0.02-2)	0.17	-1.85209	14596	2.6 (0.42-16)	0.31
RPS24	4233.22	241	1.03119	2224	1.19819	1920	1.36799	1220	1.4 (0.66-3)	0.38	1.23426	2283	1.9 (0.8-4.3)	0.15
CHST11	4233.7	242	1.34138	1370	1.06555	2384	1.24028	1565	0.59 (0.32-1.1)	0.081	-0.0689074	7421	1.1 (0.65-1.9)	0.7
DNM1L	4239.55	243	0.546728	4184	2.06306	317	1.26873	1473	1 (0.36-2.8)	0.98	1.42247	1735	0.96 (0.43-2.2)	0.92
CDCA3	4240.48	244	2.81064	68	0.695766	4172	2.82039	33	0.36 (0.071-1.8)	0.22	-0.139379	7725	1 (0.24-4.3)	0.99
PAX9	4262.54	245	1.5695	977	0.928414	3003	1.45398	1002	0.64 (0.18-2.3)	0.49	0.125472	6582	1.2 (0.43-3.2)	0.75
COQ2	4276.38	246	2.23821	256	0.87875	3236	1.22617	1623	0.31 (0.042-2.3)	0.25	-0.247192	8235	1.7 (0.28-10)	0.57
NAA35	4277.18	247	2.9432	49	0.713557	4081	1.94397	305	0.24 (0.058-0.96)	0.043	1.36189	1922	0.78 (0.3-2)	0.61
CSRP2	4297.79	248	0.568303	4092	1.52388	1056	1.94983	302	0.63 (0.25-1.6)	0.32	-2.09429	15124	1.1 (0.47-2.5)	0.85
HTRA4	4309.18	249	0.793982	3104	1.35227	1481	1.48641	936	2.5 (0.58-11)	0.21	-0.255793	8278	0.88 (0.18-4.2)	0.87
SET	4331.14	250	1.61604	896	0.850872	3365	1.70392	557	0.61 (0.25-1.5)	0.28	0.876182	3487	0.84 (0.39-1.8)	0.67
LRR1	4343.12	251	1.8816	537	1.50254	1111	0.418995	5415	1.1 (0.23-5.4)	0.9	-0.69879	10202	2.4 (0.59-9.6)	0.22
TIGD7	4347.35	252	0.891811	2715	1.15212	2087	1.81363	410	0.39 (0.12-1.3)	0.12	-0.263961	8314	1.1 (0.35-3.3)	0.91
NPR3	4356.34	253	1.20487	1712	1.54516	1002	0.665893	3953	1 (0.053-20)	0.99	-1.69806	14197	3.2 (0.39-26)	0.28
FRMD3	4370.5	254	0.848544	2901	2.12526	261	0.721196	3683	0.73 (0.23-2.3)	0.6	0.560544	4760	0.6 (0.18-2)	0.42
NDUFAF6	4382.93	255	1.25239	1591	1.25498	1738	0.915499	2769	0.96 (0.25-3.7)	0.95	3.5936	11	0.68 (0.17-2.7)	0.59
USP28	4404.03	256	1.76831	679	0.909341	3084	1.24361	1548	0.1 (0.013-0.76)	0.026	0.779736	3836	0.3 (0.057-1.6)	0.16
PPM1D	4406.9	257	0.470384	4605	4.38742	1	1.16704	1791	0.29 (0.023-3.6)	0.33	-0.966512	11369	1.3 (0.13-12)	0.84
ZNF782	4408.87	258	2.91024	54	1.85654	520	0.110516	7370	0.029 (0.0028-0.31)	0.0032	-1.29416	12749	2.2 (0.42-11)	0.35
TMX3	4418.42	259	1.37779	1297	0.89641	3137	1.68558	582	0.7 (0.096-5.2)	0.73	1.4247	1725	0.63 (0.096-4.1)	0.63
MTBP	4425.84	260	0.847043	2906	1.28383	1655	1.4116	1112	0.82 (0.12-5.6)	0.84	-0.421216	8978	1.5 (0.28-7.8)	0.65
DNAJC6	4433.52	261	0.606437	3904	1.48073	1170	1.66602	615	6 (0.69-52)	0.1	-1.08232	11856	2.4 (0.5-12)	0.27
SLC17A5	4437.67	262	0.806127	3063	1.74464	676	0.912547	2783	1.1 (0.26-4.3)	0.94	1.76831	1009	0.32 (0.086-1.2)	0.095
NDUFAB1	4437.97	263	1.80026	644	0.810679	3573	1.59968	727	0.63 (0.27-1.5)	0.3	1.83396	905	0.8 (0.37-1.7)	0.57
PLAA	4444.75	264	1.93809	486	1.76062	648	0.227071	6570	0.54 (0.1-2.9)	0.48	1.96181	692	0.16 (0.03-0.82)	0.028
DERA	4444.95	265	1.02894	2231	3.44798	5	0.436844	5283	0.3 (0.057-1.6)	0.15	-0.109462	7588	0.8 (0.15-4.4)	0.8
CAMSAP1	4447.23	266	2.28815	239	0.712246	4088	1.89598	343	0.51 (0.099-2.7)	0.43	-0.0458693	7317	1.5 (0.43-4.9)	0.54
LMBR1	4448.8	267	1.3977	1244	1.30627	1596	0.723416	3668	0.67 (0.14-3.1)	0.61	-0.258843	8288	1.1 (0.26-4.5)	0.9
CCDC196	4472.14	268	1.08993	2047	2.29366	174	0.437852	5277	3.7 (0.84-16)	0.083	-0.684938	10148	0.99 (0.27-3.6)	0.99
PSMB5	4475.28	269	0.731067	3354	1.19711	1926	2.73779	41	1.2 (0.33-4.1)	0.8	0.123992	6588	1.1 (0.35-3.7)	0.84
PIMREG	4476.71	270	1.46079	1126	1.47886	1174	0.534278	4700	2 (0.42-9.9)	0.38	-0.096804	7543	0.5 (0.11-2.4)	0.39
PSMB7	4479.44	271	2.76831	76	0.794342	3652	1.26862	1475	0.39 (0.15-0.99)	0.047	0.6638	4314	0.9 (0.39-2)	0.8
BRCA1	4481.94	272	2.64627	111	0.797789	3637	1.27585	1458	0.28 (0.071-1.1)	0.065	1.01785	2985	1.1 (0.45-2.8)	0.8
ASB6	4483.07	273	1.33711	1383	0.876354	3247	1.8558	371	0.72 (0.16-3.2)	0.67	-0.41933	8971	1.3 (0.38-4.3)	0.7
GID4	4484.84	274	0.492955	4466	4.28487	2	1.06913	2139	3.6 (0.75-17)	0.11	-0.313521	8522	0.92 (0.16-5.2)	0.92
TYMS	4491.8	275	2.24929	253	0.809445	3579	1.30103	1383	0.48 (0.21-1.1)	0.082	0.844297	3597	0.78 (0.43-1.4)	0.42
RALA	4495.98	276	0.824688	2993	2.07849	302	0.715674	3712	0.85 (0.14-5.1)	0.86	1.0664	2819	3.9 (0.61-25)	0.15
SLC25A21	4499.11	277	1.86114	570	0.99805	2678	0.936648	2665	0.79 (0.17-3.8)	0.77	-0.354042	8693	0.7 (0.15-3.2)	0.65
LAPTM4B	4502.02	278	1.47452	1104	1.86361	511	0.312425	6050	1.5 (0.64-3.5)	0.35	-0.93829	11255	0.82 (0.36-1.9)	0.64
NIPA2	4508.64	279	0.95731	2467	1.44013	1263	0.938933	2655	1.9 (0.44-7.9)	0.39	0.22177	6183	2.5 (0.72-9)	0.15
GLRX3	4515.89	280	1.28934	1501	1.26694	1696	0.814916	3234	0.43 (0.11-1.6)	0.21	-0.913122	11147	1.4 (0.48-3.8)	0.56
IL18RAP	4525.84	281	0.853314	2881	1.53566	1023	0.964165	2550	0.81 (0.094-6.9)	0.84	-0.586134	9679	0.13 (0.015-1.1)	0.066
RPP30	4526.31	282	0.482612	4527	1.93698	422	1.32716	1326	1.1 (0.21-5.9)	0.91	1.56658	1375	0.84 (0.17-4.2)	0.83
TPI1	4530.14	283	0.296855	5543	2.4359	118	1.77962	449	1 (0.52-2.1)	0.93	-0.622821	9858	1.1 (0.58-2.1)	0.79
MRPL39	4530.33	284	1.15353	1869	0.984411	2740	1.59784	731	0.85 (0.23-3.2)	0.81	1.40948	1772	1 (0.32-3.3)	0.96
CD274	4531.33	285	3.03762	40	1.20796	1891	0.481618	4999	0.038 (0.0045-0.32)	0.0025	1.15153	2553	0.31 (0.043-2.3)	0.25
TXNL1	4532.23	286	0.506776	4388	1.837	552	1.34116	1289	1.9 (0.65-5.3)	0.24	0.952978	3207	0.62 (0.26-1.5)	0.29
ADI1	4556.77	287	0.956567	2470	1.56205	970	0.799129	3304	0.54 (0.11-2.5)	0.43	0.610473	4546	0.41 (0.086-1.9)	0.26
POP1	4581.01	288	1.84195	589	1.24327	1765	0.559896	4543	0.95 (0.23-3.9)	0.94	-0.225435	8134	0.46 (0.12-1.8)	0.26
CHEK1	4582.02	289	2.10773	335	0.682841	4258	2.24684	137	0.2 (0.066-0.61)	0.0049	1.57984	1349	0.87 (0.39-1.9)	0.73
KPNA2	4596.42	290	1.7854	663	0.780911	3726	1.60779	710	0.53 (0.26-1.1)	0.072	1.1171	2668	0.87 (0.53-1.4)	0.59
CABLES1	4615.62	291	0.614716	3862	2.63914	69	0.8354	3133	0.6 (0.11-3.2)	0.55	1.50695	1516	0.26 (0.071-0.92)	0.037
AEBP2	4620.27	292	0.905326	2657	1.25383	1740	1.20576	1681	1.8 (0.54-6)	0.34	0.728778	4075	0.94 (0.41-2.2)	0.89
SF3B4	4620.91	293	2.7435	83	0.830307	3477	1.08602	2071	0.63 (0.19-2.1)	0.45	0.209272	6229	0.38 (0.11-1.3)	0.12
GFM2	4625.19	294	1.16976	1824	1.37815	1412	0.753698	3521	0.86 (0.17-4.4)	0.86	2.99987	62	0.74 (0.18-3)	0.67
CHUK	4626.37	295	0.248557	5847	2.22606	195	2.70048	47	0.91 (0.25-3.4)	0.89	1.9614	693	1.1 (0.43-2.9)	0.82
SHC4	4635.54	296	0.580651	4033	1.58452	926	1.34383	1283	0.68 (0.09-5.1)	0.7	-1.70678	14222	8.5 (1.1-67)	0.041
XPOT	4638.85	297	0.384284	5073	2.35894	146	1.34481	1282	0.94 (0.46-1.9)	0.86	1.03662	2927	0.76 (0.45-1.3)	0.3
SUPT16H	4648.28	298	1.32635	1410	0.855086	3348	1.77344	455	0.58 (0.17-2)	0.39	0.437799	5304	1.2 (0.44-3.3)	0.72
GGCT	4652.69	299	0.639914	3743	1.63402	838	1.1343	1903	0.66 (0.2-2.2)	0.5	2.61933	166	0.29 (0.11-0.76)	0.011
TMED2	4667.93	300	0.877075	2780	1.24701	1755	1.2401	1566	0.91 (0.43-1.9)	0.81	1.1225	2645	0.71 (0.41-1.2)	0.22
SLC40A1	4672.81	301	0.97307	2399	1.46175	1209	0.826624	3171	0.91 (0.37-2.2)	0.83	0.719694	4103	1.1 (0.47-2.4)	0.88
LYN	4681.83	302	2.02764	411	1.11642	2189	0.62197	4181	0.16 (0.046-0.58)	0.005	0.323953	5772	1 (0.38-2.9)	0.93
IL21	4690.69	303	1.08715	2060	1.85233	530	0.48321	4995	1 (0.28-3.9)	0.96	0.315157	5805	0.81 (0.21-3.1)	0.75
PTPRO	4694.55	304	0.629365	3797	2.08299	293	0.877569	2949	2.1 (0.32-14)	0.44	0.511442	4969	0.68 (0.078-5.9)	0.73
TOP2A	4699.2	305	2.66957	105	0.639941	4536	2.17804	161	0.59 (0.35-0.99)	0.046	0.596559	4609	0.87 (0.56-1.4)	0.54
CAAP1	4700.15	306	1.53958	1018	1.66934	787	0.316357	6025	2.7 (0.57-12)	0.21	2.20726	419	0.16 (0.031-0.81)	0.026
MCMBP	4707.35	307	2.103	341	2.48932	103	-0.0420686	8326	0.28 (0.091-0.86)	0.026	0.547423	4832	2.7 (0.78-9.5)	0.12
OPTN	4718.1	308	1.31595	1429	0.919229	3038	1.39593	1155	0.21 (0.057-0.77)	0.018	-1.1327	12068	0.88 (0.27-2.9)	0.83
TUBA1B	4728.73	309	2.04076	398	1.25142	1746	0.460564	5138	0.73 (0.52-1)	0.08	-1.07657	11826	1.1 (0.8-1.5)	0.57
ZNF430	4736.41	310	2.1424	315	0.772883	3768	1.29586	1400	0.16 (0.021-1.2)	0.077	0.235085	6123	1.3 (0.23-7.9)	0.75
KDM5A	4742.34	311	0.262663	5759	2.05138	323	2.20625	151	1.3 (0.39-4.5)	0.65	1.25101	2232	0.53 (0.2-1.4)	0.19
SLC9C2	4742.8	312	1.17746	1795	1.43154	1281	0.648899	4039	2.4 (0.33-18)	0.38	-0.893071	11057	1.1 (0.14-8.3)	0.95
COL5A2	4744.78	313	2.15804	307	1.08855	2299	0.612349	4241	0.33 (0.08-1.4)	0.13	-0.853185	10878	1.4 (0.45-4.6)	0.54
EIF4E	4756.38	314	0.636132	3765	2.11104	274	0.831062	3150	2.6 (0.67-10)	0.17	0.633969	4437	1.2 (0.33-4.4)	0.78
TNFRSF11B	4760.25	315	0.815979	3026	2.56742	84	0.552574	4588	0.43 (0.11-1.7)	0.23	-0.622542	9856	2.3 (0.98-5.3)	0.056
GSKIP	4768.76	316	0.792254	3107	1.18758	1966	1.51253	883	2.1 (0.32-14)	0.44	0.647161	4389	0.68 (0.15-3)	0.61
CCNB2	4776.43	317	1.73248	721	0.691335	4209	2.70894	46	0.48 (0.17-1.3)	0.16	0.957641	3184	1.1 (0.5-2.5)	0.78
MRPL13	4776.68	318	2.18423	291	0.852884	3358	1.02962	2297	0.72 (0.12-4.4)	0.73	1.19916	2393	1.7 (0.36-8)	0.5
ALKBH7	4780.27	319	0.850189	2894	1.96653	392	0.614741	4227	0.33 (0.083-1.3)	0.11	0.622021	4488	1.1 (0.3-3.9)	0.9
KIF18A	4798.78	320	2.64043	115	0.643005	4521	1.86009	366	0.17 (0.023-1.2)	0.077	-0.845375	10839	0.66 (0.1-4.3)	0.67
MRPL17	4800.77	321	2.1993	281	0.636295	4554	2.49671	67	0.32 (0.037-2.8)	0.31	0.205201	6244	0.22 (0.034-1.4)	0.11
ME2	4815.13	322	0.775593	3168	1.07115	2358	2.26045	133	0.92 (0.41-2.1)	0.84	0.751222	3950	0.76 (0.38-1.5)	0.44
ADIPOR2	4824.72	323	0.530433	4257	2.54043	89	0.881994	2925	0.82 (0.34-2)	0.67	0.962222	3172	0.54 (0.24-1.2)	0.14
PHTF2	4827.27	324	1.07346	2093	1.90626	460	0.428093	5343	0.55 (0.1-2.9)	0.48	0.671377	4285	1.3 (0.31-5)	0.75
PTPRZ1	4829.32	325	2.03706	401	0.802782	3617	1.18306	1743	0.86 (0.34-2.2)	0.75	-0.450707	9094	0.47 (0.14-1.6)	0.22
TROAP	4834.04	326	1.6706	818	0.708152	4111	2.10868	204	0.17 (0.04-0.75)	0.019	-0.414408	8952	0.67 (0.26-1.7)	0.41
NDUFAF4	4834.92	327	0.623772	3824	1.45034	1238	1.30799	1369	1.5 (0.49-4.3)	0.5	1.49965	1537	0.51 (0.19-1.3)	0.17
STEAP1B	4835.26	328	1.45279	1139	1.63768	833	0.316946	6021	0.59 (0.19-1.8)	0.36	-0.975903	11407	2 (0.49-8.3)	0.33
NCAPG2	4837.23	329	2.05701	381	1.10054	2249	0.584582	4407	0.42 (0.12-1.4)	0.17	0.195678	6289	1.1 (0.49-2.7)	0.76
C1orf54	4852.77	330	1.6001	926	0.792388	3663	1.48139	942	0.53 (0.1-2.7)	0.45	1.41889	1744	0.8 (0.13-5)	0.81
SLC5A8	4854.82	331	1.2907	1497	1.1443	2110	0.842422	3096	0.93 (0.098-8.8)	0.95	-0.888891	11041	2.3 (0.33-16)	0.39
ZCCHC8	4857.76	332	1.51709	1051	1.41514	1315	0.439088	5268	1.4 (0.18-11)	0.75	0.279088	5936	0.52 (0.097-2.8)	0.45
DLG3	4863.05	333	0.977398	2383	1.00036	2666	1.57792	768	0.64 (0.14-2.9)	0.57	0.00517231	7090	2.1 (0.59-7.4)	0.26
CDH18	4863.87	334	1.63056	878	1.21281	1876	0.576088	4455	0.92 (0.13-6.4)	0.93	-1.55369	13729	2.8 (0.45-18)	0.27
MIS18BP1	4869.36	335	1.00305	2319	0.937935	2967	1.95521	296	0.92 (0.26-3.2)	0.89	0.793201	3779	1.5 (0.51-4.3)	0.46
MCUB	4874.17	336	1.7852	664	0.792736	3661	1.3104	1365	0.24 (0.051-1.1)	0.063	2.17262	451	2 (0.67-5.7)	0.22
ZBTB5	4880.24	337	1.66328	829	0.72388	4033	1.79813	426	0.14 (0.0076-2.6)	0.19	1.82871	915	0.22 (0.021-2.3)	0.21
LCOR	4880.79	338	0.41348	4927	1.65281	817	1.63033	671	1.4 (0.49-3.8)	0.56	1.43693	1683	1.1 (0.46-2.8)	0.78
LRRC74B	4884.58	339	0.548999	4170	1.92137	440	0.980692	2493	0.83 (0.24-2.9)	0.77	-1.47406	13466	1.5 (0.4-5.9)	0.53
INTS7	4890.6	340	1.60433	917	0.936954	2974	1.01786	2347	0.85 (0.26-2.8)	0.79	1.28734	2114	0.98 (0.36-2.7)	0.98
YARS2	4890.77	341	2.20418	278	0.640408	4534	1.97305	282	0.8 (0.17-3.7)	0.77	0.944953	3240	1.3 (0.37-4.3)	0.71
CDC25A	4894.39	342	1.98414	449	2.33969	158	-0.0571742	8423	0.61 (0.074-5.1)	0.65	0.992639	3074	0.48 (0.086-2.7)	0.4
LINGO2	4903.54	343	1.8789	540	1.52243	1064	0.226386	6574	2.1 (0.37-12)	0.4	-0.902043	11098	0.83 (0.23-3)	0.78
AUH	4911.88	344	1.02243	2256	1.18175	1984	1.01705	2351	0.71 (0.099-5.2)	0.74	0.0746297	6786	0.47 (0.084-2.6)	0.39
ANKRD46	4917.06	345	0.673574	3602	1.11396	2196	3.11146	12	1.2 (0.4-3.7)	0.74	0.932708	3296	0.65 (0.18-2.3)	0.51
TCP1	4932.45	346	0.852724	2883	1.11278	2204	1.43104	1064	0.59 (0.2-1.7)	0.33	2.04992	573	0.96 (0.39-2.3)	0.93
RTRAF	4939.44	347	0.908124	2646	1.12792	2151	1.25423	1521	1.2 (0.44-3.5)	0.67	0.753491	3938	1 (0.44-2.4)	0.95
NOP16	4944.16	348	0.801486	3081	1.01876	2574	2.38969	92	1.1 (0.31-3.8)	0.9	-0.148433	7757	1.4 (0.46-4.1)	0.56
MRPS18A	4950.76	349	3.15334	30	0.894637	3144	0.777196	3417	0.1 (0.02-0.5)	0.0053	1.40955	1771	0.23 (0.073-0.75)	0.014
GTF2H3	4953.63	350	1.5821	955	2.09064	287	0.0795924	7559	0.59 (0.14-2.5)	0.48	1.22468	2310	0.82 (0.27-2.5)	0.72
GCG	4968.44	351	0.641693	3731	1.94534	413	0.79277	3339	0.36 (0.06-2.2)	0.27	0.315445	5803	0.92 (0.26-3.2)	0.89
DARS2	4972.81	352	0.344156	5293	1.58499	924	2.31332	114	0.8 (0.17-3.7)	0.78	1.57915	1350	0.53 (0.15-2)	0.35
FRAT1	4983.18	353	0.624754	3818	1.63988	830	0.992115	2443	0.77 (0.16-3.7)	0.74	-1.25293	12590	0.86 (0.23-3.2)	0.82
BIK	4990.27	354	0.985601	2356	1.22027	1845	0.946835	2623	0.95 (0.2-4.6)	0.95	-0.772628	10510	2 (0.56-7.4)	0.28
HSPA13	4995.69	355	0.452868	4702	2.39112	135	0.974152	2522	0.55 (0.13-2.3)	0.41	0.0560595	6867	1.1 (0.3-4)	0.9
PRPSAP2	4997.85	356	1.66521	826	2.60179	76	-0.0300369	8234	1.8 (0.44-7.3)	0.41	0.0557243	6868	3.7 (0.83-16)	0.086
FABP3	5006.47	357	1.13709	1913	1.87395	495	0.338462	5879	0.72 (0.32-1.6)	0.42	2.9815	66	1.2 (0.65-2.2)	0.54
ZNF180	5007.52	358	1.90463	515	0.744242	3915	1.31628	1349	0.52 (0.09-3)	0.46	-0.88614	11025	0.4 (0.084-1.9)	0.25
DIAPH3	5009.74	359	2.28608	240	0.838773	3429	0.93421	2681	0.49 (0.12-2)	0.32	0.286463	5908	1.2 (0.38-3.8)	0.76
DOP1B	5012.83	360	2.41811	186	0.672703	4315	1.42746	1068	0.45 (0.14-1.5)	0.2	2.30885	337	0.48 (0.13-1.7)	0.25
LLPH	5023.96	361	1.36782	1312	0.826184	3490	1.43705	1044	1.6 (0.4-6.1)	0.51	0.465426	5188	0.63 (0.21-1.9)	0.41
MYOC	5030.73	362	0.598872	3942	2.20696	204	0.747385	3554	13 (1.3-130)	0.027	-1.12535	12029	3.3 (0.37-29)	0.29
OSTM1	5033.82	363	1.41894	1195	1.72392	698	0.22531	6579	0.56 (0.076-4.1)	0.56	0.729604	4071	0.86 (0.14-5.1)	0.87
FAS	5039.61	364	0.844345	2913	1.63433	837	0.688996	3844	0.69 (0.19-2.5)	0.57	-0.566694	9588	0.69 (0.2-2.5)	0.57
ORC5	5041.82	365	0.658956	3660	2.08267	295	0.697253	3808	7.5 (1.1-53)	0.044	-0.100157	7556	0.37 (0.074-1.9)	0.23
RPS6KA6	5043.74	366	1.04719	2174	1.41796	1313	0.654903	4007	0.35 (0.044-2.8)	0.32	0.174224	6379	0.39 (0.048-3.2)	0.38
GLIPR2	5048.56	367	1.55151	999	1.00762	2630	0.82354	3190	0.39 (0.086-1.7)	0.21	-0.987399	11459	0.83 (0.2-3.4)	0.8
SNX24	5057.08	368	0.835209	2947	2.64377	66	0.433502	5305	0.31 (0.05-1.9)	0.21	-0.360747	8725	0.43 (0.11-1.7)	0.23
MCEE	5061.22	369	2.17579	293	1.2195	1848	0.361606	5731	0.74 (0.14-4)	0.73	0.941063	3258	0.54 (0.12-2.4)	0.42
DNAJC9	5062.42	370	1.86325	567	0.733857	3973	1.34856	1268	0.53 (0.27-1.1)	0.076	-0.532172	9470	1.6 (0.81-3.2)	0.17
PIK3CB	5069.02	371	2.41914	185	1.20652	1897	0.349271	5808	0.18 (0.035-0.95)	0.043	1.5562	1399	0.78 (0.21-2.8)	0.7
SLC16A10	5081.07	372	0.298927	5531	2.20403	207	1.3157	1351	0.56 (0.11-2.8)	0.48	-1.7046	14213	1 (0.22-4.8)	0.96
FAM83D	5091.6	373	2.37205	199	0.573167	4927	2.85321	28	0.73 (0.085-6.3)	0.78	0.0524998	6881	1.3 (0.27-6.2)	0.74
TMEM268	5095.42	374	2.08492	356	1.50037	1122	0.149671	7096	0.095 (0.014-0.67)	0.018	-0.178282	7895	0.75 (0.12-4.7)	0.75
B3GLCT	5104.38	375	0.598936	3941	2.06364	316	0.760894	3482	0.77 (0.16-3.8)	0.75	-1.01801	11584	0.88 (0.14-5.5)	0.89
LMNTD1	5126.48	376	0.883687	2750	1.35777	1466	0.854901	3041	4.2 (0.45-39)	0.21	-1.02516	11607	0.59 (0.097-3.6)	0.57
ASPHD2	5130.94	377	1.58165	957	1.34083	1517	0.394353	5540	0.67 (0.21-2.1)	0.49	0.465772	5186	0.34 (0.12-0.95)	0.04
GNE	5132.29	378	1.62668	883	1.02269	2550	0.723148	3671	0.31 (0.085-1.1)	0.07	2.7747	116	0.59 (0.25-1.4)	0.22
STYK1	5148.61	379	0.57036	4083	2.71569	48	0.684561	3875	1.5 (0.4-5.8)	0.53	0.776756	3845	0.35 (0.083-1.5)	0.15
NDST3	5149.5	380	1.39429	1258	1.59814	903	0.267666	6317	1.5 (0.25-9.6)	0.64	-1.73627	14303	1.2 (0.21-6.8)	0.84
RECQL	5152.07	381	1.21059	1693	1.2169	1858	0.686109	3865	0.083 (0.0085-0.81)	0.032	0.329457	5751	0.32 (0.06-1.7)	0.19
MAP9	5155.04	382	1.24895	1599	1.3729	1429	0.513044	4828	1.6 (0.15-16)	0.71	-1.32457	12883	1.2 (0.21-6.9)	0.84
NR6A1	5172.02	383	1.74913	702	1.52318	1060	0.183655	6862	0.19 (0.025-1.5)	0.12	-0.251249	8253	0.96 (0.18-5)	0.96
RMI1	5172.09	384	2.05415	384	0.869778	3275	0.84705	3079	0.081 (0.014-0.46)	0.0046	0.655979	4349	0.97 (0.33-2.8)	0.95
KIF18B	5174.75	385	2.17389	296	0.610899	4712	1.77031	459	0.077 (0.011-0.54)	0.0097	-0.448133	9077	0.61 (0.12-3.1)	0.55
FASTKD3	5182.92	386	0.798771	3088	2.13743	249	0.483768	4992	1.1 (0.24-5)	0.91	-0.0266084	7237	0.27 (0.047-1.5)	0.14
ELAPOR1	5184.25	387	2.50209	159	1.30775	1588	0.212189	6658	0.42 (0.11-1.6)	0.2	0.0281064	6996	0.36 (0.11-1.2)	0.098
GCM1	5190.79	388	2.96321	45	1.81866	573	-0.109504	8779	0.17 (0.016-1.7)	0.13	-2.08492	15112	0.57 (0.086-3.8)	0.56
KITLG	5197.01	389	0.955678	2474	2.01734	352	0.36497	5708	0.5 (0.11-2.2)	0.37	-1.68256	14155	2.3 (0.72-7.4)	0.16
ANKRD22	5198.36	390	1.11086	1998	1.18202	1983	0.805554	3274	0.73 (0.37-1.4)	0.36	1.86967	849	0.79 (0.47-1.3)	0.39
SPOCK1	5201.59	391	0.507222	4386	2.05855	318	0.858169	3022	0.96 (0.36-2.6)	0.94	-1.82888	14533	2.1 (0.99-4.6)	0.053
DSCC1	5202.1	392	2.02409	414	0.919451	3037	0.7478	3549	0.14 (0.016-1.3)	0.086	0.881305	3469	0.7 (0.14-3.4)	0.66
HMGA1	5204.91	393	2.23603	257	0.644424	4511	1.4746	958	0.58 (0.22-1.5)	0.27	0.127391	6570	0.65 (0.21-2)	0.45
MTO1	5214.99	394	1.3577	1336	1.06653	2379	0.756882	3503	0.49 (0.079-3)	0.44	-0.0672182	7413	0.58 (0.12-2.9)	0.51
PRUNE1	5220.86	395	1.73465	718	1.14194	2116	0.498497	4910	0.96 (0.27-3.4)	0.95	1.55476	1401	0.43 (0.13-1.4)	0.17
LAMTOR5	5223.33	396	0.937831	2534	1.26019	1722	0.853743	3048	1.2 (0.24-6.1)	0.83	1.51517	1491	1.8 (0.39-8.2)	0.46
CEP57	5224.45	397	1.34431	1366	0.965536	2841	0.954706	2593	0.42 (0.12-1.5)	0.18	1.44147	1670	0.57 (0.25-1.3)	0.19
PSMG2	5227.77	398	0.829606	2971	1.40055	1360	0.839019	3119	0.87 (0.39-1.9)	0.72	2.03995	587	0.74 (0.42-1.3)	0.29
SEC22A	5229.99	399	0.855762	2872	1.81356	580	0.523921	4760	0.91 (0.19-4.4)	0.91	0.242006	6091	0.89 (0.22-3.6)	0.88
SLC2A3	5234.83	400	1.5674	980	1.68494	765	0.14331	7146	0.56 (0.2-1.5)	0.26	0.27897	5937	1.4 (0.49-3.7)	0.56
RGS13	5248.54	401	0.891294	2717	2.32016	164	0.348087	5816	0.48 (0.11-2)	0.31	0.714272	4125	1.1 (0.26-4.6)	0.91
AHCTF1	5254.2	402	0.812308	3038	1.08115	2328	1.36885	1219	1.2 (0.48-3)	0.71	-0.77773	10522	0.85 (0.34-2.1)	0.72
DEPDC1	5255.33	403	1.45067	1142	0.784322	3708	1.33131	1315	0.15 (0.022-1)	0.051	0.252247	6049	0.22 (0.041-1.2)	0.085
TULP3	5255.56	404	0.702921	3473	1.83722	551	0.656466	3997	0.37 (0.099-1.4)	0.15	0.490057	5067	0.39 (0.13-1.2)	0.095
AP1AR	5257.08	405	1.0371	2204	0.814575	3550	2.407	88	0.7 (0.11-4.6)	0.71	1.55464	1402	1.4 (0.32-6.4)	0.63
RBP7	5257.36	406	1.71321	755	3.01049	23	-0.132875	8935	0.29 (0.071-1.2)	0.088	0.178877	6361	0.6 (0.15-2.5)	0.48
MPDU1	5287.7	407	0.837422	2940	0.947261	2922	1.9615	287	2.1 (0.62-7.4)	0.23	0.435074	5314	0.92 (0.31-2.7)	0.88
DLAT	5289.09	408	1.36666	1317	0.706141	4120	1.90257	338	0.39 (0.072-2.1)	0.27	1.12728	2627	0.54 (0.17-1.7)	0.3
CDKN1B	5295	409	0.687985	3543	1.15146	2090	1.44493	1024	0.93 (0.26-3.3)	0.91	0.185535	6337	0.54 (0.17-1.8)	0.32
C5AR1	5295.19	410	0.613463	3871	2.30939	169	0.614098	4230	0.42 (0.1-1.7)	0.22	0.140356	6518	1.4 (0.35-5.5)	0.64
PARP2	5304.09	411	0.549604	4168	1.38212	1403	1.27626	1455	1.1 (0.26-4.9)	0.87	0.680923	4258	1.2 (0.35-3.9)	0.8
KCTD1	5310.68	412	0.208274	6068	2.25587	188	1.43506	1052	1.9 (0.8-4.5)	0.14	-0.915952	11158	1.2 (0.51-2.8)	0.69
RAD21L1	5312.44	413	1.17269	1813	1.47877	1175	0.433414	5307	0.41 (0.032-5.4)	0.5	-0.979993	11423	0.44 (0.048-4)	0.47
SMC3	5313.11	414	2.57748	134	1.03444	2509	0.452146	5177	0.25 (0.088-0.71)	0.0091	0.619412	4504	1.6 (0.48-5.4)	0.43
FSHR	5313.79	415	2.48881	160	0.988803	2724	0.529809	4729	0.85 (0.17-4.2)	0.84	-0.827668	10760	0.87 (0.19-3.9)	0.85
PTDSS1	5321.5	416	1.75842	691	0.934801	2980	0.759741	3487	0.51 (0.15-1.7)	0.28	1.46454	1625	0.58 (0.21-1.6)	0.29
FBXL13	5330.57	417	0.172563	6278	2.11222	271	1.65754	628	1.9 (0.27-14)	0.51	-0.936653	11251	3.9 (0.77-20)	0.1
RNF175	5335.47	418	0.788187	3121	1.62431	856	0.642717	4074	0.24 (0.035-1.6)	0.14	-1.06919	11792	2.9 (0.66-13)	0.16
NRBF2	5341.27	419	2.60922	125	0.636595	4550	1.32261	1335	0.66 (0.27-1.6)	0.36	-0.591435	9699	2.4 (0.82-7.1)	0.11
HDAC9	5343.92	420	2.24365	254	2.04269	330	-0.181163	9236	0.38 (0.09-1.6)	0.2	-0.797402	10614	0.92 (0.21-4)	0.92
FKBP4	5348.38	421	0.115102	6601	2.08116	296	2.21133	148	1.1 (0.36-3.1)	0.92	0.400624	5453	0.68 (0.25-1.9)	0.46
SERPINB9	5356.84	422	1.72548	732	0.892824	3151	0.827248	3168	0.39 (0.11-1.3)	0.14	1.39281	1823	0.43 (0.14-1.3)	0.14
ROCK1	5358.65	423	1.67351	811	0.8174	3535	1.02478	2322	0.51 (0.15-1.8)	0.29	1.46629	1622	0.9 (0.32-2.5)	0.84
PANK1	5363.99	424	0.817198	3019	2.33083	162	0.380611	5605	0.55 (0.088-3.4)	0.52	2.19868	426	0.5 (0.096-2.6)	0.42
ZNF281	5371.88	425	1.28185	1523	1.3928	1382	0.410682	5443	0.33 (0.075-1.5)	0.15	0.316895	5794	0.59 (0.18-1.9)	0.38
PPP2R2D	5375.97	426	1.86697	562	1.34994	1488	0.217571	6635	0.59 (0.21-1.6)	0.3	1.13178	2611	1.8 (0.78-4.1)	0.17
NOPCHAP1	5386.96	427	2.15771	308	1.62446	855	-0.0305186	8235	0.99 (0.25-4)	0.99	0.161642	6435	0.63 (0.2-2)	0.43
PCSK6	5387.19	428	0.300414	5527	2.0348	336	1.20022	1696	0.57 (0.14-2.2)	0.42	1.27283	2159	0.32 (0.088-1.1)	0.078
CREM	5387.47	429	0.765176	3206	1.16483	2048	1.17546	1768	0.59 (0.024-14)	0.75	-0.261544	8301	2.7 (0.12-62)	0.53
TMEM208	5392.07	430	1.87248	552	1.46628	1202	0.132995	7228	0.39 (0.078-2)	0.25	0.613294	4531	0.6 (0.16-2.3)	0.47
TUBB4B	5395.05	431	1.70436	768	0.620773	4646	1.92344	326	0.46 (0.14-1.5)	0.19	0.384613	5523	1.2 (0.44-3)	0.77
MRPL22	5400.16	432	1.24984	1596	0.990788	2717	0.899843	2835	0.86 (0.22-3.4)	0.83	2.02459	606	0.16 (0.04-0.63)	0.0091
TXNRD1	5402.04	433	2.53579	144	0.812797	3560	0.795199	3320	0.27 (0.067-1.1)	0.07	-0.881083	10996	2.4 (0.93-6)	0.069
KLRD1	5408.68	434	0.472546	4592	2.13177	256	0.814208	3240	0.77 (0.13-4.5)	0.77	0.681906	4255	0.8 (0.16-3.9)	0.78
ORC1	5413.26	435	1.95298	475	0.646954	4495	1.42429	1073	0.12 (0.018-0.81)	0.029	0.929898	3306	0.42 (0.082-2.1)	0.29
NFYB	5415.21	436	0.654024	3680	1.69571	740	0.728184	3642	1.1 (0.22-5.1)	0.94	0.511492	4968	0.9 (0.23-3.6)	0.89
CEP57L1	5418.96	437	1.05509	2139	1.89673	474	0.258679	6383	1.5 (0.36-6.1)	0.59	-0.201162	8020	1.5 (0.63-3.6)	0.35
GRPEL2	5422.63	438	1.0914	2042	1.18423	1971	0.724276	3663	1.8 (0.32-9.9)	0.52	-1.04487	11687	0.36 (0.06-2.2)	0.27
FOXD1	5428.59	439	1.29718	1478	0.827553	3486	1.23597	1587	0.34 (0.063-1.8)	0.21	-0.214757	8088	1.6 (0.29-8.4)	0.6
ZFYVE27	5429.8	440	0.528449	4270	1.13668	2128	2.17929	160	2.9 (0.56-14)	0.2	1.14792	2565	1.4 (0.38-5)	0.63
NDUFV3	5431.97	441	1.69686	778	1.74793	669	0.00648443	7999	0.69 (0.2-2.4)	0.55	0.862076	3526	0.72 (0.25-2.1)	0.55
CCDC107	5437.44	442	1.15455	1863	1.02253	2552	0.899668	2837	0.48 (0.089-2.5)	0.38	0.924609	3332	0.3 (0.055-1.6)	0.16
RRP1B	5438.73	443	2.14888	312	1.11901	2183	0.352361	5785	0.062 (0.0095-0.41)	0.0037	0.498743	5030	0.083 (0.012-0.56)	0.01
MGAT4C	5443.32	444	1.38733	1276	1.81505	576	0.0935377	7480	0.67 (0.083-5.4)	0.7	-0.967355	11374	1 (0.18-5.7)	1
BORA	5444.79	445	1.23355	1629	0.824177	3497	1.30254	1379	1.5 (0.21-11)	0.67	0.769479	3876	0.39 (0.057-2.7)	0.34
STIL	5448	446	1.43879	1163	0.639621	4537	2.50067	66	0.4 (0.097-1.7)	0.21	0.777026	3842	0.51 (0.2-1.3)	0.15
XG	5452.7	447	0.656734	3668	1.8774	491	0.617614	4208	0.98 (0.27-3.6)	0.98	0.565661	4741	0.83 (0.27-2.5)	0.74
UBA2	5455	448	0.601409	3930	1.5919	913	0.857018	3026	0.56 (0.25-1.2)	0.15	-0.225933	8136	0.93 (0.45-1.9)	0.84
C14orf39	5455.04	449	2.09511	346	1.60141	896	-0.0296599	8232	2.5 (0.29-22)	0.4	0.280306	5932	0.86 (0.15-5)	0.87
MRPL51	5456.36	450	0.921113	2597	2.14154	244	0.282809	6234	0.85 (0.43-1.7)	0.64	1.03101	2943	0.76 (0.44-1.3)	0.34
ENTHD1	5458.71	451	0.396976	5012	2.05643	320	0.952045	2607	1.2 (0.23-5.8)	0.86	-0.180877	7910	0.71 (0.17-2.9)	0.63
AREG	5462.93	452	0.993451	2339	1.37475	1423	0.592096	4361	0.39 (0.082-1.9)	0.24	-0.286695	8412	1.4 (0.37-5.6)	0.6
KCNK1	5465.08	453	1.31244	1441	0.990972	2716	0.824606	3185	1.7 (0.77-3.6)	0.2	-0.488891	9269	0.69 (0.34-1.4)	0.32
EMG1	5472.43	454	2.04918	392	0.979836	2760	0.545947	4629	0.55 (0.19-1.6)	0.27	1.52349	1479	0.61 (0.27-1.4)	0.24
SNRPF	5474.57	455	3.25787	25	0.652811	4448	1.12535	1930	0.37 (0.076-1.8)	0.22	0.787828	3798	1.3 (0.38-4.3)	0.7
S100A12	5479.63	456	2.09321	347	0.75891	3848	0.946759	2624	0.82 (0.44-1.5)	0.52	0.196577	6286	0.97 (0.47-2)	0.92
PSIP1	5481.1	457	1.97481	457	0.670651	4331	1.24513	1543	2 (0.36-11)	0.43	1.15787	2521	1 (0.36-2.9)	0.96
ZBED8	5497.38	458	0.790965	3112	0.942618	2942	1.81926	402	2.1 (0.35-12)	0.42	0.507101	4988	0.44 (0.06-3.2)	0.42
DPPA2	5497.65	459	1.84829	582	2.13763	248	-0.177794	9214	1 (0.17-6.1)	0.98	-0.501585	9322	7.5 (1.3-45)	0.027
RAD23A	5500.95	460	0.456636	4678	1.25541	1735	1.7699	460	0.55 (0.1-2.9)	0.48	0.421203	5370	0.48 (0.12-1.9)	0.29
XPO4	5516.62	461	0.251802	5828	1.58691	921	1.83537	389	9.9 (1.3-76)	0.027	-0.283393	8399	2 (0.35-12)	0.43
RABEP1	5527.16	462	1.18134	1782	1.53586	1022	0.311543	6056	0.64 (0.14-2.8)	0.55	0.0936607	6697	2.4 (0.58-10)	0.22
PSMD14	5529.22	463	0.459631	4664	1.20958	1884	2.02347	249	1.1 (0.42-3.1)	0.8	0.767683	3887	0.8 (0.33-1.9)	0.62
SRR	5534.32	464	1.2719	1551	0.987598	2730	0.835534	3132	0.27 (0.025-2.9)	0.28	0.661902	4325	3.3 (0.52-22)	0.2
PRSS3	5535.36	465	2.11605	329	0.764061	3816	0.903514	2818	0.93 (0.38-2.3)	0.88	1.51209	1499	0.88 (0.46-1.7)	0.69
ZNF236	5537.03	466	1.49477	1073	1.03596	2504	0.607444	4260	3.1 (0.27-35)	0.37	-0.592306	9705	1.6 (0.26-10)	0.59
TTC13	5540.86	467	1.05446	2143	1.73213	690	0.289506	6197	1.9 (0.28-13)	0.52	0.748579	3962	0.2 (0.034-1.2)	0.084
ZG16	5554.4	468	1.1923	1749	1.61406	871	0.247259	6445	1.3 (0.28-6)	0.74	-0.897198	11080	0.72 (0.18-2.9)	0.64
ACP3	5557.05	469	0.783407	3141	1.24631	1758	0.920312	2742	0.62 (0.17-2.2)	0.46	1.48374	1579	0.44 (0.16-1.2)	0.11
DIPK1A	5558.27	470	0.800656	3082	1.21362	1870	0.948956	2615	0.27 (0.054-1.4)	0.12	1.36189	1921	0.65 (0.15-2.8)	0.57
TTC30A	5578.61	471	1.13425	1922	1.25518	1736	0.55283	4585	0.87 (0.24-3.2)	0.84	-2.01465	14973	2 (0.66-5.7)	0.22
ARL5A	5584.39	472	0.797836	3092	1.11272	2205	1.10553	2009	2.3 (0.42-12)	0.34	-1.37185	13074	2.3 (0.48-11)	0.29
PRDX3	5588.81	473	0.759252	3237	1.53562	1024	0.642987	4070	0.51 (0.14-1.9)	0.31	1.49934	1539	1.4 (0.58-3.4)	0.46
HAVCR2	5589.35	474	1.31159	1444	0.703645	4135	1.61388	701	0.48 (0.069-3.4)	0.46	1.38222	1855	0.86 (0.1-7.1)	0.88
UBL4A	5594.13	475	0.82445	2994	1.5546	989	0.567692	4498	0.47 (0.1-2.2)	0.33	0.0733831	6789	0.96 (0.2-4.6)	0.96
RHBDL2	5601.85	476	1.36613	1318	0.639223	4538	2.25931	135	1.3 (0.34-4.7)	0.73	2.44776	255	0.8 (0.24-2.6)	0.71
PKP2	5602.22	477	1.09891	2026	1.39294	1381	0.454503	5160	0.55 (0.15-1.9)	0.35	1.03608	2932	1.2 (0.41-3.5)	0.75
ALG2	5607.48	478	1.46784	1112	0.783835	3711	1.10033	2027	0.059 (0.0057-0.6)	0.017	0.779022	3839	0.5 (0.11-2.3)	0.38
GLRX2	5608.62	479	0.526067	4286	1.0818	2324	2.35308	104	2.3 (0.51-10)	0.28	1.01536	2996	0.59 (0.12-2.8)	0.5
ATP6V1H	5620.46	480	1.15268	1873	0.844348	3400	1.24344	1549	3.6 (0.55-23)	0.18	1.63797	1233	1.1 (0.23-5)	0.92
ZNF574	5620.51	481	0.215384	6022	1.57015	957	2.04375	239	1.6 (0.34-7.9)	0.53	-0.274745	8365	0.72 (0.18-2.9)	0.64
FAM216A	5620.58	482	0.307483	5486	2.16991	228	1.00241	2409	7.9 (0.99-63)	0.051	-1.36552	13048	1.3 (0.18-8.9)	0.81
SH2D1B	5621.95	483	1.64175	857	1.4718	1190	0.129456	7251	0.44 (0.065-2.9)	0.39	0.146937	6491	0.46 (0.11-1.9)	0.29
WSB2	5624.85	484	1.43584	1171	0.841191	3415	0.967683	2542	1.4 (0.6-3.4)	0.42	0.690717	4214	1.2 (0.65-2.3)	0.52
C12orf50	5627.42	485	0.4119	4934	1.85577	524	0.939888	2652	1.5 (0.29-7.6)	0.63	0.194727	6293	1.1 (0.29-4.3)	0.88
C6orf58	5632.22	486	1.58334	953	1.3776	1413	0.204981	6705	1.6 (0.27-9.9)	0.6	1.09693	2726	0.58 (0.1-3.2)	0.53
NCAPG	5638.69	487	2.57468	135	0.491852	5444	2.15579	178	0.44 (0.16-1.2)	0.095	0.46708	5177	1.1 (0.5-2.4)	0.81
FXYD5	5660.33	488	0.541692	4205	1.57898	933	0.868552	2984	1.9 (1.1-3.2)	0.027	0.349868	5675	1.2 (0.61-2.4)	0.59
RFX5	5661.22	489	1.30493	1453	0.713613	4080	1.49039	931	0.55 (0.13-2.3)	0.42	1.50334	1526	0.43 (0.13-1.4)	0.17
STYX	5661.61	490	0.352339	5244	1.94773	406	0.980246	2496	1.5 (0.36-5.9)	0.6	-0.0637247	7397	0.47 (0.11-2)	0.31
IMMP1L	5683.56	491	1.48571	1086	0.739293	3944	1.17663	1764	1.2 (0.38-3.8)	0.76	-0.47831	9216	0.62 (0.23-1.7)	0.36
YBX3	5689.24	492	0.00539548	7282	2.54878	86	2.07646	220	1.1 (0.65-2)	0.63	-1.18824	12310	0.79 (0.46-1.4)	0.39
ZCCHC7	5690.86	493	1.8018	640	1.03167	2520	0.457399	5149	0.58 (0.12-2.7)	0.49	3.30319	20	0.5 (0.12-2.1)	0.35
KIF20B	5697.88	494	1.26234	1572	1.09888	2259	0.599571	4317	0.81 (0.17-3.8)	0.79	2.07565	538	0.74 (0.12-4.5)	0.74
SIX1	5706.08	495	-0.0102878	7366	2.91118	27	2.03718	244	1.7 (0.5-5.8)	0.4	-0.653728	10010	1.3 (0.44-3.8)	0.64
HSPA14	5707.5	496	0.901463	2675	1.4576	1218	0.528658	4737	0.73 (0.2-2.7)	0.63	0.471594	5150	1.9 (0.5-7)	0.35
POLE2	5712.79	497	2.05246	386	2.31298	166	-0.312302	10066	0.21 (0.04-1.1)	0.07	0.279443	5934	2.3 (0.65-7.9)	0.2
CEP19	5714.04	498	1.87019	558	0.973288	2794	0.519776	4787	0.24 (0.034-1.7)	0.15	-1.25322	12593	0.9 (0.1-7.9)	0.93
POLR3G	5714.62	499	0.54303	4198	1.45327	1227	0.969479	2535	0.82 (0.29-2.3)	0.7	0.0439871	6917	1.8 (0.71-4.7)	0.21
BMPR1B	5715.43	500	0.841469	2925	1.60793	884	0.476557	5031	0.14 (0.021-0.98)	0.047	0.502937	5014	1.4 (0.31-6.7)	0.64
MT1E	5719.74	501	1.5742	969	1.00683	2633	0.564227	4513	0.85 (0.31-2.3)	0.75	-1.97453	14886	0.84 (0.31-2.3)	0.73
GRM3	5720.83	502	1.53098	1032	0.847426	3386	0.868962	2982	0.74 (0.16-3.4)	0.7	-1.65336	14057	1.3 (0.28-5.7)	0.76
SHCBP1	5728.41	503	2.50304	158	0.47819	5519	2.15986	173	0.093 (0.017-0.51)	0.0061	1.31237	2047	0.29 (0.05-1.7)	0.17
STX2	5732.17	504	2.1734	298	1.49412	1143	-0.047286	8359	0.14 (0.031-0.64)	0.011	-2.02367	14993	2.1 (0.76-5.7)	0.15
SPTY2D1	5733.31	505	2.03675	402	0.720862	4043	0.938666	2657	0.088 (0.008-0.96)	0.046	0.100544	6668	0.48 (0.071-3.2)	0.45
KNTC1	5733.81	506	2.93351	50	0.781068	3724	0.70388	3777	0.13 (0.02-0.79)	0.027	0.555981	4785	0.57 (0.14-2.3)	0.43
SGK1	5739.76	507	0.858918	2863	1.18988	1956	0.839878	3114	0.82 (0.34-2)	0.66	-0.599584	9739	1.5 (0.66-3.5)	0.33
AADACL2	5739.86	508	1.12653	1945	0.900681	3120	1.04853	2210	1 (0.12-8.4)	0.98	-1.36325	13034	0.92 (0.16-5.2)	0.93
TUBA1C	5747.83	509	1.90059	518	0.768406	3791	0.864311	3000	0.7 (0.35-1.4)	0.32	0.846472	3589	0.91 (0.47-1.8)	0.77
ZBBX	5756.71	510	1.50245	1062	1.57272	952	0.0626847	7669	0.62 (0.1-3.6)	0.59	-1.65331	14056	2.6 (0.48-13)	0.27
NLRX1	5759.31	511	0.85879	2865	1.08417	2315	0.988821	2461	0.29 (0.049-1.7)	0.17	0.651193	4372	1.3 (0.27-6.2)	0.75
ALKBH5	5759.63	512	1.89731	522	0.942184	2944	0.543719	4639	0.92 (0.18-4.6)	0.92	0.21702	6208	2 (0.33-12)	0.45
C18orf54	5761.01	513	1.54664	1007	1.2598	1723	0.274787	6280	0.11 (0.013-0.86)	0.036	-0.920286	11177	0.56 (0.12-2.6)	0.46
RMND1	5774.2	514	2.26825	245	1.19475	1933	0.164531	7003	1.2 (0.17-8.3)	0.87	0.744478	3987	0.56 (0.097-3.2)	0.52
USP13	5778.08	515	1.10737	2005	2.09715	283	0.0670685	7630	0.23 (0.041-1.3)	0.096	-2.03349	15017	1.4 (0.45-4.5)	0.55
SLC37A4	5780.03	516	1.34372	1367	0.80178	3624	1.06472	2156	0.36 (0.082-1.6)	0.18	1.83155	911	0.71 (0.18-2.7)	0.62
HTR1D	5780.92	517	2.04183	397	2.35829	147	-0.337566	10217	0.71 (0.19-2.6)	0.61	-0.737178	10361	0.79 (0.21-3)	0.73
SFT2D2	5781.19	518	0.628473	3802	1.55918	978	0.715964	3711	1.6 (0.48-5.4)	0.44	1.21489	2342	0.78 (0.26-2.3)	0.65
COPS8	5784.28	519	1.0345	2213	0.972555	2799	0.973876	2523	1.2 (0.38-3.6)	0.79	0.350652	5669	1.3 (0.48-3.3)	0.64
BIRC5	5785.33	520	1.54029	1017	0.62473	4622	1.5822	760	0.21 (0.035-1.3)	0.091	0.285725	5911	0.95 (0.2-4.4)	0.95
RAN	5788.34	521	1.84742	585	0.625746	4618	1.29625	1397	0.57 (0.13-2.5)	0.45	-0.524308	9431	0.7 (0.22-2.3)	0.56
MARCKSL1	5789.78	522	0.879754	2767	1.37564	1421	0.590245	4373	0.29 (0.053-1.5)	0.14	0.635664	4431	1.6 (0.34-7.3)	0.56
IGF2BP1	5792.17	523	1.20379	1717	0.795586	3647	1.22349	1630	0.51 (0.14-1.8)	0.3	-0.854183	10882	0.37 (0.05-2.8)	0.34
ST7	5803.51	524	0.165645	6318	2.1383	247	1.25371	1522	0.52 (0.074-3.7)	0.52	-0.794901	10600	0.75 (0.13-4.3)	0.74
CFAP43	5808.36	525	1.71446	750	2.54445	88	-0.281742	9873	1 (0.11-9.3)	1	0.207733	6238	1 (0.12-8.8)	0.97
TUBG1	5809.02	526	2.16541	302	0.610993	4711	1.2097	1667	0.63 (0.17-2.3)	0.48	1.12667	2630	0.48 (0.18-1.3)	0.15
CHRNA6	5811.91	527	1.7263	730	1.58129	929	-0.0384662	8298	0.51 (0.11-2.5)	0.41	-0.693167	10184	2 (0.47-8.6)	0.35
RHAG	5814.37	528	1.41632	1202	1.84083	547	-0.0463212	8353	0.12 (0.013-1)	0.054	0.149551	6481	0.45 (0.08-2.5)	0.36
RMC1	5818.01	529	0.225638	5964	2.08095	297	1.11526	1965	0.37 (0.064-2.1)	0.26	1.22184	2318	0.3 (0.075-1.2)	0.088
LIN28B	5818.88	530	1.20285	1723	0.749513	3889	1.37326	1209	0.17 (0.01-2.7)	0.21	-0.691969	10177	0.36 (0.044-3)	0.34
IAPP	5825.82	531	0.64014	3742	1.2803	1661	0.958074	2575	0.81 (0.063-10)	0.87	-2.54962	15579	0.43 (0.037-5)	0.5
DAO	5826.33	532	1.25753	1583	1.12117	2175	0.533035	4708	2.1 (0.51-8.7)	0.3	-1.43241	13314	1.3 (0.43-4.1)	0.62
DPM2	5836.07	533	1.57337	971	1.04277	2481	0.478018	5024	0.52 (0.16-1.7)	0.27	1.13029	2616	1.3 (0.53-3)	0.61
SLC16A1	5837.83	534	2.44756	168	0.702853	4138	0.859769	3013	0.39 (0.11-1.4)	0.14	-0.801305	10634	1.1 (0.51-2.5)	0.77
UQCRB	5838.1	535	0.769933	3188	1.6698	786	0.470021	5074	2.4 (0.65-8.5)	0.19	0.800984	3751	0.48 (0.14-1.7)	0.26
ZNF232	5839.05	536	0.87601	2783	0.96861	2821	1.17721	1763	0.4 (0.055-3)	0.37	-1.41205	13248	2.2 (0.35-14)	0.4
CKAP5	5839.52	537	0.973414	2397	0.725591	4023	2.92998	19	0.71 (0.26-1.9)	0.5	-0.418683	8967	0.79 (0.32-2)	0.61
CASTOR2	5852.47	538	1.69478	779	1.33408	1531	0.142739	7152	0.31 (0.076-1.3)	0.11	-0.668338	10088	0.46 (0.15-1.4)	0.18
SPRED1	5862.07	539	1.60682	910	0.784189	3709	0.904618	2810	2.3 (0.43-13)	0.32	-0.20255	8027	1.4 (0.3-6.6)	0.67
GRAMD1B	5871.26	540	1.74219	709	0.957262	2875	0.532076	4715	0.091 (0.018-0.46)	0.004	-0.240365	8201	0.94 (0.2-4.4)	0.94
MRPL15	5881.22	541	1.2606	1577	0.759726	3840	1.2223	1633	1.2 (0.36-3.8)	0.8	1.73062	1084	0.68 (0.25-1.9)	0.46
GABARAPL1	5883.06	542	1.40042	1239	2.04099	333	-0.118356	8841	1.1 (0.4-3)	0.86	-1.38862	13142	0.71 (0.29-1.7)	0.43
BACE1	5887.3	543	0.790848	3113	1.56251	969	0.49518	4926	0.33 (0.053-2)	0.23	-0.627428	9880	1.5 (0.27-8.5)	0.64
ZNF169	5890.06	544	2.06689	371	1.356	1473	0.0188034	7924	1.1 (0.19-5.9)	0.94	-0.416283	8959	0.78 (0.18-3.5)	0.74
RPL27A	5892.69	545	1.3532	1343	1.49751	1131	0.138803	7181	0.53 (0.067-4.2)	0.55	-0.850852	10864	0.36 (0.07-1.9)	0.23
RAD51	5895.2	546	2.26065	248	1.16114	2058	0.166229	6991	0.4 (0.056-2.8)	0.36	1.42184	1738	1.1 (0.28-4.5)	0.86
KIF4A	5903.86	547	1.81385	623	0.536847	5144	1.70603	556	0.38 (0.11-1.4)	0.14	1.39056	1830	0.87 (0.32-2.4)	0.78
SMIM21	5910.73	548	0.607019	3900	1.04483	2468	1.47004	964	4 (0.99-16)	0.052	0.056856	6865	0.95 (0.25-3.6)	0.94
CFL1	5923.99	549	1.09325	2039	1.21951	1847	0.506696	4865	0.7 (0.34-1.4)	0.34	1.91684	771	0.68 (0.35-1.3)	0.26
SPSB1	5928.91	550	0.948561	2500	2.04709	326	0.146753	7122	1.1 (0.22-5.6)	0.91	-0.525108	9436	2.1 (0.49-8.7)	0.33
CFAP100	5938.59	551	0.711389	3432	1.42204	1302	0.673154	3926	1.1 (0.2-6.3)	0.89	-1.28935	12729	4.7 (1.1-20)	0.041
SGCE	5940.11	552	0.118415	6583	1.66054	800	1.89766	342	2 (0.58-6.9)	0.27	-2.62177	15609	1.6 (0.66-3.9)	0.3
R3HCC1	5942.11	553	0.952357	2483	1.06908	2368	0.809511	3261	0.75 (0.17-3.3)	0.7	-1.98915	14912	1 (0.28-3.7)	0.98
MED21	5942.12	554	0.643361	3723	1.45962	1211	0.720387	3687	1.2 (0.42-3.4)	0.73	0.163632	6431	0.99 (0.45-2.2)	0.98
C1QBP	5962.31	555	0.608296	3890	1.33174	1534	0.893869	2866	1.4 (0.56-3.3)	0.49	0.371782	5574	1.5 (0.53-4)	0.47
AASDHPPT	5963.18	556	1.1307	1934	1.16694	2040	0.530694	4722	0.65 (0.17-2.5)	0.53	0.924868	3329	0.55 (0.19-1.6)	0.28
RDH10	5975.54	557	0.699249	3488	1.17147	2022	0.969055	2537	0.41 (0.16-1.1)	0.064	0.625996	4469	0.99 (0.44-2.2)	0.97
PSME3	5982.69	558	1.34825	1360	0.620465	4647	1.67839	595	0.22 (0.024-2)	0.18	1.27227	2164	0.43 (0.077-2.4)	0.34
XPO5	5984.97	559	1.12568	1948	0.728953	4003	1.46107	984	0.25 (0.039-1.6)	0.14	1.04919	2877	0.6 (0.12-2.9)	0.53
ALG8	5986.27	560	0.613899	3869	1.04337	2475	1.40239	1140	0.84 (0.34-2)	0.69	2.22594	400	0.7 (0.3-1.6)	0.4
CKS2	6005.77	561	2.59337	130	0.421699	5901	3.08976	13	0.55 (0.36-0.83)	0.0045	1.43705	1681	0.97 (0.68-1.4)	0.85
PPP3CB	6007.16	562	1.83732	593	0.854509	3350	0.613427	4233	0.74 (0.18-3)	0.67	0.202748	6262	2.1 (0.6-7.3)	0.25
PLEKHJ1	6011.72	563	0.0229198	7182	2.0224	346	1.75291	484	1.6 (0.24-11)	0.63	-0.0191967	7205	1.6 (0.22-11)	0.64
BATF3	6014.22	564	0.850062	2895	1.05302	2434	0.934775	2678	0.96 (0.24-3.8)	0.95	-1.30279	12788	0.98 (0.3-3.2)	0.97
H2AZ2	6014.99	565	2.95051	47	0.528899	5188	1.25634	1516	0.36 (0.11-1.2)	0.09	-0.742763	10386	1 (0.43-2.5)	0.92
PLCZ1	6016.02	566	0.659859	3654	1.34222	1516	0.792048	3344	0.29 (0.022-3.8)	0.34	-0.95782	11334	2.2 (0.22-22)	0.5
USP6NL	6017.44	567	1.59015	942	0.629746	4589	1.30383	1376	0.51 (0.18-1.4)	0.19	1.67757	1172	0.81 (0.34-1.9)	0.63
CDK5RAP1	6018.71	568	0.718118	3406	0.926252	3012	1.53636	842	2.5 (0.48-13)	0.28	0.929694	3310	0.15 (0.028-0.78)	0.025
ERO1B	6027.3	569	1.22998	1637	1.42138	1303	0.208266	6685	1.1 (0.13-9.3)	0.94	0.420858	5372	0.53 (0.11-2.6)	0.43
APOA2	6030.11	570	0.548302	4171	1.39903	1366	0.884353	2912	0.56 (0.14-2.3)	0.42	0.146957	6490	0.14 (0.013-1.7)	0.12
SPATA22	6032.45	571	0.710731	3437	0.937294	2970	1.50492	904	2.6 (0.56-12)	0.22	-0.526926	9445	1.5 (0.44-5.3)	0.5
CHI3L1	6040.19	572	2.31341	232	0.705397	4124	0.793298	3335	0.5 (0.28-0.9)	0.02	1.14081	2588	0.83 (0.57-1.2)	0.32
CASP6	6042.25	573	0.772182	3179	0.911164	3074	1.41617	1096	0.46 (0.076-2.8)	0.4	0.704531	4162	0.74 (0.15-3.7)	0.72
RXFP2	6042.71	574	1.99971	435	1.89824	471	-0.308326	10043	0.5 (0.057-4.3)	0.52	-1.72361	14265	1.8 (0.37-9)	0.46
ZCRB1	6043.34	575	0.288223	5594	1.68071	773	1.10264	2019	1.5 (0.6-3.7)	0.39	1.36049	1924	0.77 (0.35-1.7)	0.51
SIK3	6043.89	576	2.58498	131	0.852291	3359	0.490275	4953	0.59 (0.098-3.5)	0.56	-0.230953	8156	0.27 (0.069-1.1)	0.061
CR1L	6055.37	577	0.92984	2562	1.12271	2169	0.710239	3745	0.49 (0.056-4.2)	0.52	-0.458392	9124	0.52 (0.061-4.5)	0.55
TMEM263	6057.74	578	0.59115	3972	1.44121	1258	0.766057	3459	0.72 (0.19-2.7)	0.62	0.709547	4145	0.67 (0.21-2.2)	0.51
CXCL2	6061.57	579	1.59208	938	1.15632	2074	0.274343	6283	0.65 (0.32-1.4)	0.25	-0.688977	10166	1.2 (0.7-2)	0.53
SLC25A3	6069.03	580	0.0523962	6972	2.06647	312	1.47101	962	1.2 (0.52-3)	0.63	0.669393	4294	0.87 (0.39-1.9)	0.72
EDEM3	6070.07	581	0.638497	3750	1.41093	1328	0.723401	3669	0.63 (0.21-1.8)	0.4	1.97271	674	0.51 (0.22-1.2)	0.11
SS18	6076.57	582	0.81896	3014	0.921422	3028	1.26454	1488	1.2 (0.41-3.2)	0.79	1.11737	2665	0.81 (0.4-1.6)	0.56
ELOVL7	6084.92	583	0.683161	3565	0.858544	3327	2.25471	136	0.55 (0.17-1.8)	0.32	2.12672	492	0.49 (0.22-1.1)	0.081
PHLDA1	6087.37	584	1.20538	1710	1.08663	2309	0.523097	4768	0.67 (0.3-1.5)	0.34	-0.412643	8943	1.1 (0.48-2.4)	0.86
PCDHB8	6087.44	585	0.336382	5329	1.74201	679	0.936542	2666	1.3 (0.48-3.5)	0.61	-0.617479	9830	1.8 (0.84-4.1)	0.13
NEB	6098.48	586	0.46861	4616	1.24457	1760	1.21585	1646	1.8 (0.54-5.8)	0.34	-2.47463	15525	0.89 (0.3-2.6)	0.83
RERGL	6099.54	587	2.00412	430	0.921012	3029	0.440514	5260	1.1 (0.18-6.9)	0.92	-1.61137	13914	1.5 (0.36-6.5)	0.57
FAM169A	6100.49	588	0.898727	2685	1.51822	1074	0.359629	5751	0.39 (0.073-2.1)	0.27	2.13769	484	0.86 (0.28-2.6)	0.79
CLDN14	6105.01	589	1.89425	525	1.80418	596	-0.267137	9793	1.3 (0.23-6.9)	0.8	-0.655976	10024	0.7 (0.16-3)	0.64
TAF4B	6106.92	590	0.914397	2622	0.857038	3335	1.25332	1524	0.42 (0.042-4.1)	0.46	-0.419519	8972	1.4 (0.32-6.3)	0.64
RPRD2	6108.78	591	1.79153	655	0.706363	4115	0.89195	2873	1.1 (0.54-2.4)	0.74	-0.282397	8393	0.82 (0.42-1.6)	0.56
PSMD8	6109.8	592	1.17033	1822	1.19068	1952	0.42927	5333	0.82 (0.41-1.7)	0.58	1.90673	787	0.78 (0.42-1.5)	0.45
NDUFA5	6110.6	593	2.70852	94	1.68546	763	-0.318648	10106	1.4 (0.32-6.3)	0.65	0.740004	4012	0.77 (0.22-2.7)	0.69
NUP37	6119.52	594	0.282146	5626	1.26355	1708	1.9175	328	1.7 (0.47-6.1)	0.42	1.58084	1346	0.79 (0.26-2.4)	0.67
GRB14	6126.64	595	0.831347	2960	1.41339	1320	0.493988	4933	0.63 (0.16-2.5)	0.51	0.550259	4816	0.56 (0.16-2)	0.38
PLAC1	6133.59	596	0.162316	6341	2.19853	212	1.05419	2188	0.4 (0.072-2.3)	0.3	1.04863	2881	0.46 (0.12-1.8)	0.26
TEX26	6140.63	597	0.504974	4395	1.02062	2565	1.73619	504	3.3 (0.4-28)	0.27	-2.03128	15012	3.3 (0.46-24)	0.24
ERO1A	6140.69	598	0.856533	2870	0.920795	3032	1.15921	1811	0.82 (0.35-1.9)	0.65	0.344443	5693	0.97 (0.4-2.4)	0.95
RHOC	6142.94	599	0.378642	5099	1.22106	1843	1.51984	875	0.39 (0.09-1.7)	0.22	0.345732	5690	1.5 (0.44-5.2)	0.52
ASIC5	6143.51	600	1.21657	1677	1.62347	857	0.0577677	7704	1.2 (0.15-10)	0.86	1.04703	2889	0.2 (0.032-1.2)	0.081
SAMD3	6144.23	601	1.42148	1191	1.09677	2273	0.367272	5695	0.36 (0.08-1.6)	0.17	-0.409719	8932	1.2 (0.3-4.7)	0.8
LRRC23	6147.4	602	0.607616	3895	1.50072	1118	0.654316	4010	0.63 (0.12-3.2)	0.57	-0.107112	7578	0.29 (0.07-1.2)	0.091
TNFAIP6	6147.51	603	2.02843	409	0.531365	5173	1.34604	1276	0.24 (0.052-1.1)	0.072	-1.12627	12034	1.5 (0.43-5.4)	0.51
AGR3	6156.16	604	0.7363	3324	1.66854	788	0.403723	5483	1.2 (0.19-7.2)	0.87	0.293065	5881	0.25 (0.0087-7.3)	0.42
TMEM258	6160.28	605	0.979342	2378	0.977437	2776	0.853693	3049	1 (0.49-2)	0.99	2.64722	157	0.6 (0.32-1.1)	0.11
GALNT14	6170.09	606	1.92065	499	0.741397	3931	0.744133	3568	0.58 (0.18-1.8)	0.35	-0.354941	8697	0.74 (0.28-2)	0.55
GYPA	6170.75	607	1.90084	517	1.69995	732	-0.249203	9670	0.5 (0.097-2.6)	0.4	-0.624328	9862	1.2 (0.34-4.3)	0.78
CEP55	6174.74	608	2.39603	190	0.454477	5665	1.61361	702	0.47 (0.12-1.8)	0.27	0.499243	5028	1.1 (0.41-3)	0.82
DRAM2	6178.82	609	0.406581	4965	1.0858	2313	2.04889	237	0.93 (0.36-2.4)	0.88	2.86873	92	0.76 (0.29-2)	0.58
TALDO1	6185.02	610	0.898915	2684	0.747642	3900	1.73806	502	0.7 (0.18-2.7)	0.61	0.00735175	7084	0.68 (0.21-2.2)	0.51
FBXO6	6186.26	611	1.22307	1662	0.585828	4848	2.1683	164	0.52 (0.12-2.3)	0.39	-0.363883	8744	0.48 (0.13-1.8)	0.26
PRDX4	6190.18	612	1.60382	919	0.993439	2702	0.426911	5354	0.53 (0.23-1.2)	0.13	1.59527	1312	0.5 (0.22-1.1)	0.1
USP44	6194.35	613	1.19225	1750	2.45025	114	-0.163003	9119	1.2 (0.21-6.9)	0.84	0.241058	6095	1.4 (0.28-6.7)	0.69
CHAMP1	6196.9	614	1.34036	1372	1.21496	1865	0.267738	6316	0.96 (0.25-3.7)	0.96	0.756623	3930	0.6 (0.18-2)	0.41
ATP2C1	6197.99	615	0.707759	3451	0.851952	3361	1.77649	452	1.2 (0.34-4.3)	0.77	1.50936	1507	1.5 (0.48-4.5)	0.51
CD80	6199.74	616	2.68665	102	0.403595	6020	2.11821	197	0.077 (0.011-0.54)	0.0099	-0.354132	8694	2 (0.41-9.5)	0.4
INSL4	6208.36	617	1.39605	1251	2.3564	148	-0.268838	9801	1.1 (0.14-9.4)	0.91	-1.37348	13080	3 (0.44-21)	0.26
TMEM38B	6209.77	618	2.851	61	1.71654	709	-0.379554	10447	0.035 (0.0024-0.52)	0.015	0.0339732	6965	4.2 (0.85-20)	0.078
KLHL23	6220.97	619	3.08893	33	1.17879	1996	-0.000734509	8044	0.36 (0.12-1.1)	0.078	-0.292365	8438	0.5 (0.15-1.7)	0.26
C12orf4	6227.86	620	0.356655	5215	1.2429	1770	1.45	1010	1.1 (0.27-4.5)	0.9	0.749339	3958	0.84 (0.26-2.7)	0.77
CRHBP	6236.9	621	1.5202	1045	1.03249	2518	0.379108	5614	0.31 (0.051-1.9)	0.21	-1.83948	14559	1.3 (0.25-6.5)	0.77
RAP1GDS1	6250.38	622	0.104241	6666	2.4264	123	1.07583	2113	1.1 (0.17-6.8)	0.93	-0.755867	10439	3.1 (0.49-20)	0.23
UBR7	6251.8	623	0.869971	2817	1.79496	611	0.20023	6737	0.73 (0.15-3.7)	0.71	0.68979	4218	1.6 (0.47-5.5)	0.44
ANKRD30A	6259.69	624	1.19711	1738	1.0454	2467	0.524822	4755	2.1 (0.42-10)	0.37	-1.20475	12379	1.2 (0.23-6.6)	0.8
CUL2	6261.64	625	1.10105	2019	0.82029	3515	1.01805	2346	0.86 (0.32-2.3)	0.76	0.569966	4721	1.2 (0.47-2.9)	0.73
CACYBP	6263.37	626	1.1036	2013	0.948832	2914	0.756087	3509	0.67 (0.14-3.2)	0.61	1.86285	861	0.21 (0.066-0.65)	0.0071
SERPINI2	6267.33	627	2.16389	304	2.10255	279	-0.482949	11030	0.71 (0.1-4.9)	0.73	-2.89601	15695	2.3 (0.35-16)	0.38
C1D	6267.93	628	0.0935963	6740	2.89299	31	1.04766	2216	1.1 (0.19-6.3)	0.92	1.53005	1466	1.1 (0.16-7.5)	0.93
WARS1	6269.14	629	1.9582	470	0.504418	5363	1.43395	1057	0.39 (0.15-0.98)	0.046	1.78655	985	0.62 (0.29-1.3)	0.21
NDC1	6274.58	630	1.71626	748	0.562596	4984	1.29774	1392	0.37 (0.089-1.6)	0.18	2.57332	181	0.41 (0.13-1.3)	0.13
TPK1	6279.75	631	1.64593	854	0.93914	2957	0.461419	5131	0.74 (0.19-2.9)	0.66	0.722944	4094	0.85 (0.24-3)	0.81
RAB27B	6282.09	632	0.824204	2996	1.02141	2561	0.907706	2802	0.42 (0.18-0.97)	0.043	1.73469	1078	0.77 (0.4-1.5)	0.43
SAXO1	6284.3	633	0.775992	3167	1.19017	1955	0.714592	3720	4.4 (0.83-23)	0.083	-0.44186	9054	0.75 (0.14-3.9)	0.73
NIFK	6285.57	634	0.614928	3860	0.989711	2720	1.3538	1257	0.99 (0.36-2.7)	0.99	0.231686	6139	1.4 (0.53-3.8)	0.48
METAP1	6286.89	635	0.646697	3707	1.48004	1171	0.577967	4447	1.1 (0.32-4)	0.84	0.338506	5717	1.9 (0.56-6.4)	0.3
STK3	6288.4	636	0.400216	4995	2.68307	54	0.529705	4730	0.49 (0.1-2.3)	0.37	-1.08057	11850	1.3 (0.38-4.7)	0.64
BUB1	6289.79	637	1.71099	756	0.466718	5602	2.06923	226	0.27 (0.088-0.81)	0.019	0.595776	4614	0.78 (0.39-1.6)	0.5
RAB31	6298.96	638	0.123007	6554	2.20141	209	1.05036	2203	0.7 (0.3-1.6)	0.4	0.952954	3208	1.3 (0.64-2.5)	0.49
GEMIN4	6299.9	639	1.53469	1025	0.855057	3349	0.623801	4172	0.49 (0.15-1.6)	0.24	0.148409	6485	3.3 (1.1-10)	0.041
RPGR	6308.15	640	0.353361	5235	1.1639	2054	1.68118	591	1.6 (0.25-10)	0.63	-0.288502	8419	4.4 (0.66-29)	0.13
UBE2A	6311.5	641	0.0615573	6928	1.74855	667	1.55663	810	1.1 (0.27-4.3)	0.92	1.10499	2702	0.86 (0.31-2.4)	0.77
VIRMA	6314.26	642	0.560087	4132	1.22755	1820	0.941789	2643	1.3 (0.36-4.5)	0.71	1.34701	1954	0.53 (0.18-1.6)	0.25
CCL26	6328.34	643	1.22561	1654	2.33623	159	-0.212741	9428	1.3 (0.28-6.3)	0.72	-1.00063	11507	1.9 (0.42-8.9)	0.4
C4orf3	6332.93	644	1.21843	1672	0.811353	3569	0.890997	2880	1 (0.25-4.1)	0.99	-0.340293	8619	0.65 (0.21-2)	0.46
MED11	6336.36	645	0.965962	2427	0.756212	3855	1.35539	1249	0.53 (0.14-2)	0.35	1.37942	1866	0.88 (0.25-3.1)	0.84
UNG	6336.93	646	1.43772	1166	2.22606	196	-0.314526	10078	0.49 (0.12-2.1)	0.33	0.316601	5798	1.2 (0.39-3.5)	0.77
PARS2	6338.56	647	0.333136	5346	1.90589	462	0.749909	3538	1.4 (0.13-15)	0.79	0.205189	6245	0.18 (0.028-1.2)	0.072
CA1	6340.45	648	1.98827	446	1.77868	632	-0.351403	10289	0.67 (0.09-5)	0.69	-1.89406	14702	2.9 (1.1-8.3)	0.04
TENM1	6341.84	649	2.18095	292	0.644246	4512	0.844983	3083	0.26 (0.061-1.1)	0.067	-1.70427	14212	0.95 (0.42-2.1)	0.9
GBP6	6359.98	650	1.81397	622	0.494335	5427	1.51139	889	0.38 (0.06-2.3)	0.29	1.85718	874	0.86 (0.14-5.1)	0.87
FAM111B	6360.78	651	1.48134	1096	0.527662	5199	1.647	643	0.61 (0.18-2)	0.42	1.67237	1181	0.6 (0.21-1.7)	0.34
SERPINE1	6362.5	652	0.802501	3074	1.80874	587	0.218885	6624	1 (0.65-1.7)	0.86	0.784068	3816	1.2 (0.72-1.8)	0.55
TAAR8	6363.08	653	0.945719	2505	2.65691	63	-0.0622408	8450	1.9 (0.3-12)	0.5	-2.57954	15591	1.3 (0.24-6.5)	0.79
CKAP2	6364.73	654	1.4405	1160	0.738779	3947	0.875587	2956	1.9 (0.64-5.4)	0.25	1.15015	2561	0.99 (0.5-2)	0.98
VPS29	6381.58	655	1.11294	1992	0.890109	3165	0.803055	3285	1.1 (0.43-2.7)	0.88	0.0340057	6964	1.3 (0.62-2.6)	0.52
FANCM	6399.87	656	1.25768	1582	0.848851	3379	0.756935	3502	0.46 (0.067-3.2)	0.43	-0.0566761	7364	2.2 (0.33-15)	0.42
KIF23	6399.93	657	1.40379	1231	1.10535	2238	0.289801	6194	0.46 (0.17-1.2)	0.12	1.09991	2715	1.6 (0.76-3.5)	0.2
STAT5A	6400.26	658	0.498248	4434	1.45139	1233	0.75824	3496	0.51 (0.12-2.2)	0.37	0.82396	3680	0.67 (0.18-2.5)	0.55
CLP1	6406.8	659	0.45583	4682	1.30356	1604	0.993278	2440	1 (0.18-5.8)	0.99	0.894594	3430	0.33 (0.078-1.4)	0.14
CRISP1	6430.38	660	0.965666	2429	1.09877	2261	0.571198	4479	0.75 (0.19-3)	0.69	-0.793632	10596	0.81 (0.23-2.9)	0.75
CDK17	6432.55	661	1.36263	1326	0.71096	4097	0.961957	2559	0.31 (0.046-2.1)	0.22	0.0049977	7092	1.4 (0.36-5.2)	0.64
GDF11	6443.22	662	0.53416	4243	0.928444	3002	1.76643	466	0.61 (0.11-3.4)	0.57	1.32642	2000	0.41 (0.086-2)	0.26
FEM1C	6445.51	663	0.878614	2776	1.0438	2472	0.737327	3603	0.88 (0.18-4.4)	0.88	0.159082	6444	0.24 (0.044-1.4)	0.11
CLGN	6446.55	664	2.09178	350	1.52339	1059	-0.27063	9813	0.72 (0.1-5.1)	0.75	-0.632828	9907	1.4 (0.24-7.8)	0.72
SEC61B	6447.81	665	1.57864	962	1.43135	1283	-0.0689045	8503	0.94 (0.29-3)	0.91	0.577414	4684	0.91 (0.33-2.5)	0.85
HORMAD2	6454.93	666	1.21947	1668	3.79248	3	-0.294255	9949	0.27 (0.036-2)	0.2	-0.982986	11440	1 (0.15-7.1)	0.97
ADGRG2	6459.33	667	0.475319	4577	1.16476	2050	1.15049	1838	0.93 (0.071-12)	0.96	0.571712	4712	2.5 (0.44-14)	0.3
RFC5	6463.9	668	1.78101	668	0.701377	4146	0.762095	3475	0.33 (0.11-0.95)	0.04	1.39828	1806	1 (0.52-2)	0.95
COPRS	6469.11	669	1.10746	2004	0.834838	3456	0.891232	2878	0.14 (0.019-0.95)	0.045	-1.15723	12171	0.44 (0.07-2.8)	0.39
ESRRG	6469.86	670	1.52134	1044	2.63685	70	-0.427729	10750	1.7 (0.26-11)	0.58	-1.24041	12529	1.3 (0.22-8)	0.76
DDI1	6470.51	671	-0.0408645	7558	1.69747	736	2.4737	73	4.4 (0.85-23)	0.077	-0.868997	10945	0.66 (0.13-3.3)	0.61
CDC45	6477.46	672	2.76536	78	0.353126	6391	2.60228	53	0.091 (0.014-0.58)	0.011	0.108013	6637	0.71 (0.19-2.6)	0.6
ATP2A2	6477.67	673	0.267037	5725	1.62748	847	0.974554	2520	1 (0.46-2.3)	0.94	2.04192	585	0.87 (0.43-1.8)	0.7
SIKE1	6482.7	674	0.615491	3858	1.74532	675	0.391188	5554	0.93 (0.22-4)	0.92	0.157618	6454	0.73 (0.18-2.9)	0.66
ENO2	6493.45	675	0.833134	2954	0.863816	3299	1.14581	1854	0.71 (0.34-1.5)	0.35	-1.69661	14191	1.1 (0.66-1.9)	0.69
UBFD1	6497.18	676	1.037	2205	0.749955	3885	1.15581	1820	0.81 (0.24-2.8)	0.73	2.09427	522	0.49 (0.16-1.5)	0.22
TST	6497.69	677	0.542629	4200	0.884604	3198	2.00989	257	0.58 (0.23-1.5)	0.25	0.0287854	6994	0.56 (0.28-1.1)	0.11
COX6C	6497.88	678	0.604822	3914	1.03672	2500	1.10691	2007	1.1 (0.68-1.8)	0.7	1.15206	2546	0.94 (0.61-1.5)	0.79
STARD4	6503.78	679	0.900327	2678	0.95307	2896	0.854453	3044	0.59 (0.13-2.6)	0.48	-1.42636	13295	2.7 (0.64-11)	0.18
SI	6512.66	680	0.564391	4110	1.80365	597	0.42193	5397	1.3 (0.13-13)	0.83	-0.224086	8128	1.1 (0.085-16)	0.92
CERS2	6512.92	681	1.90824	512	1.31774	1563	-0.104762	8741	0.76 (0.27-2.1)	0.6	1.82256	926	0.66 (0.28-1.6)	0.36
RAP2A	6513.71	682	1.02534	2247	0.817556	3531	0.987598	2469	0.62 (0.094-4)	0.61	-0.673464	10114	0.7 (0.11-4.5)	0.71
CAT	6515.14	683	0.52519	4292	0.968082	2825	1.52088	872	1.1 (0.5-2.4)	0.83	-0.19577	7989	0.97 (0.47-2)	0.93
HAPLN1	6519.55	684	1.07599	2087	0.579076	4897	2.38132	95	0.29 (0.048-1.8)	0.18	0.785129	3808	1.2 (0.21-7.3)	0.82
PSMC3IP	6520.99	685	2.12194	325	0.454918	5662	1.38851	1176	0.19 (0.039-0.92)	0.039	-0.203057	8031	0.75 (0.23-2.4)	0.63
CASP1	6521.45	686	0.263691	5751	1.18132	1987	1.83895	383	0.92 (0.38-2.3)	0.86	-0.360279	8722	0.56 (0.21-1.5)	0.24
SDHB	6521.47	687	1.12375	1952	1.26361	1707	0.254673	6403	0.68 (0.2-2.3)	0.53	1.47236	1605	0.61 (0.23-1.6)	0.32
GSDMC	6531.47	688	1.24616	1607	0.579913	4889	1.54869	826	1.4 (0.32-6.1)	0.66	-0.496576	9305	3.6 (0.81-16)	0.093
GLB1L2	6533.32	689	1.02225	2258	0.703045	4136	1.32449	1332	0.36 (0.11-1.2)	0.092	2.72801	129	0.69 (0.23-2.1)	0.52
PIGP	6537.65	690	0.853463	2879	3.01256	22	-0.0418838	8323	1.3 (0.21-8.3)	0.77	-0.947085	11289	0.66 (0.14-3)	0.59
ALDH1L2	6539.88	691	0.53555	4240	1.50255	1110	0.604237	4279	0.46 (0.08-2.6)	0.38	-0.153377	7779	1 (0.23-4.4)	0.98
ENPEP	6541.61	692	0.701297	3479	1.07756	2339	0.856866	3027	0.89 (0.12-6.9)	0.91	-1.67056	14111	0.83 (0.094-7.2)	0.86
KCNE2	6545.35	693	1.22203	1664	1.1179	2185	0.327945	5949	1.3 (0.26-6.6)	0.74	-2.41967	15483	0.97 (0.25-3.8)	0.97
ARCN1	6553.1	694	1.23517	1625	1.19742	1924	0.235269	6520	0.51 (0.16-1.6)	0.24	2.22999	396	0.56 (0.21-1.5)	0.25
C12orf56	6553.72	695	1.1816	1781	0.914548	3056	0.632253	4128	1.6 (0.44-5.6)	0.48	-0.604734	9761	0.33 (0.098-1.1)	0.07
ADGRG7	6554.02	696	0.804068	3070	0.89579	3139	1.07712	2109	0.79 (0.08-7.8)	0.84	-2.28773	15372	3.8 (0.6-24)	0.16
ATP5MJ	6555.51	697	0.452393	4707	1.71623	711	0.585933	4399	1.4 (0.69-2.7)	0.37	2.47738	231	1.3 (0.74-2.3)	0.35
MTDH	6562.93	698	0.795792	3099	1.22849	1816	0.547319	4618	0.99 (0.26-3.8)	0.98	0.384214	5525	0.83 (0.29-2.4)	0.74
MMP27	6574.83	699	0.936255	2541	1.73833	681	0.0682241	7620	1 (0.12-8.2)	0.99	-1.47354	13459	5.1 (1.1-23)	0.035
CEP76	6578.4	700	1.30406	1454	1.01637	2581	0.390494	5557	0.38 (0.044-3.3)	0.38	0.559501	4764	0.18 (0.028-1.1)	0.065
QSER1	6580.63	701	0.976987	2384	0.655413	4434	1.63173	670	1.5 (0.6-3.8)	0.38	-0.560236	9566	0.96 (0.37-2.5)	0.93
RFC3	6587.35	702	0.90223	2673	0.727805	4013	1.42454	1072	0.28 (0.051-1.5)	0.14	-0.0503384	7336	2.3 (0.52-9.7)	0.27
KLRF1	6587.99	703	1.35896	1333	1.18026	1991	0.180324	6880	2 (0.31-13)	0.48	0.12512	6583	2.2 (0.3-16)	0.45
MMP1	6590.14	704	0.804695	3068	0.729618	3999	1.72087	534	0.81 (0.42-1.6)	0.53	0.124527	6585	0.93 (0.54-1.6)	0.79
DRG1	6592.61	705	0.948876	2497	0.886014	3186	0.882765	2920	0.92 (0.45-1.9)	0.83	0.329325	5752	0.85 (0.42-1.7)	0.64
FBXO5	6593.36	706	2.33992	214	0.375686	6230	1.83752	387	0.82 (0.15-4.4)	0.82	0.776846	3844	1.8 (0.4-8.1)	0.45
PRRC1	6595.03	707	0.710762	3436	1.10026	2252	0.788471	3358	1.4 (0.34-5.7)	0.65	2.60905	169	0.31 (0.11-0.88)	0.028
CARD16	6599.53	708	0.527046	4282	1.10787	2223	1.05051	2201	0.99 (0.33-2.9)	0.98	-0.138769	7721	0.97 (0.32-2.9)	0.95
SLC16A6	6601.43	709	0.600498	3933	1.7596	650	0.362575	5721	0.8 (0.16-3.9)	0.79	0.114191	6614	1.7 (0.39-7.3)	0.48
KBTBD2	6607.17	710	1.78385	665	0.469144	5588	1.45816	992	1.1 (0.18-7.4)	0.88	0.788902	3795	3.4 (0.59-20)	0.17
KCNS1	6614.99	711	0.950487	2492	0.670813	4329	1.57187	781	0.72 (0.16-3.3)	0.67	-1.66703	14102	0.58 (0.13-2.5)	0.47
RAD9B	6618.76	712	1.23679	1620	2.24226	191	-0.297317	9972	1.2 (0.14-10)	0.86	-1.2332	12490	2.2 (0.42-11)	0.35
ZNF420	6618.9	713	0.102838	6675	1.84739	538	1.10417	2011	0.8 (0.17-3.8)	0.78	3.15091	39	0.25 (0.039-1.6)	0.14
MARCHF5	6624.01	714	-0.171363	8361	2.26108	183	1.99538	267	1.4 (0.37-5.3)	0.62	0.998199	3058	1.4 (0.34-5.8)	0.64
NUP210L	6630.89	715	0.510002	4371	0.938899	2959	1.60324	723	1 (0.11-10)	0.97	-0.887739	11030	6.4 (0.68-60)	0.1
NMU	6633.42	716	1.32731	1409	1.34471	1504	0.0401952	7790	0.61 (0.09-4.1)	0.61	0.0393301	6943	1.1 (0.25-4.7)	0.91
MT2A	6640.26	717	1.37656	1300	1.20867	1888	0.133058	7225	0.98 (0.68-1.4)	0.92	-0.474154	9189	1.2 (0.86-1.6)	0.3
FXR2	6641.4	718	0.380881	5090	1.74849	668	0.639653	4093	0.33 (0.042-2.6)	0.29	0.509718	4976	0.77 (0.11-5.5)	0.79
TLR1	6647.41	719	1.17863	1791	1.25099	1747	0.192193	6800	1.1 (0.17-6.6)	0.94	-0.0643795	7400	0.82 (0.082-8.1)	0.86
METAP2	6660.71	720	1.14322	1895	1.01437	2592	0.472703	5057	1.4 (0.33-6.1)	0.63	-0.216005	8096	1.5 (0.52-4.4)	0.45
KLHL8	6665.11	721	0.87417	2796	1.07894	2334	0.607648	4259	0.48 (0.14-1.7)	0.25	-0.162223	7818	0.38 (0.12-1.1)	0.083
BCL9	6665.4	722	1.40166	1235	1.52481	1051	-0.138334	8970	1.3 (0.34-4.6)	0.73	-0.888884	11040	0.38 (0.1-1.4)	0.15
GSDME	6665.69	723	0.735212	3329	0.711207	4094	2.29564	120	2.4 (0.59-9.4)	0.23	-1.93069	14792	2.1 (0.54-8.6)	0.28
CCDC190	6665.97	724	2.26302	247	2.09833	282	-0.634305	11870	0.61 (0.15-2.5)	0.49	-1.1716	12231	0.77 (0.22-2.6)	0.68
CDKN2A	6667.23	725	1.00374	2317	0.634882	4557	1.61488	697	0.63 (0.24-1.7)	0.36	0.351324	5666	0.54 (0.22-1.3)	0.18
PTBP3	6669.78	726	0.906384	2650	0.715186	4071	1.39625	1152	0.67 (0.3-1.5)	0.34	1.85502	880	0.86 (0.45-1.6)	0.64
IPO7	6676.1	727	0.0602386	6935	1.68173	771	1.33902	1299	1.4 (0.3-6.2)	0.68	0.135321	6540	0.79 (0.2-3.1)	0.73
ST8SIA1	6685.24	728	0.932871	2554	1.47525	1180	0.184104	6857	0.45 (0.12-1.7)	0.25	0.174351	6378	0.69 (0.21-2.2)	0.53
H3C1	6690.76	729	1.37973	1293	1.80486	593	-0.270627	9812	0.57 (0.23-1.4)	0.22	-0.0277606	7242	0.65 (0.31-1.3)	0.24
LCTL	6694.07	730	1.10648	2008	1.1763	2005	0.306641	6082	1.2 (0.25-6.1)	0.79	-1.14866	12140	4.4 (1-19)	0.046
ZNF408	6695.42	731	0.521947	4305	1.11264	2206	1.0069	2384	0.55 (0.064-4.8)	0.59	-0.21421	8087	0.85 (0.15-4.9)	0.86
SPRTN	6700.04	732	0.145072	6428	1.27671	1671	1.88196	353	2.6 (0.59-12)	0.21	-0.168824	7846	0.61 (0.16-2.4)	0.48
CCDC38	6710.03	733	2.01398	420	1.028	2538	0.108543	7384	0.37 (0.037-3.6)	0.39	-0.728335	10318	1.9 (0.32-12)	0.47
PPP1R3A	6710.55	734	0.963221	2444	0.677551	4290	1.4128	1108	1.1 (0.16-7.8)	0.9	-2.86675	15692	1.5 (0.24-9)	0.69
PEX7	6725.14	735	0.423747	4870	1.3897	1388	0.822929	3192	1.4 (0.16-12)	0.77	1.53193	1460	0.79 (0.12-5.3)	0.81
DDX11	6730.12	736	0.172826	6277	1.29937	1617	1.59777	732	0.5 (0.21-1.2)	0.11	0.630199	4450	0.44 (0.22-0.89)	0.023
DNAI3	6733.95	737	1.27477	1545	2.4705	110	-0.380454	10456	1.9 (0.35-10)	0.46	0.73487	4044	0.75 (0.13-4.2)	0.74
FKTN	6738.02	738	1.77982	670	1.69687	737	-0.392359	10526	0.79 (0.097-6.4)	0.82	0.825054	3675	4.3 (0.76-24)	0.099
HLCS	6738.65	739	0.105948	6655	2.30676	170	0.870336	2974	1.1 (0.35-3.5)	0.87	1.96215	689	0.85 (0.32-2.2)	0.74
PRAC1	6744.4	740	0.707655	3453	1.06518	2387	0.787913	3361	4.1 (0.57-29)	0.16	-1.68735	14162	0.84 (0.13-5.4)	0.85
TRUB1	6747.96	741	1.2069	1707	0.724994	4025	0.918242	2751	1.4 (0.31-6.7)	0.65	0.71634	4115	1.7 (0.42-6.8)	0.47
RAC1	6750.46	742	0.00796134	7269	1.95034	402	1.2101	1666	1.3 (0.51-3.4)	0.57	0.416736	5392	0.78 (0.32-1.9)	0.58
FA2H	6755.13	743	1.60661	911	1.07576	2342	0.144779	7137	0.54 (0.089-3.2)	0.5	1.13326	2609	0.29 (0.068-1.2)	0.089
TECTB	6760.02	744	0.833005	2955	0.753477	3864	1.34507	1281	0.2 (0.02-2.1)	0.18	-2.01197	14967	1.9 (0.35-9.8)	0.47
ERAL1	6770.21	745	0.877981	2778	0.800595	3628	1.10644	2008	0.21 (0.056-0.79)	0.021	1.1534	2539	0.53 (0.23-1.2)	0.13
RAB36	6770.66	746	1.58818	945	1.17655	2004	0.0458769	7765	0.72 (0.14-3.8)	0.7	0.375422	5562	0.49 (0.11-2.2)	0.35
BBOF1	6771.53	747	0.945005	2508	1.53669	1019	0.106466	7397	1.5 (0.25-8.9)	0.67	0.661768	4327	1.5 (0.33-6.8)	0.61
SPTLC2	6774.74	748	1.08073	2080	0.839746	3425	0.777474	3413	1.6 (0.36-6.6)	0.55	1.16061	2506	1.3 (0.42-4.3)	0.62
SLC35B1	6777.84	749	1.29675	1480	0.580023	4887	1.26618	1485	0.77 (0.4-1.5)	0.42	1.1519	2548	0.78 (0.43-1.4)	0.41
ARL3	6778.33	750	1.23664	1621	1.458	1215	-0.040718	8315	0.43 (0.074-2.5)	0.35	2.06998	545	2.2 (0.37-13)	0.39
EMC6	6784.7	751	1.36114	1328	0.474565	5541	1.76677	465	0.2 (0.031-1.3)	0.096	0.156444	6458	1.6 (0.44-5.8)	0.48
NUDT9	6785.35	752	0.479577	4544	1.90871	458	0.390168	5559	2.7 (0.45-16)	0.28	-0.30378	8486	0.49 (0.1-2.3)	0.37
SLC11A2	6792.65	753	1.15282	1870	0.938555	2960	0.543664	4641	0.41 (0.12-1.4)	0.16	3.66451	7	0.57 (0.22-1.5)	0.24
VSIG1	6799.53	754	0.194739	6140	1.37163	1432	1.28825	1417	0.69 (0.22-2.1)	0.52	0.719382	4104	0.83 (0.3-2.3)	0.71
ARHGEF39	6800.69	755	0.65972	3656	1.23354	1800	0.601328	4300	0.76 (0.11-5.2)	0.78	0.743734	3989	0.53 (0.08-3.6)	0.52
TCF7L2	6800.75	756	1.55785	991	1.30039	1612	-0.069813	8507	0.87 (0.27-2.9)	0.82	0.269121	5980	1.2 (0.46-3.2)	0.69
PIGX	6802.35	757	1.00971	2296	0.690941	4214	1.21729	1643	0.32 (0.059-1.8)	0.19	0.451027	5251	0.49 (0.091-2.7)	0.41
PTPN3	6810.6	758	1.28399	1514	0.732238	3983	0.816156	3230	0.81 (0.28-2.4)	0.71	2.69855	135	0.95 (0.42-2.2)	0.91
RB1CC1	6816.7	759	0.632854	3780	0.992154	2712	1.00277	2405	0.74 (0.23-2.4)	0.61	1.23009	2294	1.2 (0.4-3.3)	0.79
EXO1	6817.4	760	1.28717	1505	0.473977	5551	2.01367	253	0.18 (0.035-0.92)	0.04	-0.233538	8170	1 (0.33-3)	1
SCYL1	6822.09	761	0.458502	4670	1.16575	2044	1.00219	2410	0.27 (0.043-1.7)	0.17	0.236274	6117	0.17 (0.033-0.93)	0.041
CDK2	6827.84	762	1.48747	1084	1.02825	2536	0.212853	6655	0.26 (0.082-0.83)	0.023	3.22121	29	0.59 (0.26-1.4)	0.22
CATSPERD	6829.71	763	1.04817	2165	0.884908	3194	0.690832	3838	2.8 (0.42-19)	0.29	-0.598265	9733	1.5 (0.3-7.9)	0.6
SMIM19	6834.48	764	0.969697	2414	0.845611	3398	0.842246	3097	1.1 (0.49-2.3)	0.89	-0.258591	8287	1.5 (0.77-2.8)	0.24
PROX2	6834.88	765	1.43078	1178	0.854391	3352	0.488084	4970	0.79 (0.15-4.3)	0.78	-1.63861	14006	2 (0.44-9.3)	0.37
ESPL1	6835.99	766	2.19679	283	0.501025	5380	1.00769	2380	0.7 (0.11-4.6)	0.71	1.47713	1594	0.41 (0.092-1.8)	0.25
ASNSD1	6836.84	767	1.31653	1427	0.700413	4150	0.844559	3086	0.73 (0.27-2)	0.54	-0.20358	8036	0.54 (0.2-1.5)	0.22
H3C2	6840.79	768	2.7082	95	0.307812	6694	2.22613	144	0.59 (0.38-0.91)	0.016	0.157462	6456	1 (0.67-1.5)	1
SENP1	6848.79	769	0.951826	2487	1.80635	591	-0.0526576	8395	0.76 (0.16-3.7)	0.73	0.704164	4164	0.66 (0.19-2.3)	0.51
DENR	6851.73	770	1.31056	1445	1.06711	2375	0.239666	6488	1.2 (0.37-3.7)	0.79	0.664518	4311	1 (0.41-2.6)	0.94
DUSP16	6852.2	771	0.546994	4181	2.1811	222	0.211701	6663	0.42 (0.15-1.2)	0.1	1.92707	753	0.6 (0.27-1.4)	0.22
RGS10	6855.42	772	1.24976	1597	0.903496	3110	0.506205	4868	0.32 (0.12-0.84)	0.021	0.769211	3877	1.1 (0.47-2.7)	0.8
TPX2	6858.51	773	3.07948	36	0.30143	6740	2.15864	175	0.5 (0.26-0.97)	0.041	0.448447	5268	0.85 (0.55-1.3)	0.49
ADA	6863.56	774	0.501947	4415	1.05205	2439	1.07947	2101	1.4 (0.33-5.7)	0.67	0.129464	6566	0.88 (0.2-3.9)	0.87
SPATA1	6864.99	775	0.789505	3117	0.770934	3779	1.29039	1411	4.9 (1.1-23)	0.043	-1.54355	13694	1.5 (0.33-6.7)	0.6
PLGRKT	6870.89	776	0.244311	5872	1.4459	1249	1.0308	2291	1.2 (0.3-4.9)	0.78	0.540546	4860	0.72 (0.18-2.9)	0.65
HMBS	6871.36	777	0.330203	5359	1.00853	2624	1.82594	399	0.37 (0.061-2.3)	0.28	1.51028	1504	0.45 (0.09-2.2)	0.33
TEX2	6876.23	778	0.697765	3497	1.10104	2246	0.696025	3820	0.25 (0.046-1.3)	0.1	-0.71625	10282	1.5 (0.39-6)	0.54
CCT8	6876.7	779	1.46704	1117	0.884755	3197	0.413144	5435	0.23 (0.065-0.84)	0.026	1.72683	1089	0.26 (0.078-0.87)	0.029
NLRC4	6877.87	780	1.18704	1764	0.738765	3948	0.850117	3065	0.29 (0.044-1.9)	0.2	0.499501	5027	0.38 (0.075-1.9)	0.24
TRIM51	6878.45	781	0.776646	3166	1.65725	807	0.156883	7058	2.1 (0.91-4.8)	0.084	-0.188456	7949	0.93 (0.46-1.9)	0.85
COPB1	6879.86	782	0.797848	3091	0.716552	4062	1.4867	935	0.98 (0.35-2.8)	0.97	0.537078	4874	0.74 (0.31-1.7)	0.49
TMEM201	6880.12	783	0.483023	4523	1.00931	2618	1.22174	1634	0.22 (0.044-1.1)	0.068	1.00444	3028	0.3 (0.061-1.5)	0.14
FUT11	6886.48	784	0.364395	5166	1.74622	672	0.578553	4445	0.91 (0.17-4.9)	0.91	0.712868	4136	1.1 (0.17-7.5)	0.89
MRPL14	6887.23	785	4.19482	4	0.760201	3837	0.344317	5836	0.14 (0.023-0.83)	0.031	0.306027	5832	0.75 (0.16-3.5)	0.72
ZSCAN20	6892.36	786	0.146832	6417	1.49896	1126	1.16901	1781	0.63 (0.086-4.6)	0.64	-0.125751	7655	2.6 (0.34-20)	0.36
DMAC2L	6893.42	787	0.495654	4448	1.20798	1890	0.828246	3162	0.24 (0.032-1.9)	0.17	-1.51742	13603	1.8 (0.47-6.7)	0.39
PRDM1	6893.73	788	0.783552	3139	0.961452	2856	0.820998	3202	0.36 (0.11-1.2)	0.093	0.0546701	6874	0.72 (0.34-1.5)	0.39
PLK4	6893.9	789	0.755219	3255	0.748291	3895	1.43681	1045	0.21 (0.039-1.1)	0.067	0.942729	3250	1.1 (0.3-4.2)	0.86
ERICH6	6894.29	790	1.3519	1350	1.30483	1601	-0.0235871	8189	0.58 (0.065-5.2)	0.63	-0.826991	10755	0.34 (0.046-2.5)	0.28
RNF144A	6894.67	791	1.18346	1777	0.824832	3495	0.667623	3946	0.22 (0.043-1.1)	0.069	0.050297	6888	0.63 (0.18-2.2)	0.48
IDI1	6902.52	792	0.561761	4120	0.904882	3106	1.32778	1324	0.45 (0.11-1.8)	0.26	-0.259541	8290	1.1 (0.3-4)	0.87
LPL	6905.84	793	0.615086	3859	1.75759	652	0.254416	6407	0.82 (0.13-5.1)	0.83	-0.436921	9039	0.46 (0.062-3.4)	0.45
TRAF3	6906.21	794	0.311327	5464	1.44372	1254	0.87976	2938	0.32 (0.054-1.8)	0.2	0.0321015	6975	1.5 (0.28-7.8)	0.65
PON3	6908.24	795	0.139386	6457	2.20035	210	0.756421	3508	1.4 (0.28-6.6)	0.7	-1.94613	14823	0.69 (0.13-3.6)	0.66
NUP160	6908.73	796	1.34136	1371	0.430005	5842	2.51622	64	1.1 (0.18-6.6)	0.91	-0.380405	8804	0.75 (0.15-3.8)	0.73
CLIC2	6916.1	797	1.56748	979	0.477041	5524	1.35499	1253	0.46 (0.15-1.5)	0.19	-0.661912	10065	0.82 (0.29-2.3)	0.71
TARS1	6918.8	798	1.31733	1425	1.16651	2041	0.123529	7285	0.35 (0.13-0.91)	0.032	-0.142066	7737	0.64 (0.32-1.3)	0.21
ENKUR	6935.03	799	0.493549	4461	1.55698	983	0.489537	4960	0.64 (0.089-4.6)	0.66	0.0636266	6838	0.68 (0.13-3.6)	0.65
DMC1	6935.35	800	1.02138	2259	1.69826	734	-0.0871886	8616	0.86 (0.12-6.1)	0.88	-0.387461	8832	1.2 (0.21-6.8)	0.84
GAS2L3	6937.83	801	-0.228581	8747	2.15656	232	2.08916	217	0.31 (0.042-2.2)	0.24	0.560832	4758	0.7 (0.17-2.9)	0.62
TMTC2	6938.32	802	1.43817	1165	0.955426	2882	0.306277	6087	0.74 (0.2-2.7)	0.65	0.319167	5786	1 (0.34-3.1)	0.95
GRK4	6941.44	803	0.0575357	6948	1.75328	660	1.10749	2001	2.4 (0.34-17)	0.39	-1.54155	13690	3.4 (0.6-19)	0.17
CCNF	6944.58	804	2.20716	274	0.318177	6642	2.14278	184	0.94 (0.13-6.8)	0.95	-0.363123	8739	0.48 (0.098-2.4)	0.37
SEC23IP	6946.02	805	1.217	1675	0.747317	3901	0.777419	3414	0.7 (0.21-2.3)	0.56	0.941844	3256	1.3 (0.45-3.6)	0.65
DEFA6	6947.24	806	1.50538	1061	1.22457	1830	-0.0351464	8269	1.3 (0.19-8.4)	0.81	-1.32916	12902	1.7 (0.21-14)	0.61
AZIN1	6952.84	807	0.660799	3648	2.53211	91	0.0250873	7876	1.2 (0.37-3.7)	0.78	1.17853	2455	1.7 (0.58-5)	0.33
ANKRD13A	6959.97	808	1.6285	879	0.964604	2843	0.219793	6616	0.52 (0.14-1.9)	0.33	0.394976	5475	0.98 (0.36-2.7)	0.96
MAGEB2	6977.27	809	1.6709	816	1.85139	531	-0.508649	11168	0.66 (0.18-2.5)	0.54	-0.481719	9228	2.1 (0.55-7.6)	0.28
VDR	6992.3	810	0.722176	3391	2.43524	120	-0.0350147	8267	1.1 (0.24-5.2)	0.88	-0.653968	10011	0.81 (0.22-3.1)	0.76
ZDHHC17	6992.8	811	0.689774	3532	1.51904	1070	0.280746	6245	1.9 (0.34-11)	0.46	-1.07357	11809	1.3 (0.28-5.7)	0.75
POP5	6993.99	812	1.96183	465	1.17857	1997	-0.127041	8899	0.59 (0.1-3.3)	0.55	1.15195	2547	0.71 (0.18-2.7)	0.61
OR5K1	6995.3	813	2.02837	410	1.36661	1444	-0.308078	10040	0.75 (0.17-3.3)	0.7	-1.17741	12259	1.5 (0.38-5.6)	0.58
MARCHF8	7005.98	814	1.20812	1702	0.579487	4893	1.23553	1590	0.18 (0.046-0.7)	0.014	-0.0478685	7325	1.4 (0.46-4.2)	0.56
DNAJA2	7006.07	815	0.591196	3971	0.802291	3620	1.58807	753	0.83 (0.34-2)	0.68	1.9621	690	0.62 (0.28-1.4)	0.25
KIF2C	7009.37	816	2.1029	342	0.437679	5794	1.15165	1834	0.23 (0.05-1.1)	0.063	1.15893	2518	0.61 (0.19-2)	0.41
STARD6	7025.08	817	0.428355	4838	1.40149	1357	0.685109	3872	0.67 (0.069-6.4)	0.72	-0.640799	9938	0.6 (0.095-3.8)	0.58
NPC1	7026.29	818	0.822048	3002	0.659007	4405	1.62058	687	0.5 (0.13-2)	0.32	1.73476	1077	0.77 (0.19-3.1)	0.72
ZBTB21	7034.85	819	0.539682	4218	1.22754	1821	0.680005	3897	0.36 (0.055-2.3)	0.28	0.219274	6199	0.17 (0.038-0.78)	0.022
ETF1	7040.77	820	1.32434	1412	1.15689	2072	0.0938856	7478	1.8 (0.3-11)	0.52	0.332777	5742	2 (0.48-8.2)	0.34
DGAT2	7043.54	821	0.165487	6320	1.26355	1709	1.41625	1094	0.9 (0.29-2.8)	0.85	2.18105	443	0.43 (0.15-1.2)	0.12
ACADVL	7044.08	822	0.214212	6027	1.52518	1049	0.91278	2782	1.1 (0.37-3.1)	0.9	0.370406	5581	1.7 (0.57-5)	0.35
PKIB	7058.21	823	1.51269	1055	1.18224	1981	-0.0260068	8201	0.62 (0.19-2)	0.43	0.268773	5985	1 (0.37-2.9)	0.96
TLCD1	7062.38	824	1.36515	1321	1.13463	2134	0.0830672	7532	0.94 (0.21-4.2)	0.94	1.7323	1083	0.24 (0.062-0.93)	0.039
BLOC1S2	7064.94	825	0.285667	5606	1.01372	2598	1.7691	463	1.5 (0.32-6.7)	0.63	2.2358	390	1.3 (0.33-5)	0.71
MRM3	7065.83	826	1.55801	989	1.87316	497	-0.505283	11153	0.81 (0.15-4.5)	0.81	-0.349639	8665	1.9 (0.43-8.3)	0.4
CD300A	7067.23	827	0.648287	3702	1.10925	2212	0.665642	3955	0.39 (0.092-1.6)	0.19	-0.0415235	7296	0.67 (0.2-2.3)	0.52
BCCIP	7068.03	828	2.51862	153	1.24244	1771	-0.290745	9924	0.94 (0.15-5.7)	0.94	1.27452	2153	1.5 (0.37-6)	0.57
RBM11	7070.32	829	0.110618	6634	1.97357	388	0.817661	3222	1.2 (0.17-7.8)	0.88	-0.417377	8962	0.73 (0.15-3.6)	0.7
ZNF268	7077.64	830	2.52857	148	1.13252	2141	-0.182047	9241	0.84 (0.37-1.9)	0.67	0.753686	3937	0.96 (0.45-2)	0.91
SMCR8	7080.88	831	0.407539	4963	1.27374	1682	0.826323	3176	1.2 (0.26-5.4)	0.84	0.191722	6307	2 (0.47-8.3)	0.36
EIF4G2	7081.35	832	0.0468754	7016	1.35488	1476	1.66804	608	1.1 (0.51-2.5)	0.77	0.855207	3553	0.65 (0.33-1.3)	0.23
MYNN	7084.2	833	0.242143	5887	1.48171	1168	0.899871	2833	0.68 (0.15-3.1)	0.62	-0.660648	10056	0.87 (0.23-3.3)	0.84
MEIOC	7085.03	834	1.40143	1236	2.48269	105	-0.584005	11584	0.91 (0.094-8.8)	0.94	-0.293398	8444	0.45 (0.054-3.8)	0.46
TPGS2	7085.4	835	0.806164	3062	0.633717	4563	1.8131	411	0.63 (0.16-2.4)	0.51	-0.0356973	7270	1 (0.4-2.6)	0.96
SIRPA	7086.79	836	0.0663028	6899	1.2997	1614	1.72559	523	0.99 (0.41-2.4)	0.97	-0.933015	11230	1.1 (0.5-2.4)	0.8
RRH	7099.22	837	0.295232	5550	2.67509	57	0.404776	5476	2 (0.43-9.5)	0.38	-0.0643959	7401	0.74 (0.18-3)	0.67
VTA1	7101.54	838	0.500661	4425	0.812007	3567	1.83919	382	1.2 (0.39-4)	0.71	1.52246	1480	0.57 (0.2-1.6)	0.29
HYLS1	7102.09	839	2.22795	263	0.286607	6848	2.34865	107	0.18 (0.028-1.1)	0.067	0.634963	4433	1.4 (0.25-7.6)	0.72
KRT6A	7102.49	840	0.525847	4288	1.56387	966	0.389249	5563	1.1 (0.86-1.5)	0.38	-1.02251	11597	1 (0.79-1.3)	0.9
FRMD8	7102.62	841	0.312943	5452	1.10706	2227	1.27274	1468	0.93 (0.28-3.1)	0.9	-1.10043	11930	0.54 (0.13-2.3)	0.41
L2HGDH	7106.79	842	1.83441	598	1.88141	487	-0.625136	11815	0.67 (0.094-4.8)	0.69	-0.0471987	7322	0.96 (0.13-7.2)	0.97
ATN1	7109.92	843	0.460152	4660	1.44831	1246	0.566026	4504	0.85 (0.17-4.2)	0.84	-0.951427	11313	0.65 (0.16-2.6)	0.54
PRTFDC1	7123.41	844	0.421574	4887	1.5987	902	0.507786	4861	1.1 (0.21-6.2)	0.89	-2.13002	15182	1.4 (0.33-6.1)	0.64
PRPS2	7131.13	845	2.6948	99	0.331512	6561	1.47757	949	0.21 (0.04-1.1)	0.072	0.547844	4829	0.66 (0.16-2.7)	0.56
SMAGP	7140.61	846	0.694283	3510	0.74918	3890	1.39491	1159	1.8 (0.38-8.5)	0.46	1.8816	833	0.48 (0.14-1.7)	0.25
FEZ1	7144.62	847	2.05106	390	0.374208	6245	1.39488	1160	0.32 (0.091-1.1)	0.081	-0.371745	8774	0.77 (0.28-2.1)	0.62
UBE2V2	7145.98	848	1.63078	876	0.99728	2683	0.124137	7283	0.52 (0.13-2.1)	0.36	0.483305	5094	0.8 (0.23-2.7)	0.72
PELP1	7146.74	849	1.08285	2075	1.25657	1731	0.109413	7377	0.31 (0.053-1.8)	0.19	0.505077	4999	2.2 (0.53-8.8)	0.29
GALNT6	7148.12	850	1.07999	2082	1.37655	1418	0.01171	7969	0.58 (0.14-2.4)	0.46	2.09511	520	0.79 (0.25-2.5)	0.68
SGCZ	7149.62	851	1.21076	1692	0.777617	3743	0.642045	4082	1.3 (0.2-8.7)	0.78	-1.83235	14541	0.21 (0.038-1.1)	0.071
SIPA1L1	7152.39	852	0.37973	5097	1.07857	2336	1.14142	1867	0.56 (0.13-2.5)	0.45	0.492185	5058	1 (0.37-2.9)	0.95
DEPDC1B	7153.09	853	2.53363	146	0.308796	6688	1.62527	680	0.24 (0.055-1.1)	0.06	1.07579	2790	0.55 (0.21-1.5)	0.23
EIF3F	7161.45	854	-0.117644	8035	1.60299	892	1.81416	409	2.6 (0.13-50)	0.53	-0.492003	9284	1.1 (0.082-14)	0.95
ARHGAP11A	7163.19	855	0.786332	3130	1.27553	1676	0.321212	5991	0.36 (0.064-2.1)	0.25	1.10883	2689	3.5 (0.76-16)	0.11
HSPA4L	7164.68	856	0.0486403	6998	1.41506	1316	1.4142	1100	0.86 (0.27-2.8)	0.81	-0.193978	7983	1.2 (0.35-4.2)	0.76
STRAP	7170.65	857	-0.0584608	7669	2.7627	44	0.957724	2579	1.6 (0.53-5)	0.4	1.52148	1482	0.4 (0.15-1.1)	0.069
CNOT7	7175.46	858	0.657228	3667	1.2606	1719	0.455202	5157	1 (0.55-1.9)	0.94	0.199489	6272	0.91 (0.58-1.4)	0.67
SLC41A2	7181.81	859	1.75356	697	0.938062	2966	0.155462	7068	0.34 (0.086-1.4)	0.13	-1.14094	12108	0.61 (0.21-1.8)	0.38
MRPL42	7184.95	860	1.00851	2299	1.03398	2511	0.375882	5633	1.8 (0.77-4.3)	0.17	0.705273	4161	0.99 (0.48-2)	0.97
MCAT	7187.39	861	0.478794	4553	0.88016	3229	1.45033	1009	1.7 (0.38-7.8)	0.48	-0.832779	10786	1.1 (0.32-3.5)	0.92
ZNF677	7188.3	862	2.10927	334	0.646955	4494	0.538775	4678	0.4 (0.074-2.2)	0.29	0.661792	4326	1.2 (0.32-4.6)	0.77
TYR	7188.35	863	1.25404	1590	2.15023	236	-0.480849	11020	0.71 (0.13-3.8)	0.69	-1.37211	13076	1.2 (0.27-5.5)	0.79
GLRA3	7198.25	864	0.0580026	6944	1.39723	1372	1.40324	1135	3 (0.5-18)	0.23	-1.84319	14569	0.32 (0.071-1.4)	0.13
OR2L13	7205.92	865	0.385352	5071	1.40454	1345	0.67842	3905	2.3 (0.53-10)	0.26	-1.19195	12329	2 (0.54-7.4)	0.3
GTF2E2	7214.48	866	1.17129	1816	0.490795	5450	1.58351	758	0.73 (0.13-4.2)	0.73	-1.76784	14388	1.1 (0.28-4.2)	0.91
TNFRSF11A	7216.25	867	1.43539	1172	0.607783	4731	0.849479	3068	0.44 (0.077-2.5)	0.36	-1.91094	14750	1.5 (0.24-9.5)	0.67
VANGL1	7218.41	868	0.827054	2987	0.982096	2747	0.609441	4252	4.8 (0.78-30)	0.091	1.21251	2348	1.2 (0.26-5.1)	0.85
PCNA	7218.47	869	0.975931	2388	0.539158	5132	1.70987	549	0.44 (0.14-1.3)	0.15	1.12296	2643	0.62 (0.26-1.5)	0.28
RASGRP1	7218.75	870	1.74445	706	0.673303	4313	0.559475	4546	0.24 (0.043-1.3)	0.098	0.954009	3200	0.57 (0.16-2)	0.39
MEIOB	7224.37	871	1.08257	2076	1.00593	2636	0.351639	5791	0.15 (0.0088-2.6)	0.19	-0.743619	10389	2 (0.38-11)	0.4
CD40LG	7224.45	872	0.593666	3962	2.6414	68	0.008742	7987	0.86 (0.16-4.5)	0.86	-0.65803	10037	0.32 (0.057-1.8)	0.2
DCAF4L1	7226.32	873	1.26543	1563	0.594159	4803	1.00688	2385	0.73 (0.13-4)	0.72	-0.881643	10999	0.26 (0.046-1.4)	0.12
LAMA1	7226.43	874	1.4986	1067	2.04221	332	-0.59458	11664	0.079 (0.0051-1.2)	0.07	-2.05451	15057	5 (0.49-51)	0.17
ABHD5	7228.97	875	0.419239	4897	1.448	1247	0.587064	4388	0.67 (0.31-1.4)	0.3	2.00881	627	1.2 (0.63-2.1)	0.65
FKBP5	7231.97	876	1.19168	1752	0.555923	5027	1.2011	1694	0.13 (0.031-0.58)	0.0072	-0.853455	10881	0.96 (0.26-3.5)	0.95
CEMIP2	7235.19	877	1.43827	1164	0.410749	5983	1.6059	718	0.49 (0.2-1.2)	0.12	3.10701	44	0.99 (0.44-2.2)	0.98
MAP2K4	7237.81	878	-0.138525	8157	1.85444	525	1.41916	1082	2.2 (0.82-5.9)	0.12	1.15958	2510	0.88 (0.34-2.3)	0.79
IGF2BP3	7241.85	879	2.85319	60	0.26284	7005	1.8592	367	0.36 (0.097-1.4)	0.13	-0.763016	10465	1 (0.4-2.6)	0.97
UCP1	7242.35	880	1.03469	2212	2.08824	288	-0.321525	10126	1.3 (0.27-6.3)	0.75	-0.611768	9801	0.86 (0.19-4)	0.84
HSPA4	7247.39	881	0.714327	3417	0.822887	3504	1.04227	2237	1 (0.39-2.7)	0.95	2.11625	504	0.86 (0.4-1.8)	0.69
RAD21	7248.1	882	2.03391	405	0.554367	5036	0.726744	3652	0.55 (0.26-1.2)	0.12	0.743685	3990	0.98 (0.45-2.1)	0.95
NEK7	7248.88	883	0.434421	4808	1.09968	2254	0.946662	2626	0.88 (0.39-2)	0.75	0.525771	4920	1 (0.53-1.9)	1
GPR82	7252.69	884	1.4298	1182	0.365914	6307	2.35076	105	1.1 (0.15-7.8)	0.94	0.354989	5650	1.3 (0.22-7.5)	0.79
ERP44	7253.07	885	1.33656	1385	0.715208	4070	0.639238	4097	0.62 (0.23-1.6)	0.33	1.99905	633	0.68 (0.3-1.5)	0.35
STAU2	7253.58	886	0.272381	5689	0.952592	2899	2.26799	128	2 (0.6-6.7)	0.26	0.0881878	6719	1.8 (0.77-4.2)	0.18
TTC39B	7258.09	887	0.149116	6406	2.02442	344	0.657189	3995	0.61 (0.087-4.3)	0.62	-0.433778	9025	1 (0.2-5)	0.99
CCDC59	7259.49	888	1.57732	964	0.474281	5544	1.13588	1894	0.7 (0.32-1.5)	0.37	0.581736	4675	0.99 (0.5-2)	0.97
C1orf198	7261.17	889	0.545333	4189	1.34559	1499	0.484193	4989	1 (0.15-7.1)	0.98	0.472859	5138	0.72 (0.16-3.3)	0.68
UQCC3	7261.81	890	1.79321	651	0.641763	4527	0.601473	4298	0.18 (0.034-0.91)	0.038	-0.263805	8312	0.32 (0.067-1.5)	0.15
MCM2	7267.18	891	1.40843	1215	0.406379	5999	1.62692	675	0.097 (0.02-0.48)	0.0041	0.467316	5175	0.81 (0.27-2.5)	0.72
WDR49	7271.72	892	0.217009	6012	2.43372	122	0.479366	5015	1.1 (0.17-7.8)	0.89	-0.553655	9539	2.8 (0.63-12)	0.18
ETV5	7272.89	893	1.53	1035	2.71729	47	-0.722203	12345	0.54 (0.14-2.1)	0.38	-0.186924	7942	0.92 (0.27-3.2)	0.9
PHF10	7273.46	894	0.688551	3540	1.58873	917	0.155934	7064	0.86 (0.33-2.2)	0.76	1.34528	1957	1.1 (0.5-2.3)	0.85
ZNF706	7274.1	895	0.952845	2481	0.620833	4645	1.27765	1454	0.92 (0.29-2.9)	0.88	1.30838	2060	0.55 (0.18-1.7)	0.29
MRPL36	7278.89	896	0.393081	5041	0.879801	3231	1.75738	476	0.69 (0.15-3.2)	0.64	-1.42962	13306	1.2 (0.33-4.4)	0.79
HIF1AN	7280.21	897	1.21638	1678	0.413022	5968	2.39065	91	0.2 (0.032-1.2)	0.085	1.75389	1036	1.2 (0.26-5.4)	0.82
SLC9A6	7283.06	898	0.377492	5103	2.08549	289	0.315515	6029	1.4 (0.18-11)	0.77	0.155559	6461	0.044 (0.0054-0.36)	0.0035
PIGN	7294.91	899	0.246906	5859	1.15206	2088	1.25676	1515	1.3 (0.42-3.8)	0.67	1.24428	2255	0.64 (0.22-1.8)	0.4
FAM107B	7295.49	900	0.321495	5402	1.21746	1855	0.946891	2622	0.24 (0.081-0.72)	0.011	0.599766	4593	1.3 (0.57-2.8)	0.55
DHX32	7298.89	901	0.581464	4027	1.69042	755	0.202435	6720	0.65 (0.14-3)	0.58	0.621933	4490	2.5 (0.69-8.8)	0.16
FOXJ1	7316.4	902	1.17109	1819	1.59924	900	-0.248389	9663	0.66 (0.14-3.1)	0.6	0.220198	6192	0.79 (0.19-3.2)	0.74
ULK2	7318.43	903	1.05445	2144	2.10486	278	-0.368352	10389	1.6 (0.28-9.3)	0.59	0.119857	6600	2.2 (0.57-8.3)	0.26
DCTN2	7322.74	904	-0.116491	8026	1.46671	1200	2.23045	141	1.7 (0.37-7.7)	0.5	0.853288	3563	0.34 (0.09-1.3)	0.12
GPRC5D	7322.96	905	0.537244	4231	1.63087	842	0.269859	6305	0.33 (0.055-2)	0.23	-0.388186	8838	0.3 (0.072-1.3)	0.11
TWSG1	7323.76	906	0.171953	6280	1.06476	2388	1.8356	388	0.39 (0.11-1.3)	0.14	1.15234	2545	0.72 (0.28-1.8)	0.5
ASCC3	7336.44	907	-0.0838435	7816	1.37967	1408	2.47596	72	1.1 (0.3-4)	0.9	0.473718	5133	0.8 (0.29-2.2)	0.68
GPR158	7336.51	908	0.931513	2558	0.963034	2848	0.499596	4904	0.31 (0.054-1.8)	0.18	-0.903867	11107	0.36 (0.072-1.8)	0.22
PDC	7338.13	909	1.65954	834	1.20376	1909	-0.174562	9194	0.87 (0.14-5.4)	0.88	-0.653512	10008	1.5 (0.27-7.9)	0.65
M6PR	7340.34	910	0.569561	4087	0.991001	2715	0.874425	2959	0.47 (0.18-1.2)	0.11	0.567231	4735	0.44 (0.21-0.93)	0.032
SYNC	7340.63	911	0.0402648	7054	1.72259	701	0.970346	2534	1.2 (0.25-6)	0.81	1.77734	999	1.1 (0.28-4.3)	0.89
FBXO33	7340.71	912	0.0862877	6792	2.07013	308	0.723802	3665	1.6 (0.22-11)	0.65	-0.278967	8382	4.6 (1.1-19)	0.034
ATAD2	7340.76	913	3.31601	23	0.239996	7160	1.93435	313	0.48 (0.17-1.3)	0.15	0.588874	4645	1.5 (0.65-3.6)	0.33
IL23A	7344.59	914	0.222956	5978	1.26118	1718	1.0673	2147	0.54 (0.1-2.9)	0.47	-0.38782	8836	3.2 (0.65-16)	0.15
TWNK	7344.64	915	-0.0180835	7413	1.98038	377	0.941517	2644	5.6 (1.2-27)	0.033	1.24546	2251	0.86 (0.15-4.9)	0.87
HOATZ	7350.92	916	0.611357	3878	2.12226	263	0.0101226	7977	1.5 (0.2-11)	0.71	-1.2463	12556	1.8 (0.43-7.6)	0.42
NTS	7355.78	917	2.15677	310	1.36005	1459	-0.447093	10846	0.65 (0.18-2.4)	0.51	0.355591	5646	0.77 (0.27-2.3)	0.64
ELSPBP1	7359.27	918	1.86385	566	1.37934	1410	-0.40082	10577	0.89 (0.16-4.8)	0.89	-0.455529	9119	2 (0.44-8.7)	0.38
TMEM241	7360.49	919	0.826537	2989	1.2921	1636	0.214064	6649	1.7 (0.37-7.6)	0.5	-0.606448	9773	0.34 (0.084-1.4)	0.12
GPX8	7365.3	920	0.354298	5230	1.26505	1702	0.800768	3297	0.73 (0.23-2.3)	0.59	-1.29638	12762	2 (0.85-4.7)	0.11
ZCCHC3	7373.51	921	0.687975	3544	1.39856	1367	0.257866	6388	1.5 (0.4-5.6)	0.55	-0.960336	11350	0.6 (0.17-2.2)	0.44
IKZF5	7379.99	922	2.12419	322	1.66398	798	-0.683164	12141	0.49 (0.065-3.6)	0.48	0.790088	3789	2.6 (0.57-12)	0.22
CTAGE1	7380.35	923	0.131662	6509	1.89884	468	0.689096	3843	1.4 (0.33-6.2)	0.64	-0.36733	8756	1.1 (0.31-3.8)	0.91
BRI3BP	7383.86	924	2.53002	147	0.867597	3286	0.0666438	7636	0.4 (0.099-1.6)	0.19	1.38334	1849	0.51 (0.19-1.4)	0.2
EIF2S2	7384.56	925	1.41911	1194	0.427979	5856	1.37678	1204	0.92 (0.53-1.6)	0.77	2.6118	167	0.61 (0.38-0.98)	0.042
DNMT1	7385.27	926	0.165794	6316	1.10743	2225	1.57861	766	0.17 (0.038-0.77)	0.022	-0.619508	9843	1 (0.32-3.1)	1
BAG3	7386.12	927	-0.243032	8818	2.02136	349	1.58897	749	0.7 (0.16-3)	0.63	-0.0488705	7330	1.2 (0.19-7.8)	0.85
TMEM65	7388.77	928	1.27082	1554	1.11806	2184	0.0546263	7725	0.64 (0.17-2.3)	0.5	0.485219	5087	0.71 (0.24-2.1)	0.53
DNAH5	7390.5	929	0.0854021	6798	1.10988	2210	2.34425	109	3.6 (0.68-19)	0.13	-1.42587	13290	0.4 (0.074-2.2)	0.29
ZNF556	7392.92	930	0.0972184	6709	2.34328	157	0.62348	4174	1.6 (0.34-7.1)	0.56	-0.908769	11129	0.89 (0.21-3.9)	0.88
CEP162	7407.05	931	0.479472	4546	1.20576	1899	0.658917	3987	2 (0.41-9.6)	0.39	0.756452	3931	1.5 (0.33-6.4)	0.62
CHRNA5	7410.84	932	2.72724	88	1.59587	906	-0.71998	12331	0.45 (0.15-1.3)	0.15	0.936188	3285	0.84 (0.31-2.3)	0.74
METTL9	7411.67	933	0.924873	2579	0.510761	5317	1.96012	289	1.2 (0.39-3.5)	0.79	1.11172	2683	0.98 (0.38-2.5)	0.97
LRRIQ3	7412.72	934	0.538026	4226	1.94447	416	0.120712	7300	2.1 (0.11-40)	0.61	-0.622818	9857	0.8 (0.094-6.8)	0.84
MAP3K4	7415.22	935	0.335898	5331	1.09757	2270	1.06302	2159	1 (0.15-6.6)	1	-1.39512	13180	2 (0.38-11)	0.41
ATP5F1B	7416.03	936	0.340098	5309	1.55273	993	0.543816	4638	1.1 (0.54-2.2)	0.82	1.91201	779	0.72 (0.38-1.3)	0.3
CIT	7418.45	937	1.11147	1995	0.818238	3525	0.55427	4577	0.51 (0.14-1.9)	0.31	-0.32896	8576	1.4 (0.58-3.3)	0.46
SETD9	7423.59	938	1.13457	1921	0.98447	2739	0.288639	6199	1 (0.12-8.4)	0.99	-0.0478387	7324	0.17 (0.024-1.2)	0.082
MINPP1	7423.99	939	0.202578	6095	1.56091	973	0.746775	3557	1.1 (0.29-3.8)	0.94	1.71314	1113	1.9 (0.54-7)	0.31
INSR	7430.59	940	0.43294	4819	1.02145	2559	1.00888	2374	0.63 (0.12-3.4)	0.59	0.419903	5377	0.97 (0.24-3.9)	0.97
DKK4	7433.09	941	0.818786	3015	2.52182	97	-0.253318	9698	0.96 (0.23-4)	0.95	-0.248133	8239	1.1 (0.38-3.2)	0.86
LINGO1	7433.23	942	0.742156	3294	0.887342	3180	0.781838	3391	0.75 (0.12-4.7)	0.76	-1.8545	14605	3 (0.45-20)	0.26
HMGA2	7433.54	943	1.19333	1748	0.493913	5430	1.333	1314	0.11 (0.0097-1.2)	0.066	-1.60876	13904	2.3 (0.2-27)	0.51
MIS18A	7434.08	944	2.6184	124	0.249876	7090	1.75442	480	0.41 (0.11-1.5)	0.19	1.55024	1413	0.72 (0.28-1.9)	0.5
CLIC4	7435.7	945	1.58188	956	0.80409	3610	0.328408	5947	0.35 (0.15-0.82)	0.016	-1.84604	14578	1.4 (0.68-3)	0.34
MFSD5	7436.17	946	0.716264	3410	0.79026	3673	1.03272	2285	1.9 (0.64-5.7)	0.25	1.56842	1373	0.64 (0.28-1.5)	0.3
OR8D1	7439.45	947	2.69637	96	0.694392	4181	0.302833	6102	0.065 (0.0076-0.55)	0.012	-0.799529	10627	0.3 (0.062-1.5)	0.14
NUP188	7442.08	948	1.68872	792	0.349703	6417	1.5513	820	0.19 (0.028-1.3)	0.093	1.27511	2149	0.91 (0.32-2.6)	0.86
USP6	7445.21	949	0.741468	3302	0.863382	3305	0.827772	3163	1.1 (0.2-6.1)	0.9	-0.79291	10591	0.82 (0.16-4.4)	0.82
FHL5	7447.65	950	1.46836	1110	1.98793	372	-0.65197	11949	1.2 (0.2-7.1)	0.85	-1.5889	13844	0.61 (0.12-3.2)	0.56
HSPA2	7448.54	951	1.54045	1016	1.11209	2207	-0.0802498	8572	0.74 (0.19-2.8)	0.66	-0.262356	8308	0.66 (0.19-2.3)	0.51
CRYGB	7450.57	952	0.5973	3951	1.69544	741	0.143279	7147	0.97 (0.19-5)	0.97	-0.601717	9747	1.8 (0.32-9.9)	0.52
BLMH	7450.58	953	0.708149	3450	2.3525	149	-0.144567	9004	1.1 (0.34-3.8)	0.83	-2.14941	15205	1.1 (0.36-3.5)	0.83
SPINDOC	7454.27	954	0.879385	2770	0.818182	3526	0.752509	3525	0.15 (0.032-0.7)	0.016	-0.58829	9689	0.84 (0.31-2.3)	0.74
IDH3A	7457	955	0.495049	4452	1.03445	2508	0.85285	3052	1.4 (0.49-3.8)	0.56	1.17345	2470	1.3 (0.5-3.4)	0.58
COX10	7461.11	956	0.394944	5029	1.39571	1376	0.586435	4395	1.8 (0.66-4.9)	0.25	0.645191	4399	1.9 (0.66-5.2)	0.24
UBQLN2	7470.3	957	0.263939	5748	0.985465	2735	1.5746	772	0.75 (0.11-5)	0.76	1.14892	2563	0.45 (0.094-2.2)	0.32
TCEAL8	7471.22	958	0.190776	6174	1.35058	1487	0.964867	2549	1.5 (0.48-4.6)	0.49	0.0797712	6760	0.66 (0.24-1.8)	0.43
ATP6V0D2	7472.29	959	1.03773	2201	1.19361	1936	0.101706	7426	0.54 (0.047-6.1)	0.62	-2.12741	15174	1.2 (0.095-14)	0.91
DOK3	7473.65	960	0.919869	2604	0.784886	3706	0.766446	3457	0.58 (0.16-2.1)	0.41	-0.485225	9245	0.75 (0.25-2.2)	0.59
ANAPC5	7474.29	961	0.889275	2723	0.8674	3288	0.641162	4087	1.4 (0.14-15)	0.76	0.8695	3512	1.1 (0.17-6.9)	0.93
TMEM14C	7477.06	962	0.39374	5038	1.84397	544	0.318527	6006	0.68 (0.24-1.9)	0.45	0.186541	6327	0.71 (0.28-1.8)	0.47
FBN2	7481.3	963	2.11642	328	0.564822	4968	0.596438	4340	0.53 (0.17-1.6)	0.27	1.10758	2693	0.55 (0.23-1.3)	0.18
CEACAM8	7495.01	964	1.87199	554	1.85596	522	-0.76253	12555	0.98 (0.2-4.7)	0.98	-0.90071	11090	1.2 (0.31-5)	0.75
VTI1A	7495.55	965	-0.128711	8099	1.53428	1028	1.61502	696	0.27 (0.039-1.9)	0.19	1.29584	2091	1.6 (0.27-9)	0.62
USP14	7501.72	966	1.40219	1234	0.504102	5365	1.02698	2311	0.47 (0.15-1.5)	0.2	1.08043	2776	0.54 (0.22-1.4)	0.19
C6orf89	7505.07	967	1.63303	872	1.24039	1781	-0.254202	9704	0.8 (0.19-3.4)	0.76	0.752573	3944	0.43 (0.13-1.4)	0.16
ANP32B	7510.98	968	0.290673	5572	0.881315	3219	2.157	177	0.53 (0.26-1.1)	0.081	0.351273	5667	0.77 (0.39-1.5)	0.47
POLR2I	7511.37	969	1.10959	2002	0.675081	4305	0.812035	3251	0.59 (0.13-2.6)	0.49	2.04912	574	0.66 (0.19-2.3)	0.52
IL31RA	7511.84	970	1.44972	1144	1.32923	1541	-0.265902	9784	1.3 (0.19-9.1)	0.78	0.0319763	6976	2.3 (0.35-15)	0.38
GRIA1	7514.08	971	1.13787	1911	1.55655	985	-0.260483	9746	2.2 (0.37-13)	0.39	-1.25425	12597	0.98 (0.24-4)	0.98
ABCG1	7522.4	972	1.46828	1111	0.802705	3618	0.338803	5874	0.98 (0.23-4.1)	0.98	0.695928	4199	0.41 (0.13-1.3)	0.12
OSBPL8	7529.04	973	-0.184014	8472	2.08052	300	1.22702	1616	0.57 (0.17-1.9)	0.35	0.079575	6764	0.77 (0.26-2.2)	0.63
PRKDC	7536.62	974	0.604943	3913	0.854506	3351	1.01029	2368	0.92 (0.33-2.6)	0.87	1.15926	2515	0.7 (0.29-1.7)	0.42
ENPP4	7538.32	975	0.614182	3866	0.90323	3114	0.887831	2893	2.3 (0.3-17)	0.43	0.235028	6124	0.76 (0.12-4.7)	0.77
SEC61A2	7539.41	976	1.18131	1783	0.665803	4366	0.756869	3504	0.28 (0.052-1.5)	0.13	0.250869	6059	0.57 (0.14-2.2)	0.42
PCMTD1	7540.9	977	1.04749	2171	1.04429	2470	0.225448	6578	1.4 (0.49-3.8)	0.54	1.24827	2240	1.2 (0.52-3)	0.63
ZRANB3	7545.3	978	0.668035	3624	1.50207	1113	0.151842	7088	1.8 (0.24-14)	0.56	1.89737	806	0.84 (0.12-6)	0.86
OSGIN2	7545.83	979	2.20711	275	0.971865	2809	-0.0968031	8675	0.41 (0.084-2)	0.27	1.32247	2016	0.59 (0.17-2)	0.4
PMEL	7548.45	980	0.648801	3698	2.09514	285	-0.0804475	8573	1.2 (0.2-7.4)	0.83	2.86885	91	0.49 (0.1-2.3)	0.37
PLEK2	7550.06	981	0.025635	7157	1.99652	366	0.775495	3428	2.1 (0.81-5.7)	0.13	-0.80812	10663	2.4 (0.63-9)	0.2
SCD5	7550.35	982	0.425124	4862	1.68016	775	0.327162	5958	0.9 (0.3-2.7)	0.85	-1.97044	14878	1.5 (0.59-3.6)	0.41
PTHLH	7551.73	983	1.40439	1229	0.391869	6108	1.45831	991	0.61 (0.24-1.5)	0.29	-1.06093	11753	1.4 (0.64-3.2)	0.38
ZDHHC6	7552.17	984	1.08403	2071	0.751859	3874	0.645231	4055	0.41 (0.11-1.6)	0.2	1.16949	2477	1.5 (0.42-5.7)	0.51
GAR1	7558.51	985	1.77087	676	0.745879	3912	0.318074	6008	0.21 (0.024-1.8)	0.15	-0.347324	8651	0.35 (0.053-2.3)	0.28
SPR	7559.47	986	0.88643	2736	1.19077	1951	0.193916	6792	0.1 (0.017-0.6)	0.012	1.38184	1856	0.43 (0.089-2.1)	0.3
NT5C3B	7560.54	987	0.841005	2926	1.05277	2437	0.383712	5589	1 (0.24-4.6)	0.95	-0.499656	9314	1.6 (0.4-6.3)	0.51
ARMC3	7565.23	988	1.82114	612	1.10936	2211	-0.20409	9371	1.2 (0.25-5.5)	0.84	0.446178	5275	1.1 (0.28-4.5)	0.88
ELOVL4	7566.51	989	1.68981	790	0.323386	6615	1.62297	682	0.65 (0.072-5.9)	0.7	-2.17083	15237	0.69 (0.043-11)	0.79
ZNF101	7571.56	990	0.251614	5830	1.01797	2575	1.39594	1154	0.35 (0.084-1.5)	0.16	-1.28453	12714	1.2 (0.35-4.3)	0.75
CD36	7572.34	991	0.914148	2625	0.474031	5549	2.43072	86	0.67 (0.33-1.3)	0.25	-1.60633	13897	1.1 (0.72-1.7)	0.65
OSBPL6	7576.54	992	1.17565	1800	1.49046	1152	-0.254642	9706	0.85 (0.14-5.1)	0.86	-1.90168	14722	2 (0.25-15)	0.52
C19orf73	7577.37	993	0.367832	5142	2.11121	273	0.227471	6567	2.5 (0.66-9.3)	0.18	-2.01343	14971	1.3 (0.35-4.5)	0.73
PAWR	7588.19	994	0.166603	6309	1.57948	931	0.728062	3643	0.67 (0.22-2)	0.47	-0.318832	8542	1.3 (0.48-3.4)	0.62
CYSLTR1	7595.8	995	1.63866	862	0.518809	5269	0.818705	3212	0.49 (0.1-2.3)	0.36	0.104211	6653	0.87 (0.19-4)	0.86
RIC1	7596.19	996	-0.00629904	7341	1.48683	1159	1.18946	1732	0.42 (0.1-1.7)	0.23	1.10289	2709	0.87 (0.27-2.8)	0.82
ECT2	7599.07	997	1.61709	895	0.355679	6370	1.43152	1062	0.3 (0.1-0.86)	0.025	0.734812	4045	0.82 (0.35-1.9)	0.65
RNF17	7600.81	998	2.10137	343	1.26563	1699	-0.438104	10808	0.52 (0.028-9.7)	0.66	-1.42995	13308	1.7 (0.13-22)	0.69
OTOGL	7601.31	999	0.90552	2655	1.15102	2092	0.202691	6719	0.64 (0.082-4.9)	0.66	-0.429152	9006	1.5 (0.17-13)	0.7
HAX1	7604.64	1000	1.48771	1082	0.460642	5630	1.04703	2220	0.78 (0.25-2.4)	0.66	0.890805	3442	0.77 (0.33-1.8)	0.54
TFDP3	7606.21	1001	0.91281	2632	1.74767	670	-0.220995	9485	2.1 (0.44-10)	0.34	-1.99751	14929	1.7 (0.37-7.5)	0.51
PUF60	7616.4	1002	1.38634	1278	0.420489	5906	1.28443	1431	0.95 (0.22-4.1)	0.95	0.0287858	6993	1.4 (0.35-5.9)	0.62
PPAT	7619.44	1003	1.1624	1843	0.4394	5785	1.53169	853	0.46 (0.088-2.4)	0.36	0.694505	4204	1.4 (0.27-6.8)	0.7
RRM2B	7619.8	1004	-0.148459	8222	3.25572	9	0.928185	2708	1.4 (0.35-5.3)	0.66	-0.0789234	7452	0.94 (0.28-3.2)	0.92
RASSF9	7620.5	1005	0.245502	5866	1.52824	1045	0.632568	4126	1.1 (0.27-4.4)	0.91	-1.78025	14413	1.6 (0.42-6.2)	0.48
ERCC6L2	7621.56	1006	0.639881	3744	1.50161	1115	0.1571	7057	0.41 (0.085-2)	0.27	-0.255582	8275	1.2 (0.31-4.6)	0.79
IGSF10	7624.08	1007	0.183529	6214	1.78474	626	0.580029	4433	0.68 (0.12-4)	0.66	-2.05132	15046	0.67 (0.13-3.4)	0.62
HSPA8	7629.49	1008	0.200559	6107	0.997895	2680	1.63433	664	0.93 (0.55-1.6)	0.78	1.49259	1558	0.78 (0.5-1.2)	0.27
PABPC4	7632.31	1009	0.85261	2885	1.15919	2064	0.238377	6500	0.9 (0.41-2)	0.8	2.78267	113	0.59 (0.25-1.4)	0.23
NEMP2	7640.3	1010	2.23486	259	0.34276	6476	1.14555	1856	0.49 (0.029-8.3)	0.62	-1.80668	14473	0.77 (0.072-8.3)	0.83
SEC23A	7645.88	1011	0.238257	5896	1.25504	1737	0.905904	2806	0.83 (0.2-3.5)	0.8	-0.16136	7814	1.9 (0.64-5.6)	0.24
ZNF143	7654.33	1012	0.452591	4706	1.87166	500	0.176457	6909	0.49 (0.076-3.2)	0.46	0.257277	6030	0.77 (0.12-5.1)	0.79
TMEM11	7655	1013	1.91355	508	1.7147	713	-0.763295	12562	0.77 (0.28-2.1)	0.61	0.9999	3047	0.49 (0.17-1.4)	0.18
SP2	7660.08	1014	0.229462	5944	1.97723	382	0.426327	5359	2.1 (0.55-8.4)	0.27	0.613262	4532	0.5 (0.11-2.3)	0.37
GPR19	7669.53	1015	2.31382	231	0.550002	5068	0.542777	4649	0.73 (0.1-5.2)	0.75	-1.41757	13266	1.3 (0.21-8.5)	0.77
SAR1A	7682.81	1016	0.769769	3190	1.8702	502	-0.167264	9148	0.68 (0.16-2.9)	0.61	1.28736	2113	1.8 (0.54-6.1)	0.33
FPR3	7695.41	1017	1.55924	988	0.50928	5329	0.841365	3106	0.49 (0.18-1.3)	0.16	0.265465	6000	0.89 (0.4-2)	0.77
TIMM22	7695.59	1018	2.19523	284	2.12093	264	-1.04767	13823	0.68 (0.15-3.1)	0.62	-1.07931	11837	4.2 (0.92-19)	0.064
PHTF1	7698.88	1019	1.43035	1180	0.898396	3130	0.158345	7047	4.8 (0.8-29)	0.085	1.16405	2493	3.3 (0.67-16)	0.14
ITIH2	7700.22	1020	0.513153	4355	0.671414	4326	2.15785	176	0.75 (0.18-3.2)	0.69	-1.14311	12116	0.45 (0.12-1.7)	0.24
SRGAP2	7708.09	1021	1.46224	1124	0.873722	3254	0.176674	6908	0.31 (0.1-0.97)	0.043	1.86244	863	0.87 (0.32-2.4)	0.79
SLC12A8	7709.19	1022	0.889622	2722	1.081	2329	0.259633	6375	0.88 (0.15-5.1)	0.89	0.578678	4682	2 (0.54-7.6)	0.3
FBXW11	7715.18	1023	0.802263	3076	0.842871	3408	0.697235	3809	0.92 (0.19-4.5)	0.92	-0.707742	10245	1.6 (0.45-5.9)	0.46
CD1E	7720.03	1024	0.769783	3189	1.73822	682	-0.122921	8876	1.6 (0.48-5.1)	0.46	-1.75294	14342	2.5 (0.86-7.6)	0.093
DNAJA3	7720.41	1025	0.791658	3109	0.772729	3769	0.846998	3080	1.3 (0.26-6.8)	0.74	0.574928	4697	1.2 (0.3-4.7)	0.81
WNT2	7723.43	1026	0.590661	3977	0.983197	2745	0.699141	3794	0.56 (0.14-2.3)	0.42	0.344368	5694	0.86 (0.31-2.3)	0.76
CFAP70	7723.78	1027	0.905691	2653	2.12814	259	-0.381786	10467	0.39 (0.048-3.1)	0.37	-1.41711	13263	0.58 (0.073-4.5)	0.6
ANKRD40CL	7728.23	1028	1.20775	1703	0.979526	2761	0.15752	7055	0.74 (0.12-4.6)	0.75	-0.89969	11087	0.45 (0.11-1.9)	0.28
AURKA	7733.35	1029	0.965321	2431	0.421986	5898	3.44117	6	0.41 (0.093-1.8)	0.23	1.60102	1298	0.77 (0.23-2.5)	0.66
CASP7	7736.32	1030	1.7968	648	0.411912	5976	0.995057	2436	0.28 (0.046-1.7)	0.16	-0.901601	11095	0.72 (0.16-3.2)	0.67
MTHFD1	7737.23	1031	0.470911	4602	1.21093	1881	0.554784	4573	0.75 (0.28-2)	0.57	1.31833	2029	1.3 (0.54-3)	0.58
CYRIA	7738.57	1032	2.21575	271	1.1998	1914	-0.429928	10764	0.24 (0.04-1.4)	0.11	2.33146	320	1 (0.3-3.7)	0.94
ACTL6A	7741	1033	2.36438	202	0.295273	6781	1.24443	1547	0.3 (0.089-1)	0.054	0.0427291	6924	0.83 (0.33-2.1)	0.71
PTX3	7746.41	1034	0.76126	3228	0.589691	4830	1.49402	926	1.1 (0.32-3.6)	0.9	-1.09115	11889	1.4 (0.21-8.8)	0.74
ZNF341	7746.84	1035	0.664665	3636	0.667263	4348	1.35088	1261	0.85 (0.12-5.8)	0.87	1.62533	1263	0.46 (0.095-2.2)	0.33
CAMKK2	7749.52	1036	0.921137	2596	1.57391	948	-0.189574	9279	1 (0.23-4.7)	0.97	-0.496084	9301	1.2 (0.37-3.6)	0.8
BEND2	7749.63	1037	0.568884	4090	1.17296	2013	0.468539	5083	0.55 (0.063-4.8)	0.59	-0.702448	10222	1.3 (0.24-7.5)	0.74
DIO2	7754.33	1038	0.786847	3128	2.27756	178	-0.300166	9995	0.5 (0.09-2.8)	0.43	-0.0465841	7321	1.9 (0.53-6.9)	0.32
TIMM8B	7755.79	1039	0.842994	2919	0.730993	3993	0.865272	2993	0.59 (0.24-1.4)	0.24	1.28434	2123	0.61 (0.27-1.3)	0.22
TENM4	7756.36	1040	1.531	1031	1.43978	1265	-0.465949	10944	0.41 (0.063-2.7)	0.36	1.29044	2103	1.1 (0.26-4.6)	0.9
ANKLE2	7760.23	1041	0.838329	2937	0.723871	4034	0.887299	2897	0.53 (0.17-1.6)	0.27	-0.217107	8105	1.1 (0.37-3.1)	0.9
IQGAP3	7770.37	1042	1.27529	1541	0.343236	6469	1.99526	268	0.25 (0.061-1)	0.057	-0.251985	8258	1.5 (0.61-3.8)	0.37
CNIH3	7771.41	1043	1.33767	1381	0.857421	3333	0.23755	6507	0.53 (0.13-2.3)	0.4	0.215189	6214	0.52 (0.15-1.7)	0.29
TAF5	7771.9	1044	0.573672	4065	1.25622	1733	0.367116	5698	1.2 (0.19-7.3)	0.86	-0.154763	7785	0.87 (0.13-5.6)	0.88
PLEKHA3	7772.58	1045	1.18131	1784	0.522208	5237	1.03321	2281	0.91 (0.42-2)	0.81	0.901427	3411	1.2 (0.64-2.5)	0.52
ELP5	7773.66	1046	1.55271	998	0.544231	5100	0.721483	3680	1.9 (0.2-18)	0.57	0.59573	4616	3.6 (0.5-25)	0.2
TCEAL3	7777.49	1047	0.838268	2938	0.993	2706	0.405073	5472	1.1 (0.35-3.6)	0.86	-0.664983	10077	1.1 (0.42-3)	0.82
ABCE1	7777.6	1048	0.265931	5731	1.09258	2286	1.04065	2245	1 (0.63-1.7)	0.86	1.1537	2538	0.97 (0.61-1.5)	0.9
XPNPEP3	7778.51	1049	1.0183	2265	0.397995	6062	2.93308	18	1.4 (0.23-9)	0.71	1.34564	1956	0.53 (0.12-2.4)	0.41
LBR	7782.31	1050	0.832081	2959	0.837193	3438	0.646297	4049	0.38 (0.069-2.1)	0.27	1.4014	1797	0.87 (0.23-3.3)	0.84
PGM3	7787.38	1051	1.11383	1989	0.541905	5114	1.03969	2249	0.36 (0.11-1.2)	0.086	0.877599	3480	0.49 (0.18-1.4)	0.18
PRADC1	7789.03	1052	0.595553	3959	1.69912	733	0.0388474	7799	3.6 (0.53-25)	0.19	-1.72653	14275	3.5 (0.64-20)	0.15
ZRANB1	7795.39	1053	1.20293	1720	0.677289	4293	0.614811	4225	0.31 (0.085-1.1)	0.08	0.786946	3801	2 (0.51-7.5)	0.33
KHDRBS3	7798.83	1054	1.39044	1269	0.385169	6149	1.32686	1328	0.64 (0.19-2.2)	0.48	-1.46934	13440	1.8 (0.67-4.9)	0.24
TXNL4A	7802.91	1055	0.683185	3564	1.35755	1467	0.166924	6990	1.6 (0.63-3.8)	0.34	0.557304	4778	0.65 (0.32-1.3)	0.24
MAP3K9	7806.03	1056	0.470279	4607	0.861818	3313	1.11868	1955	0.66 (0.12-3.5)	0.62	0.219648	6196	0.8 (0.22-2.9)	0.73
GOLGA5	7806.25	1057	1.24909	1598	0.525804	5214	0.93799	2658	0.81 (0.27-2.4)	0.7	1.20246	2383	1 (0.4-2.5)	1
VSTM1	7809.81	1058	1.3965	1250	0.664428	4375	0.522218	4774	1.8 (0.46-7.1)	0.39	-1.56553	13765	1.9 (0.57-6.3)	0.3
TMOD2	7812.47	1059	1.22905	1641	1.00159	2657	0.0892827	7505	1.2 (0.28-5.1)	0.82	-1.10102	11932	3.2 (0.78-13)	0.11
ARV1	7814.83	1060	0.101806	6683	1.15012	2096	1.33644	1306	1.5 (0.61-3.7)	0.38	1.36612	1903	0.79 (0.36-1.8)	0.57
CYP2R1	7815.51	1061	-0.0952628	7883	1.32962	1540	1.6495	640	2.4 (0.62-9.6)	0.2	-0.66257	10069	0.47 (0.11-1.9)	0.3
ZFYVE1	7820.77	1062	-0.181968	8464	2.27366	179	1.00071	2418	0.58 (0.085-4)	0.58	-0.398903	8889	0.99 (0.2-4.9)	0.99
NENF	7820.93	1063	0.983007	2367	1.42473	1298	-0.155859	9076	0.57 (0.14-2.4)	0.44	0.0259179	7009	0.42 (0.1-1.7)	0.22
SNX10	7823.11	1064	1.72973	723	0.422509	5894	0.939999	2651	0.23 (0.043-1.2)	0.088	0.788051	3797	0.66 (0.17-2.6)	0.55
MCM10	7823.31	1065	2.00713	426	0.193568	7473	2.56895	56	0.36 (0.14-0.94)	0.036	-0.204336	8040	0.81 (0.36-1.8)	0.61
E2F2	7825.19	1066	0.205333	6084	1.10818	2220	1.11902	1953	1.1 (0.2-5.8)	0.93	-0.202302	8025	0.91 (0.23-3.5)	0.89
GSTO1	7825.22	1067	1.21671	1676	0.818695	3519	0.346129	5828	0.48 (0.099-2.4)	0.37	-0.465998	9157	2.5 (0.38-17)	0.34
LIPI	7825.44	1068	1.27966	1527	1.30745	1591	-0.259016	9736	1.7 (0.15-19)	0.66	-0.980743	11431	4.4 (0.65-29)	0.13
MMP12	7826.04	1069	1.76264	689	0.268709	6959	1.63408	666	0.61 (0.29-1.3)	0.18	-0.270584	8347	0.79 (0.42-1.5)	0.47
MME	7827.62	1070	1.48431	1088	1.31005	1581	-0.368781	10393	0.46 (0.15-1.4)	0.16	0.426908	5350	1.2 (0.68-2)	0.59
SULF2	7829.36	1071	0.361911	5180	1.1888	1962	0.707002	3760	0.84 (0.36-1.9)	0.68	-0.766051	10479	1.2 (0.64-2.2)	0.6
H4C1	7832.98	1072	3.35812	21	0.212837	7342	1.50094	910	0.38 (0.13-1.1)	0.08	0.25697	6034	0.8 (0.38-1.7)	0.58
CCNA1	7838.02	1073	-0.0133973	7385	1.25376	1741	1.44711	1017	0.45 (0.07-2.9)	0.4	-2.55857	15581	2.7 (0.44-16)	0.28
TIMM9	7844.83	1074	0.418416	4902	1.31199	1574	0.493953	4934	2.5 (0.67-9.3)	0.17	0.867057	3515	1.8 (0.68-4.8)	0.23
KREMEN1	7847.32	1075	1.48044	1097	0.405469	6006	1.12147	1943	1 (0.42-2.6)	0.93	-0.404947	8911	0.51 (0.2-1.3)	0.16
SLC5A6	7847.92	1076	1.28099	1524	1.15756	2070	-0.120859	8866	0.16 (0.032-0.81)	0.027	0.227316	6157	0.53 (0.16-1.7)	0.29
CPSF7	7849.87	1077	1.15529	1860	0.836756	3441	0.357919	5759	0.5 (0.083-2.9)	0.44	2.13091	490	1.1 (0.25-4.7)	0.93
FABP4	7851.89	1078	0.443233	4762	0.874806	3253	1.12448	1934	1 (0.74-1.3)	1	-1.47091	13445	1.2 (0.84-1.6)	0.37
ZWINT	7852	1079	3.45438	15	0.181233	7565	1.72473	528	0.31 (0.084-1.1)	0.075	1.00036	3046	0.9 (0.3-2.7)	0.85
TMEM176A	7854.23	1080	1.29336	1488	0.346539	6444	1.7076	553	0.48 (0.19-1.2)	0.12	-0.821471	10729	1.2 (0.54-2.7)	0.66
TAAR1	7854.27	1081	0.395361	5027	2.0993	281	0.12993	7248	1.7 (0.3-9.8)	0.55	-1.23809	12517	1.5 (0.46-4.8)	0.51
CPD	7858.9	1082	0.974246	2394	0.613476	4697	0.953353	2600	0.56 (0.16-1.9)	0.35	-0.102395	7563	0.34 (0.11-1)	0.054
HEPACAM2	7860.55	1083	1.00994	2295	0.713213	4083	0.67376	3922	1 (0.16-6.4)	0.98	-1.57089	13780	0.84 (0.099-7.1)	0.87
LTA4H	7863.06	1084	1.28025	1526	0.629168	4592	0.644125	4062	0.89 (0.19-4.1)	0.88	1.85917	870	0.58 (0.19-1.8)	0.35
ACOT4	7879.29	1085	0.279534	5649	1.78717	622	0.360637	5745	0.56 (0.12-2.6)	0.46	0.903933	3401	1.2 (0.41-3.7)	0.71
FOLH1	7879.45	1086	0.113788	6612	1.44878	1244	0.827498	3164	1.8 (0.85-3.9)	0.12	-0.223572	8123	0.63 (0.33-1.2)	0.16
HFM1	7880.28	1087	1.14018	1907	1.4955	1137	-0.32706	10162	0.45 (0.025-7.9)	0.58	-0.126417	7660	1.3 (0.21-7.9)	0.79
STRBP	7881.53	1088	2.62562	120	0.616363	4676	0.325754	5966	0.3 (0.091-1)	0.052	1.43248	1702	0.76 (0.33-1.8)	0.52
NTF3	7888.76	1089	0.943288	2512	0.91996	3036	0.371103	5668	0.81 (0.18-3.7)	0.79	-0.0585828	7376	2 (0.69-5.6)	0.21
ZNF383	7890.91	1090	0.930202	2561	1.12955	2147	0.120162	7304	0.56 (0.18-1.7)	0.31	1.50061	1532	0.69 (0.23-2)	0.5
TUBD1	7891.52	1091	2.32844	223	0.267446	6970	1.28007	1443	0.23 (0.033-1.5)	0.13	0.607598	4563	0.95 (0.16-5.6)	0.95
LHFPL1	7896.63	1092	2.09229	349	1.07823	2337	-0.325107	10144	1.5 (0.31-7.4)	0.61	0.804301	3740	0.66 (0.17-2.6)	0.55
SFXN4	7897.19	1093	-0.0423583	7567	1.55892	979	1.0234	2327	4.8 (0.8-29)	0.086	2.13987	480	1.7 (0.39-7.6)	0.47
TPD52L1	7897.33	1094	-0.18179	8459	1.66559	794	1.29696	1394	2.3 (0.7-7.8)	0.17	-0.187608	7944	1 (0.26-3.9)	0.98
PUS7L	7908.77	1095	-0.141906	8184	1.61018	878	1.21401	1652	0.77 (0.13-4.4)	0.77	2.75973	123	0.28 (0.066-1.2)	0.085
NAXE	7910.84	1096	0.55456	4150	0.686342	4240	1.43969	1040	0.95 (0.53-1.7)	0.88	-0.536941	9486	0.88 (0.46-1.7)	0.71
KIAA1958	7914.03	1097	2.90348	55	1.06939	2364	-0.395765	10550	0.094 (0.015-0.61)	0.013	1.41647	1750	0.27 (0.062-1.2)	0.078
PPP3CC	7914.15	1098	0.19803	6128	1.40285	1349	0.713855	3728	0.35 (0.064-1.9)	0.22	-0.124305	7652	1.6 (0.34-7.8)	0.54
DCAF10	7916.06	1099	1.85534	578	0.983991	2742	-0.155811	9075	0.28 (0.045-1.7)	0.17	1.7881	984	0.28 (0.054-1.5)	0.13
KCNS3	7918.07	1100	0.987987	2350	0.704265	4133	0.687416	3857	0.86 (0.25-2.9)	0.81	1.45302	1647	0.47 (0.17-1.3)	0.13
TNFRSF1A	7922.27	1101	0.00478531	7288	1.58622	923	0.889951	2885	1.3 (0.35-4.9)	0.69	-0.755775	10437	0.64 (0.2-2.1)	0.46
TMTC3	7928.46	1102	0.228301	5952	0.937257	2971	1.50512	903	1.1 (0.38-3.4)	0.82	-0.449506	9089	1.6 (0.55-4.4)	0.4
FBXO22	7933.99	1103	-0.207188	8612	2.21822	200	1.00736	2381	1.6 (0.37-6.6)	0.54	0.436272	5311	1.4 (0.39-4.7)	0.62
VBP1	7940.35	1104	0.464713	4630	1.28799	1650	0.425897	5364	0.67 (0.29-1.6)	0.35	1.39342	1822	0.8 (0.37-1.7)	0.57
CDKN2B	7940.89	1105	1.03181	2222	0.438273	5790	1.50056	912	0.44 (0.11-1.8)	0.24	0.510662	4973	0.63 (0.22-1.8)	0.4
ABCA12	7940.91	1106	0.433419	4815	0.679588	4279	2.52702	63	1.7 (0.57-5.3)	0.33	0.472249	5146	1 (0.34-3)	0.99
HNRNPF	7942.33	1107	1.19441	1745	1.2164	1860	-0.165262	9130	0.65 (0.35-1.2)	0.19	2.03673	591	0.86 (0.45-1.7)	0.66
TRIM52	7944.49	1108	0.956046	2473	0.617973	4663	0.926951	2715	0.47 (0.06-3.7)	0.47	-1.18437	12295	0.33 (0.061-1.7)	0.19
MAD2L1	7944.59	1109	1.23817	1617	0.332876	6552	1.9117	333	0.66 (0.29-1.5)	0.33	-1.09627	11915	0.99 (0.49-2)	0.99
XPNPEP1	7946.82	1110	1.41692	1198	0.992965	2707	-0.0400498	8306	0.27 (0.075-0.98)	0.047	1.28494	2120	3.6 (0.66-19)	0.14
PTBP1	7950.79	1111	-0.326427	9315	1.71403	714	1.80978	414	0.69 (0.2-2.4)	0.56	2.04278	584	0.73 (0.25-2.2)	0.57
CCDC91	7953.03	1112	0.494538	4453	0.871541	3268	0.966584	2545	1.1 (0.52-2.3)	0.79	0.666857	4302	1.3 (0.68-2.5)	0.42
ZMAT3	7955.63	1113	0.145771	6423	2.14143	245	0.401928	5496	1.1 (0.22-5.9)	0.87	0.489075	5070	1.3 (0.26-6.7)	0.75
EXPH5	7957.48	1114	1.94725	480	1.59614	905	-0.812979	12814	0.32 (0.069-1.5)	0.15	1.50436	1522	0.51 (0.16-1.6)	0.26
SLC7A7	7959.1	1115	2.36273	204	0.227384	7243	1.4218	1077	0.26 (0.053-1.3)	0.093	1.49007	1564	0.27 (0.057-1.3)	0.098
CASP5	7962.42	1116	1.1691	1827	1.32382	1552	-0.244025	9640	0.46 (0.064-3.3)	0.44	0.265648	5999	0.014 (0.00059-0.35)	0.0092
IP6K3	7963.71	1117	0.211779	6046	1.09191	2289	1.06883	2141	1.1 (0.18-6.5)	0.94	0.159434	6441	2 (0.54-7.2)	0.3
TRMT5	7966.02	1118	0.273581	5681	1.02456	2545	1.05674	2182	3.7 (0.53-25)	0.19	-0.168825	7847	4.2 (0.73-25)	0.11
PRDM4	7967.62	1119	0.450728	4724	0.935952	2976	0.920795	2741	0.6 (0.094-3.9)	0.59	-0.963691	11357	1.5 (0.47-4.7)	0.5
ALPK2	7972.05	1120	1.80993	630	3.10226	16	-1.20137	14328	0.7 (0.12-4.1)	0.69	-0.980096	11424	1.4 (0.3-6.2)	0.69
SLFN11	7973.88	1121	0.869777	2820	1.19157	1946	0.0943429	7474	0.59 (0.22-1.6)	0.3	-0.61043	9788	0.73 (0.31-1.7)	0.45
C5orf22	7977.32	1122	0.12565	6539	1.04973	2449	1.39801	1149	0.53 (0.11-2.5)	0.42	-0.0614516	7385	0.29 (0.088-0.98)	0.046
USP20	7980.19	1123	1.00681	2308	0.715621	4067	0.625453	4163	0.2 (0.044-0.89)	0.034	0.385667	5516	0.48 (0.14-1.6)	0.24
ACTR2	7980.49	1124	0.522346	4302	0.843249	3403	0.962214	2557	0.89 (0.31-2.6)	0.83	0.961348	3173	0.55 (0.19-1.6)	0.27
LPCAT3	7980.73	1125	0.0791991	6828	1.02682	2539	1.69778	566	0.97 (0.51-1.9)	0.94	1.50399	1523	0.64 (0.39-1.1)	0.092
CKAP2L	7985.11	1126	2.64286	112	0.167133	7672	1.78795	438	0.22 (0.072-0.67)	0.0081	0.00297911	7099	1.1 (0.49-2.5)	0.81
CENPN	7992.49	1127	0.807123	3056	0.506228	5354	1.64786	642	0.91 (0.28-3)	0.88	1.00311	3034	0.45 (0.13-1.6)	0.21
ZNF764	7994.9	1128	0.340924	5305	1.43596	1271	0.446288	5220	0.52 (0.11-2.3)	0.39	-1.04607	11693	1.7 (0.51-5.7)	0.39
ACTR10	7997.7	1129	-0.153962	8260	1.62277	859	1.18023	1749	3.9 (0.78-19)	0.097	1.16892	2480	1.4 (0.38-4.9)	0.62
LIF	7999.23	1130	0.640958	3733	0.69871	4155	1.11411	1974	1 (0.39-2.6)	0.99	-0.452606	9103	1.7 (0.8-3.7)	0.17
REG4	7999.71	1131	0.966316	2426	1.3563	1472	-0.143857	9000	0.53 (0.14-2)	0.34	0.996405	3064	0.44 (0.11-1.7)	0.24
ZNHIT2	7999.92	1132	1.09116	2043	1.19631	1929	-0.097466	8678	1.4 (0.39-5.3)	0.59	0.355817	5642	1.5 (0.42-5)	0.55
HEY1	8000.2	1133	1.77189	674	1.03134	2523	-0.224409	9517	0.7 (0.28-1.8)	0.45	1.13476	2603	0.43 (0.15-1.2)	0.1
DOLK	8001.97	1134	1.44074	1158	0.579078	4896	0.604948	4277	0.22 (0.05-0.96)	0.044	-0.142591	7741	0.51 (0.15-1.8)	0.29
DGKI	8010.74	1135	1.36256	1327	0.831751	3471	0.195625	6779	1 (0.12-9.2)	0.98	-3.01099	15710	20 (1.7-240)	0.016
IL13RA2	8010.87	1136	3.39584	18	0.997158	2684	-0.329972	10176	0.7 (0.14-3.5)	0.66	-1.74462	14319	1.4 (0.29-7)	0.67
HINT1	8015.42	1137	1.10225	2015	0.392719	6102	1.58632	756	1.7 (0.24-12)	0.61	-0.233945	8173	0.89 (0.17-4.8)	0.89
LAMC1	8016.71	1138	0.821015	3007	1.69498	742	-0.236854	9592	0.56 (0.21-1.6)	0.27	-0.501886	9324	0.95 (0.42-2.2)	0.91
KLHL41	8019.3	1139	0.928499	2567	1.19526	1932	0.0143523	7953	1.2 (0.35-4.3)	0.76	-0.480976	9225	1.2 (0.42-3.3)	0.76
FRMD5	8031.88	1140	1.76377	686	0.275712	6917	1.40047	1145	0.44 (0.065-3)	0.4	-0.508274	9356	2 (0.27-15)	0.49
GSTA3	8037.5	1141	0.642969	3725	2.1449	242	-0.230573	9553	2.3 (0.65-8.3)	0.2	-1.34815	12975	1.2 (0.45-3.4)	0.67
EIF2S3	8038.36	1142	1.55075	1001	0.290226	6826	1.51602	877	0.9 (0.48-1.7)	0.74	1.56341	1381	0.84 (0.49-1.4)	0.53
UBQLN1	8038.48	1143	1.34025	1373	0.27383	6929	2.22662	143	0.75 (0.36-1.6)	0.44	1.04543	2893	0.96 (0.48-1.9)	0.91
TDP1	8038.59	1144	2.08026	358	1.10326	2244	-0.401481	10581	0.12 (0.023-0.6)	0.01	2.7658	120	0.72 (0.23-2.2)	0.56
RTTN	8041.01	1145	-0.279959	9030	1.84777	535	1.31833	1341	0.13 (0.0074-2.3)	0.16	0.546997	4833	1.7 (0.2-14)	0.64
F13B	8041.54	1146	0.46029	4659	2.48143	106	-0.0654349	8473	0.82 (0.11-5.9)	0.84	-1.97362	14884	1.6 (0.24-11)	0.62
ADTRP	8047.9	1147	2.40123	188	0.845946	3397	-0.0903059	8636	0.22 (0.059-0.84)	0.027	-0.85206	10871	1.4 (0.65-3.1)	0.37
IRF2BP1	8051.92	1148	1.08151	2078	0.421513	5902	1.41004	1118	1.1 (0.12-10)	0.93	-2.07706	15097	1.4 (0.27-6.9)	0.7
FBXW12	8054.47	1149	2.5196	151	0.510437	5319	0.478274	5021	0.22 (0.028-1.7)	0.15	-0.750012	10415	0.53 (0.1-2.8)	0.45
ITGA1	8059.59	1150	0.191977	6166	1.04656	2461	1.15547	1822	1 (0.44-2.4)	0.96	-0.188225	7946	1.5 (0.66-3.4)	0.33
ARMH3	8063.63	1151	-0.154252	8263	1.40165	1355	1.49596	921	1.3 (0.24-6.8)	0.78	0.0393112	6944	0.95 (0.17-5.3)	0.95
TAF6L	8064.11	1152	1.86271	568	0.97252	2801	-0.185283	9260	0.71 (0.1-4.9)	0.73	0.15142	6474	0.77 (0.17-3.6)	0.74
ZNF829	8068.83	1153	0.596113	3956	1.93497	424	-0.132383	8931	0.62 (0.082-4.6)	0.64	1.01436	3000	2 (0.35-11)	0.43
NPAT	8068.87	1154	0.676654	3591	0.799412	3632	0.796892	3314	0.84 (0.25-2.8)	0.77	1.36953	1889	0.48 (0.16-1.4)	0.19
CCNYL1	8069.32	1155	2.34555	210	0.144999	7851	2.30939	115	0.41 (0.089-1.9)	0.26	0.731046	4064	0.26 (0.076-0.91)	0.036
P2RX7	8069.65	1156	1.65311	843	0.872383	3265	0.00891863	7985	0.27 (0.06-1.3)	0.095	0.0430097	6920	1.1 (0.26-4.9)	0.87
CCDC68	8070.42	1157	0.456548	4679	1.64921	820	0.145212	7132	0.5 (0.11-2.3)	0.37	0.407671	5421	1.2 (0.4-3.8)	0.71
DNAH8	8071.14	1158	1.29157	1492	1.35152	1484	-0.38081	10462	1.5 (0.08-29)	0.78	-0.699157	10204	5.1 (0.39-65)	0.21
SRD5A2	8072.7	1159	1.38483	1283	1.41838	1311	-0.495788	11098	1.2 (0.22-6.9)	0.81	-0.447239	9068	1.1 (0.24-4.9)	0.91
TOMM22	8073.02	1160	1.33033	1400	0.344018	6467	1.43442	1055	1.8 (0.42-7.9)	0.43	-0.130147	7681	1.1 (0.29-3.9)	0.92
NCAPD3	8073.35	1161	2.21841	268	0.195053	7462	1.56991	784	0.21 (0.04-1.1)	0.063	1.64023	1224	0.53 (0.18-1.6)	0.25
UBE2D1	8077.04	1162	0.672658	3604	0.695222	4176	1.03568	2269	0.85 (0.39-1.9)	0.69	0.844832	3594	1.3 (0.67-2.6)	0.42
TMEM98	8083.49	1163	1.53096	1033	0.400599	6045	1.00142	2413	0.19 (0.03-1.2)	0.082	-1.98565	14906	0.78 (0.18-3.5)	0.75
PRR16	8084.65	1164	0.936347	2540	1.07201	2355	0.119734	7307	0.3 (0.032-2.8)	0.28	-1.47026	13442	3.8 (0.7-20)	0.12
CD160	8086.35	1165	2.43835	176	0.357151	6357	0.851423	3058	1.6 (0.2-12)	0.67	-1.56548	13764	1 (0.15-6.7)	0.99
CCDC178	8088.74	1166	2.04851	393	0.897696	3134	-0.130688	8922	0.83 (0.13-5.2)	0.84	0.00736273	7083	0.82 (0.19-3.6)	0.79
RIC8B	8090.44	1167	0.892969	2709	1.29319	1634	-0.062858	8455	1 (0.15-7.2)	0.97	-1.28182	12704	1.6 (0.45-5.4)	0.48
DNAAF6	8096.65	1168	0.992112	2343	1.688	759	-0.415588	10671	1.5 (0.23-9.8)	0.66	-0.525656	9439	1.2 (0.24-5.7)	0.84
SF3A3	8100.05	1169	0.715921	3411	0.484986	5477	2.37693	100	0.63 (0.26-1.5)	0.3	1.72569	1092	0.71 (0.34-1.5)	0.37
TP53	8102.09	1170	-0.164734	8320	1.43815	1268	1.42038	1079	1.7 (0.59-5.2)	0.31	0.925179	3328	1.4 (0.61-3.4)	0.4
ING2	8102.72	1171	1.0768	2085	0.391667	6112	1.56065	803	0.075 (0.0099-0.56)	0.012	-1.47353	13458	1.2 (0.21-7.3)	0.82
VPS45	8104.08	1172	0.858895	2864	0.611331	4707	1.00921	2372	0.9 (0.38-2.1)	0.81	0.475403	5127	0.8 (0.39-1.7)	0.56
STAC	8104.77	1173	0.199796	6115	1.66994	785	0.448837	5192	0.69 (0.068-7)	0.75	-1.27237	12669	1.1 (0.19-6.9)	0.89
YIPF6	8106.7	1174	1.13986	1908	0.709285	4106	0.498878	4908	1.1 (0.22-5.1)	0.94	1.4117	1765	1.4 (0.29-6.2)	0.7
MED27	8106.83	1175	0.713006	3426	0.955976	2879	0.471499	5067	1.4 (0.63-3.1)	0.41	-0.649988	9988	0.8 (0.39-1.6)	0.54
ELOC	8110.23	1176	2.00236	433	0.413749	5959	0.758346	3495	0.43 (0.081-2.3)	0.33	2.14932	472	1.4 (0.31-6.3)	0.66
PODXL	8111.06	1177	1.14235	1900	0.441597	5770	1.18511	1741	0.55 (0.16-1.9)	0.34	-0.797735	10617	1.4 (0.51-3.6)	0.54
ZCCHC9	8112.71	1178	-0.275732	9001	2.39647	132	1.03078	2292	1.7 (0.46-6.6)	0.41	1.70304	1125	1.6 (0.33-8)	0.55
CENPU	8114.83	1179	1.71373	753	0.471695	5571	0.700781	3785	0.29 (0.078-1.1)	0.068	-0.21366	8082	1 (0.45-2.2)	0.99
DSG3	8118.61	1180	0.382009	5084	1.14434	2109	0.62385	4171	0.97 (0.58-1.6)	0.9	-1.57454	13791	0.93 (0.53-1.6)	0.82
FAM9B	8121.22	1181	0.15088	6400	1.20795	1892	0.931897	2692	0.59 (0.13-2.6)	0.48	-0.831253	10778	0.48 (0.12-2)	0.31
DEFB123	8125.53	1182	1.6041	918	0.782689	3716	0.146999	7120	0.16 (0.024-1.1)	0.057	-1.27456	12679	0.77 (0.2-2.9)	0.7
TEAD4	8128.77	1183	0.570574	4081	1.03819	2495	0.499981	4899	0.83 (0.17-4.1)	0.82	-1.3061	12803	1.8 (0.33-9.7)	0.5
PRRG4	8128.79	1184	-0.0633092	7696	1.1453	2107	1.79873	424	1.6 (0.59-4.2)	0.37	-0.810264	10675	0.43 (0.13-1.4)	0.16
CAMLG	8129.54	1185	-0.435198	9930	1.81492	577	2.26687	131	1.3 (0.35-4.8)	0.7	1.10015	2714	0.72 (0.21-2.5)	0.6
RETREG3	8129.76	1186	0.919477	2605	0.772055	3775	0.553737	4580	0.53 (0.13-2.2)	0.39	0.603941	4579	0.33 (0.1-1)	0.059
DNAJC1	8132.76	1187	0.345848	5281	0.832231	3468	1.33478	1311	0.39 (0.1-1.5)	0.18	1.52393	1478	0.5 (0.13-2)	0.32
PHF7	8133.3	1188	0.550024	4166	1.10571	2236	0.437425	5281	0.25 (0.028-2.2)	0.21	-1.38076	13109	0.19 (0.034-1.1)	0.058
CCR1	8135.58	1189	1.14313	1896	1.00082	2660	0.0503299	7750	0.41 (0.1-1.7)	0.22	0.142486	6506	0.82 (0.21-3.2)	0.77
WAPL	8138.67	1190	0.121903	6561	1.21134	1880	0.975749	2516	1.4 (0.35-5.2)	0.66	1.20768	2364	2.9 (0.67-12)	0.16
MRPL9	8140.15	1191	1.63227	874	0.50683	5349	0.641568	4084	0.25 (0.066-0.95)	0.042	2.40271	279	0.63 (0.25-1.6)	0.33
USP15	8147.89	1192	-0.0278306	7484	1.45029	1239	0.99751	2429	0.91 (0.29-2.9)	0.88	0.0720803	6797	0.99 (0.37-2.6)	0.98
EXO5	8152.35	1193	2.1512	311	0.156801	7754	1.93425	314	0.46 (0.12-1.7)	0.25	-0.646436	9962	1.3 (0.48-3.4)	0.63
MT1G	8153.43	1194	0.099116	6700	1.75457	658	0.536794	4684	0.83 (0.41-1.7)	0.62	-0.403238	8903	0.96 (0.54-1.7)	0.88
TNIP3	8155.26	1195	0.929463	2564	1.07443	2348	0.102837	7421	0.93 (0.16-5.3)	0.94	-0.335434	8597	1.3 (0.27-6.7)	0.72
LDHAL6B	8156.48	1196	0.372993	5123	1.93986	420	0.102832	7422	0.92 (0.22-3.8)	0.91	0.0113677	7066	0.62 (0.17-2.3)	0.47
EPRS1	8157.85	1197	-0.0166678	7405	1.05699	2417	1.94378	306	1.3 (0.39-4.1)	0.69	1.5624	1383	0.6 (0.23-1.5)	0.29
AGPAT3	8161.44	1198	0.267219	5723	0.851146	3363	1.49175	929	0.89 (0.24-3.3)	0.87	-0.231519	8161	0.58 (0.16-2.1)	0.4
SREBF1	8161.98	1199	0.978191	2382	0.6607	4393	0.702817	3780	1.2 (0.4-3.7)	0.73	1.42345	1729	0.89 (0.32-2.5)	0.82
CDK19	8162.59	1200	2.16772	299	0.3611	6328	0.845467	3082	0.56 (0.11-2.9)	0.49	0.0963336	6687	0.69 (0.18-2.7)	0.59
SYBU	8163.02	1201	0.334174	5340	1.79141	617	0.199214	6744	0.68 (0.17-2.6)	0.57	-2.4268	15494	0.85 (0.27-2.6)	0.77
NUFIP1	8166.94	1202	0.200202	6109	1.8244	564	0.360736	5743	1.2 (0.37-3.8)	0.77	1.19088	2420	0.68 (0.24-1.9)	0.47
AGPAT5	8168.6	1203	0.734911	3331	1.10569	2237	0.229717	6552	0.18 (0.035-0.92)	0.04	-0.268914	8340	1.1 (0.34-3.2)	0.92
SFR1	8170.18	1204	0.35141	5248	1.11548	2191	0.684433	3876	2.5 (0.78-8.3)	0.12	-0.264191	8316	0.73 (0.22-2.3)	0.59
ATOX1	8173.34	1205	1.20286	1722	0.404246	6015	1.21493	1648	1.1 (0.37-3.3)	0.86	1.38699	1839	0.31 (0.1-0.93)	0.038
HSPBAP1	8177.65	1206	1.01508	2276	0.797705	3638	0.420077	5409	0.72 (0.1-5)	0.74	-0.545013	9516	0.42 (0.062-2.9)	0.38
TTF1	8177.8	1207	1.3215	1417	0.539156	5133	0.700645	3786	0.42 (0.054-3.4)	0.42	0.526502	4914	0.72 (0.12-4.2)	0.72
PKHD1L1	8178.78	1208	-0.147744	8215	1.44511	1251	1.29082	1410	2.7 (0.27-27)	0.39	-1.62971	13980	2.2 (0.22-23)	0.5
CCDC168	8178.93	1209	0.587379	3995	1.88108	488	-0.136903	8963	1 (0.12-8.6)	0.99	-2.05756	15063	2.2 (0.4-12)	0.36
SLC9A7	8180.71	1210	0.36346	5171	0.835595	3449	1.23243	1598	0.4 (0.089-1.8)	0.22	2.1408	479	0.57 (0.18-1.8)	0.33
BTN1A1	8186.23	1211	0.0205883	7198	2.76222	45	0.448022	5202	0.54 (0.11-2.7)	0.45	-1.50572	13570	1.3 (0.28-6.2)	0.73
RNMT	8187.4	1212	2.89333	56	1.19099	1950	-0.632527	11865	0.41 (0.11-1.5)	0.19	1.08672	2754	0.41 (0.11-1.6)	0.21
PRPF8	8187.6	1213	0.921283	2594	0.676487	4298	0.716915	3705	1.4 (0.53-3.9)	0.48	1.96612	681	0.97 (0.38-2.5)	0.95
NUP88	8188.83	1214	1.88744	531	0.817652	3529	-0.0196055	8158	0.81 (0.37-1.8)	0.61	1.4683	1615	1.2 (0.55-2.5)	0.69
FBXO32	8190.46	1215	0.974022	2395	1.3519	1483	-0.206101	9389	0.43 (0.16-1.2)	0.098	-1.25213	12586	1.9 (0.88-4.1)	0.1
OTUD7B	8196.47	1216	0.691793	3526	0.770366	3783	0.787569	3363	0.56 (0.18-1.7)	0.31	1.21832	2330	0.43 (0.14-1.3)	0.14
IL36B	8197.42	1217	1.83455	597	0.725716	4022	0.14507	7135	0.84 (0.15-4.7)	0.84	-0.91603	11159	0.53 (0.067-4.1)	0.54
RC3H2	8197.83	1218	0.937959	2533	0.429748	5847	1.53372	846	0.38 (0.076-1.9)	0.23	0.891721	3438	2 (0.64-6.5)	0.23
TACC3	8200.33	1219	1.25046	1595	0.276287	6911	2.16532	167	0.32 (0.075-1.3)	0.12	0.0346052	6961	0.6 (0.18-1.9)	0.39
ZFP57	8203.04	1220	0.428654	4837	0.682153	4264	1.69985	562	1.1 (0.31-4)	0.87	-1.88201	14677	1 (0.3-3.5)	0.97
MORC4	8208.14	1221	-0.337894	9389	2.19238	218	1.17981	1750	0.66 (0.042-11)	0.77	0.636581	4430	0.046 (0.0033-0.66)	0.023
TRAPPC4	8208.19	1222	1.21385	1683	0.352976	6392	1.43645	1049	0.15 (0.036-0.66)	0.012	2.85444	95	0.67 (0.2-2.2)	0.51
WBP2	8208.23	1223	2.42291	182	0.169876	7657	1.56566	793	0.24 (0.043-1.3)	0.1	0.292036	5886	1.1 (0.26-4.4)	0.92
MMP7	8210.64	1224	1.48137	1095	1.60937	880	-0.742502	12459	0.54 (0.22-1.3)	0.18	0.211431	6223	0.77 (0.41-1.5)	0.42
GSTP1	8210.93	1225	0.571474	4077	0.596172	4793	1.63599	661	0.9 (0.39-2.1)	0.82	-1.00819	11535	0.67 (0.33-1.4)	0.27
MCM6	8212.01	1226	0.932349	2556	0.943859	2935	0.252729	6417	0.2 (0.05-0.81)	0.024	0.285893	5910	0.73 (0.3-1.8)	0.5
INKA2	8212.9	1227	-0.329574	9341	1.90613	461	1.31111	1363	1.7 (0.26-11)	0.58	-1.22804	12467	1.2 (0.25-6.2)	0.79
PSMB2	8219.34	1228	1.63565	864	0.233748	7199	1.60975	707	0.71 (0.3-1.7)	0.43	2.28477	354	0.8 (0.35-1.8)	0.59
IL12A	8220.63	1229	0.722586	3390	0.890467	3163	0.518773	4793	0.43 (0.062-3)	0.39	-1.36732	13054	0.87 (0.2-3.7)	0.85
DISP2	8222.22	1230	1.26927	1556	1.9841	376	-0.807092	12781	0.48 (0.091-2.5)	0.39	0.713947	4128	0.52 (0.11-2.6)	0.42
GARS1	8222.48	1231	0.880398	2763	0.521198	5243	1.19377	1718	0.69 (0.25-1.9)	0.47	1.28853	2108	1 (0.44-2.3)	1
C2orf49	8225.45	1232	0.546985	4182	0.645233	4507	1.41837	1085	0.59 (0.13-2.7)	0.5	-0.0495511	7335	1.7 (0.48-6.1)	0.4
FAM216B	8232.09	1233	0.491704	4472	1.27956	1664	0.299623	6124	1.4 (0.3-6.5)	0.68	-1.91246	14756	0.73 (0.11-4.8)	0.74
NAGA	8234.22	1234	0.194452	6142	0.909298	3085	1.45586	996	0.089 (0.017-0.47)	0.0044	1.13525	2601	0.62 (0.19-2.1)	0.44
ESX1	8234.68	1235	1.1114	1996	0.806421	3598	0.319849	5999	0.82 (0.12-5.5)	0.83	-1.86921	14645	2.4 (0.36-16)	0.36
RTKN2	8234.77	1236	1.87388	551	0.812675	3563	-0.0187619	8152	0.44 (0.1-1.9)	0.28	-0.878977	10984	2.7 (1.2-6.1)	0.016
RPUSD4	8234.8	1237	0.590475	3979	0.709101	4107	1.06178	2162	0.37 (0.05-2.7)	0.33	1.284	2126	0.39 (0.059-2.5)	0.32
SLC35A5	8238.56	1238	2.08834	354	0.710558	4098	0.102952	7419	1.4 (0.33-6.4)	0.63	0.51185	4966	1.4 (0.3-6.7)	0.67
JDP2	8243.5	1239	1.13913	1909	0.855648	3345	0.218734	6626	2 (0.34-12)	0.44	-1.18258	12289	1.6 (0.26-9.7)	0.62
KLHDC9	8245.77	1240	1.9668	463	1.74601	673	-1.05024	13835	0.44 (0.11-1.7)	0.24	1.58779	1336	0.88 (0.26-2.9)	0.84
MROH2A	8245.78	1241	0.0110001	7254	2.14379	243	0.509374	4856	2.7 (0.87-8.5)	0.086	0.50387	5010	0.6 (0.17-2)	0.41
UBAP2	8247.81	1242	1.4141	1207	0.47366	5555	0.777418	3415	0.28 (0.05-1.5)	0.14	2.09942	516	0.57 (0.16-2.1)	0.39
UROS	8247.87	1243	0.597679	3948	1.09344	2282	0.362145	5727	0.57 (0.14-2.4)	0.45	0.921413	3342	1.9 (0.41-8.7)	0.41
CYB5R4	8248.2	1244	0.734846	3332	1.25672	1730	0.0624889	7674	1.7 (0.39-7.4)	0.48	0.802145	3747	0.5 (0.11-2.3)	0.37
MBD3L1	8252.11	1245	1.06093	2129	0.8465	3393	0.283028	6233	0.92 (0.2-4.3)	0.92	-0.0464599	7319	1.7 (0.57-5.2)	0.34
DAZL	8252.6	1246	0.365863	5154	1.32533	1548	0.421393	5401	1.1 (0.19-6.7)	0.89	-0.166571	7834	2.2 (0.48-9.8)	0.32
SYCP1	8254.37	1247	1.33222	1396	1.46304	1207	-0.563621	11482	1.2 (0.14-10)	0.86	0.546405	4837	1.8 (0.3-11)	0.53
MYORG	8255.92	1248	1.11004	2000	2.19521	215	-0.752567	12513	1.2 (0.3-4.6)	0.82	1.85391	881	0.54 (0.16-1.8)	0.32
PTS	8258.91	1249	0.886392	2737	0.746468	3907	0.588434	4384	0.34 (0.072-1.6)	0.17	0.431535	5335	0.74 (0.22-2.5)	0.63
SMPX	8264.17	1250	0.575669	4058	2.48079	107	-0.263283	9765	1.1 (0.27-4.1)	0.93	-0.572649	9618	1.9 (0.5-7.6)	0.34
CLSPN	8264.38	1251	2.68915	101	0.135698	7911	1.72262	531	0.097 (0.02-0.47)	0.004	0.493554	5052	0.81 (0.32-2.1)	0.67
FBXO46	8265.84	1252	0.403946	4985	0.730135	3997	1.46319	980	0.18 (0.015-2.2)	0.18	-0.245683	8227	1.1 (0.19-6.5)	0.91
PCMT1	8266.08	1253	1.55376	996	0.634664	4558	0.371641	5664	0.86 (0.33-2.2)	0.76	0.928961	3312	1.6 (0.71-3.7)	0.25
KIF1B	8266.38	1254	0.532279	4253	1.53698	1018	0.0519205	7743	0.24 (0.028-2)	0.19	0.308455	5825	0.52 (0.08-3.3)	0.48
OSM	8278.9	1255	1.06626	2114	1.22592	1825	-0.193844	9309	0.85 (0.18-4)	0.84	1.00687	3015	1.2 (0.28-5.4)	0.79
PCOLCE2	8282.5	1256	1.4646	1121	1.22681	1822	-0.428331	10755	0.43 (0.045-4.2)	0.47	-1.03982	11664	7.9 (1.4-44)	0.019
MGST1	8288.26	1257	0.0767869	6841	1.49301	1145	0.697458	3806	1.2 (0.71-2.1)	0.46	0.608209	4557	0.83 (0.51-1.3)	0.45
ZCCHC10	8288.67	1258	0.201084	6104	1.36189	1456	0.605269	4275	5.2 (1.4-20)	0.015	1.90502	791	0.39 (0.12-1.3)	0.12
ARNTL	8288.91	1259	0.0476156	7005	2.29675	172	0.413201	5434	0.9 (0.17-4.7)	0.9	-0.0861209	7487	0.77 (0.19-3.1)	0.72
CRK	8289.52	1260	0.928105	2568	2.0839	292	-0.587725	11610	0.81 (0.25-2.6)	0.72	-0.603221	9752	1.3 (0.45-3.5)	0.66
AP3M1	8292.09	1261	0.885608	2739	0.692527	4194	0.680508	3895	1.1 (0.29-4.4)	0.87	0.898187	3422	1.1 (0.38-3.4)	0.82
GAREM1	8292.21	1262	0.266881	5726	0.881117	3220	1.27869	1449	0.94 (0.43-2.1)	0.87	2.94225	77	0.7 (0.32-1.6)	0.39
SLC24A2	8305.89	1263	0.286702	5600	1.33888	1521	0.497813	4911	0.69 (0.12-4)	0.68	-1.47777	13475	2.6 (0.57-12)	0.22
FADD	8315.6	1264	0.399457	5000	1.56958	959	0.181787	6872	1.3 (0.15-12)	0.79	-0.0951015	7535	3.2 (0.7-15)	0.13
TGFBR1	8317.57	1265	0.382385	5082	0.879908	3230	1.00253	2408	0.42 (0.095-1.9)	0.26	0.243989	6088	1.4 (0.5-3.9)	0.53
GLRB	8319.76	1266	1.21288	1688	1.39606	1375	-0.44985	10864	0.61 (0.069-5.4)	0.66	-1.90912	14745	2.5 (0.59-11)	0.21
LMNB1	8321.01	1267	1.90767	513	0.150098	7796	1.99998	265	0.37 (0.097-1.4)	0.15	1.14815	2564	0.51 (0.16-1.7)	0.27
TSACC	8324.85	1268	1.63953	860	0.777296	3746	0.0834053	7528	0.45 (0.064-3.1)	0.42	0.677034	4268	0.38 (0.061-2.3)	0.29
MIB1	8326.56	1269	0.464552	4632	0.908004	3091	0.792393	3341	0.27 (0.031-2.3)	0.23	0.494751	5049	0.53 (0.099-2.9)	0.46
PABPC1	8326.87	1270	0.486514	4500	0.641703	4528	1.57188	780	1.1 (0.59-2.2)	0.72	1.93652	736	0.87 (0.46-1.6)	0.66
ABCA9	8329.26	1271	1.05405	2147	0.55933	5011	0.810542	3256	0.42 (0.091-1.9)	0.27	-1.62163	13954	1.3 (0.47-3.8)	0.59
ELAVL2	8330.69	1272	2.6373	116	0.587481	4841	0.23581	6516	0.26 (0.044-1.5)	0.14	1.14629	2572	0.95 (0.29-3.1)	0.93
UGCG	8334.41	1273	0.227409	5957	0.809171	3581	1.73603	505	0.42 (0.11-1.6)	0.2	1.11431	2677	0.8 (0.27-2.4)	0.68
DAOA	8335.14	1274	1.69384	782	1.45748	1219	-0.750111	12500	1.4 (0.19-10)	0.75	-1.12883	12050	0.57 (0.097-3.3)	0.53
UCHL1	8335.93	1275	2.26416	246	0.345819	6452	0.811571	3253	0.51 (0.17-1.5)	0.22	-1.48123	13487	1.8 (0.79-4.3)	0.16
CDCA4	8336.59	1276	2.92519	51	0.102599	8153	1.97925	278	0.93 (0.25-3.4)	0.91	0.183946	6346	2 (0.62-6.5)	0.25
DCAF12	8339.86	1277	1.3778	1296	0.609179	4720	0.472195	5062	0.54 (0.21-1.4)	0.21	2.45988	248	0.63 (0.24-1.6)	0.33
YPEL4	8340.73	1278	0.40755	4962	2.14568	240	-0.0462988	8352	0.13 (0.016-1.1)	0.059	-2.03417	15018	0.64 (0.11-3.7)	0.62
FER	8348.43	1279	0.512288	4359	0.76484	3811	1.00487	2398	0.67 (0.13-3.5)	0.63	-0.880407	10990	3.7 (0.82-17)	0.09
TGFBRAP1	8349.21	1280	-0.291208	9101	1.5365	1021	1.50875	898	1 (0.24-4.2)	1	0.256667	6036	0.73 (0.19-2.8)	0.65
PPA2	8351.47	1281	0.379889	5095	0.912546	3063	0.91427	2774	2.7 (0.25-29)	0.42	0.491649	5061	2.1 (0.29-15)	0.46
ZBTB34	8351.9	1282	1.76994	677	0.386789	6140	0.809952	3259	0.12 (0.008-1.7)	0.12	-0.115292	7616	1.6 (0.19-14)	0.66
SLC9A3R1	8353.75	1283	0.582485	4020	0.649219	4477	1.22622	1622	0.54 (0.11-2.6)	0.44	-0.20805	8054	0.5 (0.11-2.2)	0.35
LXN	8354.8	1284	2.26901	244	0.813932	3551	-0.118885	8848	1.2 (0.45-3.4)	0.69	-2.16459	15227	2 (0.83-4.7)	0.12
SPRY4	8355.07	1285	0.174984	6261	1.69097	754	0.397224	5520	0.93 (0.44-2)	0.86	0.718971	4106	0.76 (0.37-1.6)	0.46
DNASE1L3	8355.74	1286	1.14258	1898	0.456084	5658	0.997917	2427	1.5 (0.47-4.9)	0.49	-2.78763	15673	0.79 (0.24-2.6)	0.7
RASGRP3	8373.13	1287	-0.191879	8515	1.53911	1013	1.1599	1805	0.57 (0.11-2.9)	0.5	0.742469	4000	0.7 (0.18-2.8)	0.61
DPH3	8374.98	1288	1.4516	1140	0.26776	6967	1.43617	1051	0.43 (0.086-2.2)	0.31	0.775033	3852	0.56 (0.14-2.3)	0.41
DDX50	8375.15	1289	0.466176	4622	1.36071	1458	0.226054	6576	0.5 (0.087-2.9)	0.44	1.53281	1458	1.8 (0.44-7.6)	0.4
IFNGR1	8377.38	1290	0.967556	2423	0.446812	5733	1.23999	1567	0.39 (0.11-1.3)	0.14	-2.00432	14948	0.84 (0.33-2.1)	0.71
SLC37A1	8378.44	1291	0.552028	4159	0.560909	5000	1.76615	467	0.98 (0.31-3.1)	0.97	1.78529	987	0.32 (0.089-1.2)	0.085
C4BPA	8385.14	1292	1.32958	1404	1.94178	418	-0.901451	13232	0.43 (0.063-3)	0.4	-1.42723	13297	3.1 (0.84-12)	0.09
SKA2	8393.16	1293	0.741668	3301	0.432196	5829	2.21407	146	0.75 (0.28-2)	0.56	-0.0130209	7175	1.6 (0.61-4.1)	0.35
MAPK9	8394.57	1294	0.135094	6488	1.65431	813	0.455726	5155	2 (0.67-6.3)	0.21	-0.476167	9204	0.78 (0.28-2.2)	0.63
SPINK2	8395.32	1295	0.819733	3011	1.73006	691	-0.371042	10409	1.1 (0.22-6)	0.88	-0.680225	10136	0.52 (0.12-2.2)	0.37
SUGCT	8396.84	1296	0.122617	6558	2.11813	267	0.302752	6104	0.24 (0.034-1.7)	0.15	-1.45433	13394	0.83 (0.17-4.1)	0.82
PAPSS2	8397.12	1297	0.849666	2897	0.673377	4311	0.728012	3644	0.67 (0.23-1.9)	0.45	-1.031	11627	1.1 (0.44-2.9)	0.78
ODAPH	8401.16	1298	0.821324	3006	1.58654	922	-0.299254	9985	0.57 (0.089-3.6)	0.55	0.673464	4277	0.71 (0.16-3.2)	0.66
GNPNAT1	8401.93	1299	1.18979	1758	0.786452	3694	0.240894	6479	0.99 (0.34-2.9)	0.99	0.441143	5293	0.96 (0.35-2.6)	0.94
IFIT5	8402.23	1300	0.482243	4531	1.37582	1420	0.188151	6832	0.56 (0.085-3.7)	0.54	0.192927	6303	2.1 (0.45-9.7)	0.34
PSMA3	8404.73	1301	1.22048	1667	0.932507	2990	0.0124451	7964	1.2 (0.49-2.7)	0.74	1.18714	2432	1.3 (0.61-2.7)	0.51
RNF41	8406.29	1302	1.139	1910	1.02263	2551	-0.0636018	8457	1.5 (0.39-6)	0.54	1.11662	2670	0.45 (0.13-1.6)	0.22
TRIAP1	8406.95	1303	1.4164	1201	0.383893	6163	0.960639	2564	0.9 (0.16-5.1)	0.91	1.1781	2457	0.52 (0.11-2.4)	0.4
PNO1	8407.46	1304	1.29915	1472	0.381029	6189	1.07304	2124	0.46 (0.12-1.7)	0.24	0.664065	4312	0.49 (0.15-1.5)	0.22
ITGAV	8407.92	1305	0.300172	5529	1.19398	1935	0.582512	4416	0.8 (0.31-2.1)	0.66	0.388108	5503	1.3 (0.64-2.7)	0.44
KCNV1	8411.49	1306	1.5358	1021	1.48099	1169	-0.732111	12397	0.64 (0.099-4.1)	0.64	-1.87575	14661	1.8 (0.4-7.7)	0.45
GOLM1	8414.1	1307	1.08811	2053	0.327726	6589	1.72165	532	0.32 (0.13-0.8)	0.016	0.496284	5041	0.91 (0.43-1.9)	0.8
PDE6C	8415.25	1308	0.770247	3186	2.25065	189	-0.506126	11156	2.4 (0.44-13)	0.32	-0.0922006	7519	1.2 (0.27-5.4)	0.81
TSG101	8416.26	1309	0.832207	2958	0.693493	4186	0.692977	3832	1.4 (0.52-3.6)	0.53	0.127816	6568	0.67 (0.27-1.7)	0.4
COLGALT1	8417.23	1310	0.983751	2363	0.552586	5050	0.855163	3038	0.11 (0.02-0.66)	0.015	-0.0941967	7531	0.48 (0.094-2.5)	0.39
MARS1	8421.85	1311	0.581248	4030	0.518913	5267	2.06932	225	0.28 (0.071-1.1)	0.064	1.06012	2839	0.48 (0.17-1.3)	0.15
TNFRSF10A	8424.04	1312	-0.56649	10680	2.02136	348	2.62479	51	0.77 (0.19-3.1)	0.71	-1.56353	13758	0.75 (0.22-2.5)	0.65
TTLL9	8424.47	1313	0.36133	5183	1.84587	542	0.0692188	7615	2 (0.46-8.5)	0.36	0.742838	3998	1.2 (0.35-4.4)	0.73
MACO1	8430.34	1314	1.60723	909	0.306667	6702	1.10775	1998	0.71 (0.17-3)	0.64	1.39442	1817	0.61 (0.19-1.9)	0.4
RPL30	8432.02	1315	0.544853	4191	0.758207	3851	0.925723	2724	1.1 (0.67-1.8)	0.73	1.57471	1362	1.1 (0.68-1.7)	0.78
RAP2C	8432.64	1316	0.569229	4089	0.788088	3681	0.821804	3198	0.98 (0.08-12)	0.99	-1.64547	14027	0.92 (0.085-9.8)	0.94
TMEM161A	8435.03	1317	1.00448	2314	1.06144	2399	-0.0283239	8220	1.2 (0.17-8.4)	0.85	1.15809	2520	0.69 (0.15-3.2)	0.63
KCNJ1	8435.58	1318	1.15731	1854	1.16886	2033	-0.234968	9586	0.41 (0.046-3.7)	0.43	-0.0859071	7483	0.35 (0.048-2.6)	0.31
PPIA	8436.29	1319	1.19338	1747	0.562718	4983	0.639911	4092	1.5 (0.51-4.5)	0.45	-0.308405	8502	1.1 (0.34-3.7)	0.84
MPZL1	8443.35	1320	0.437939	4789	1.59439	909	0.0852715	7517	0.83 (0.21-3.3)	0.79	1.72731	1087	0.31 (0.076-1.3)	0.1
DYDC2	8444.77	1321	0.460897	4654	1.78783	619	-0.0351868	8270	1.2 (0.18-7.4)	0.87	-2.17613	15248	2.5 (0.55-11)	0.24
DKK1	8446.33	1322	0.937399	2535	0.457689	5646	1.19812	1704	0.68 (0.38-1.2)	0.19	1.98253	657	1 (0.67-1.5)	0.96
CTNS	8452	1323	0.537576	4229	1.65935	804	-0.0744134	8543	0.049 (0.0047-0.5)	0.011	1.43423	1697	0.58 (0.13-2.7)	0.49
RNF183	8452.12	1324	0.869819	2818	0.688724	4224	0.650499	4030	0.42 (0.086-2.1)	0.28	-1.35456	13001	0.93 (0.21-4.1)	0.92
GRIA2	8452.36	1325	1.78747	661	1.57871	934	-0.95335	13445	0.8 (0.15-4.3)	0.79	-1.93569	14803	0.82 (0.18-3.7)	0.8
BACE2	8459.09	1326	0.320354	5413	1.01341	2602	0.780327	3404	0.95 (0.098-9.1)	0.96	0.673031	4278	0.13 (0.018-0.92)	0.041
ZFHX4	8460.81	1327	-0.33189	9352	1.86609	509	1.19008	1730	0.6 (0.17-2.1)	0.43	-2.52965	15567	1.3 (0.39-4.5)	0.65
CDC25C	8461.18	1328	0.819863	3010	0.431167	5837	1.62327	681	0.083 (0.0088-0.79)	0.031	0.404417	5437	0.46 (0.086-2.5)	0.37
BNIP3	8467.77	1329	0.781505	3148	1.12376	2165	0.0843156	7527	1.6 (0.8-3.1)	0.19	-1.27361	12676	0.83 (0.49-1.4)	0.5
MYO3A	8470.42	1330	1.82122	611	0.972529	2800	-0.298174	9978	0.57 (0.058-5.6)	0.63	-1.35717	13013	7.4 (0.9-62)	0.063
NIBAN1	8483.86	1331	0.647305	3706	0.687082	4236	0.911468	2786	0.57 (0.19-1.7)	0.3	-0.0629428	7393	1.4 (0.54-3.7)	0.48
NUDT5	8485.12	1332	1.22994	1638	0.294459	6789	1.51236	884	0.45 (0.18-1.1)	0.094	0.699501	4184	0.8 (0.37-1.7)	0.57
POU4F1	8485.85	1333	1.55691	992	1.4409	1260	-0.734327	12407	0.76 (0.21-2.7)	0.67	0.223012	6178	0.59 (0.18-1.9)	0.38
FCRL4	8485.91	1334	0.945361	2506	1.01384	2596	0.0632188	7663	0.39 (0.034-4.4)	0.45	-0.965442	11366	0.65 (0.097-4.3)	0.65
CNIH1	8487.13	1335	0.701922	3476	0.804314	3608	0.598642	4327	0.93 (0.29-3)	0.91	0.901594	3410	1.2 (0.47-3.2)	0.67
GULP1	8495.12	1336	0.426189	4856	1.38383	1399	0.224878	6581	0.57 (0.095-3.5)	0.54	-1.89699	14705	1.3 (0.4-4.2)	0.67
ANKLE1	8497.31	1337	1.94229	483	0.69898	4153	0.0677677	7623	0.28 (0.052-1.5)	0.14	-0.779651	10535	1.1 (0.23-5.3)	0.89
DSG1	8499.86	1338	0.964341	2435	1.61405	872	-0.494667	11094	0.89 (0.29-2.7)	0.84	-0.757345	10445	0.86 (0.25-3)	0.81
PPIF	8503.64	1339	2.73065	86	0.422188	5896	0.505523	4870	0.68 (0.31-1.5)	0.35	2.39955	283	1.1 (0.61-2.2)	0.67
CC2D2B	8506.93	1340	-0.0181263	7414	2.68885	52	0.402679	5491	0.64 (0.048-8.6)	0.74	0.693061	4208	1.7 (0.2-14)	0.64
COIL	8507.64	1341	0.726108	3374	1.03253	2517	0.221532	6603	0.44 (0.12-1.6)	0.2	0.275157	5958	1 (0.37-2.8)	0.97
RASEF	8513.42	1342	0.456445	4680	0.578391	4900	2.16787	165	1.1 (0.29-4.2)	0.88	1.73313	1081	1.3 (0.36-4.6)	0.69
HPGD	8516.34	1343	-0.0364602	7533	0.977929	2773	2.27188	126	0.87 (0.7-1.1)	0.24	0.831595	3643	0.94 (0.77-1.2)	0.58
GZF1	8519.16	1344	0.628931	3798	0.692875	4191	0.90556	2807	0.11 (0.014-0.91)	0.04	0.7035	4169	0.42 (0.096-1.8)	0.24
LCLAT1	8521.37	1345	0.709964	3440	0.591893	4816	1.07172	2131	0.96 (0.29-3.2)	0.95	1.02293	2972	0.63 (0.26-1.5)	0.3
ADAM21	8523.88	1346	0.639825	3745	1.31538	1567	0.019539	7918	0.72 (0.14-3.8)	0.7	-0.186276	7941	1.1 (0.3-4.2)	0.88
TACR3	8529.15	1347	0.152326	6392	2.2021	208	0.204725	6710	8.9 (1.4-59)	0.023	-0.966933	11372	1.4 (0.19-11)	0.73
HSD17B12	8537.37	1348	-0.594638	10850	2.25845	187	1.91258	331	1.3 (0.6-2.8)	0.51	1.20295	2380	1.1 (0.52-2.5)	0.74
CHL1	8542.7	1349	1.29081	1496	1.04271	2482	-0.215291	9448	1.4 (0.54-3.5)	0.5	0.0247925	7012	1.2 (0.53-2.6)	0.67
PCSK7	8547.09	1350	1.38661	1277	0.40168	6037	0.872166	2964	0.17 (0.024-1.2)	0.072	0.560125	4761	0.41 (0.084-2)	0.28
SLC38A4	8561.77	1351	0.391629	5043	0.723976	4032	1.29653	1396	0.41 (0.18-0.93)	0.032	0.786162	3803	0.8 (0.49-1.3)	0.38
XAGE2	8563.4	1352	1.87422	550	0.868275	3282	-0.195988	9321	0.91 (0.33-2.5)	0.85	0.238081	6112	0.73 (0.25-2.2)	0.57
RPL7L1	8565.11	1353	0.808839	3050	0.849789	3369	0.392641	5549	0.8 (0.29-2.2)	0.67	1.9019	797	1 (0.42-2.5)	0.94
UTP15	8565.14	1354	-0.00595319	7339	1.40213	1352	0.817824	3221	0.96 (0.084-11)	0.98	2.35589	306	1.5 (0.19-11)	0.72
TNFAIP8	8566.22	1355	1.04096	2190	0.477913	5521	0.935992	2671	0.51 (0.11-2.2)	0.37	1.64734	1210	0.22 (0.07-0.7)	0.01
PIWIL1	8568.02	1356	1.85999	573	0.200363	7425	1.31156	1362	0.21 (0.029-1.4)	0.11	-1.02381	11601	4.5 (1.1-19)	0.038
ATP1B1	8571.32	1357	0.86179	2854	0.792091	3666	0.438034	5275	1 (0.6-1.7)	0.96	-0.128275	7667	0.72 (0.46-1.1)	0.14
NRCAM	8574.88	1358	2.11495	331	2.34512	156	-2.23197	15646	0.27 (0.023-3.1)	0.29	-0.715329	10279	2.4 (0.89-6.5)	0.084
COPS7A	8575.72	1359	-0.526025	10456	2.0846	291	1.57434	774	2.1 (0.48-9.2)	0.33	1.52125	1483	0.53 (0.2-1.4)	0.22
MTPAP	8578.58	1360	1.46775	1113	0.34535	6461	0.990971	2449	0.97 (0.2-4.7)	0.97	0.165471	6418	1.3 (0.24-7.2)	0.75
LONRF1	8579.54	1361	0.431719	4827	0.899328	3126	0.762038	3477	2.3 (0.38-13)	0.37	-0.984644	11450	0.97 (0.24-3.9)	0.96
BDNF	8580.08	1362	1.74171	711	1.14063	2120	-0.539869	11346	0.53 (0.08-3.5)	0.51	-2.10176	15134	1.1 (0.23-5)	0.92
SRGAP1	8580.68	1363	0.469811	4609	0.553991	5038	2.26453	132	0.51 (0.16-1.6)	0.25	0.139493	6521	1.2 (0.53-2.5)	0.72
ADAM2	8581.08	1364	0.723514	3386	1.24026	1782	-0.0159952	8134	1.6 (0.33-7.4)	0.57	-1.85043	14591	0.56 (0.14-2.2)	0.41
FMNL3	8581.79	1365	1.56011	985	0.702673	4139	0.151877	7087	0.11 (0.021-0.58)	0.0092	0.616602	4512	0.75 (0.21-2.7)	0.66
DUSP7	8585.18	1366	-0.147695	8214	1.49915	1124	0.997122	2433	0.86 (0.23-3.2)	0.82	-0.423437	8988	1.2 (0.28-5.1)	0.81
CYP2A6	8585.31	1367	0.862	2852	2.83518	38	-0.704656	12253	1.2 (0.75-2)	0.43	-2.28527	15369	1 (0.71-1.5)	0.82
VPS26A	8586.51	1368	0.30359	5513	1.01596	2582	0.749209	3542	0.88 (0.42-1.8)	0.74	0.619649	4503	1.4 (0.73-2.7)	0.31
MAPK6	8591.11	1369	1.26486	1565	0.435319	5806	0.84803	3075	0.82 (0.27-2.5)	0.73	-0.399024	8890	2.1 (0.75-6.1)	0.15
CCL8	8591.23	1370	1.82352	607	0.19549	7456	1.33905	1298	0.48 (0.18-1.3)	0.14	0.839116	3614	1.1 (0.49-2.4)	0.83
AP5M1	8591.23	1371	-0.177925	8421	2.07875	301	0.714524	3722	2.4 (0.4-15)	0.34	-0.345661	8644	1.6 (0.31-8)	0.58
SLC7A5	8595.55	1372	0.990552	2346	0.435435	5804	1.11796	1960	0.68 (0.32-1.4)	0.32	-0.0895201	7506	0.82 (0.43-1.6)	0.54
FERMT2	8602.51	1373	0.2618	5766	1.61763	867	0.23918	6492	0.5 (0.15-1.7)	0.26	-1.68167	14150	2.6 (1.3-5.2)	0.0069
GJA5	8605.04	1374	0.645127	3715	2.84468	37	-0.487474	11047	1 (0.25-4.2)	0.96	-0.512446	9372	1.3 (0.39-4.1)	0.7
DDX46	8605.95	1375	0.654923	3676	0.437799	5791	2.43851	85	0.96 (0.28-3.3)	0.94	2.31776	329	0.62 (0.2-1.9)	0.41
TAF9B	8609.2	1376	-0.246176	8841	1.76727	641	0.979839	2499	1.6 (0.5-5.1)	0.43	1.19218	2415	0.75 (0.27-2.1)	0.59
TEX15	8610.11	1377	1.75834	692	1.229	1814	-0.661608	12017	1.1 (0.13-9.6)	0.93	-1.43201	13313	1.5 (0.18-12)	0.7
POLR3C	8611.71	1378	-0.37518	9609	1.64293	827	1.43991	1039	1.3 (0.46-3.5)	0.63	0.0651577	6831	0.57 (0.23-1.4)	0.23
FAM3D	8613.99	1379	0.557695	4138	1.40019	1363	0.0199528	7914	1.3 (0.35-4.9)	0.68	-0.110601	7593	0.6 (0.2-1.8)	0.36
CEACAM6	8615.88	1380	0.46114	4653	0.571554	4933	1.90708	337	1 (0.78-1.3)	0.86	0.160742	6437	0.79 (0.6-1)	0.1
IARS1	8616.81	1381	0.0427211	7039	1.09884	2260	1.10358	2014	0.3 (0.094-0.95)	0.041	1.4853	1576	1.2 (0.47-3.2)	0.67
BBS7	8616.9	1382	-0.0814791	7802	1.20924	1885	1.22306	1631	1.6 (0.15-17)	0.69	0.429764	5343	0.72 (0.11-4.8)	0.73
RAMP2	8630.94	1383	1.29116	1493	1.79239	615	-0.89436	13197	1.8 (0.49-6.8)	0.37	-0.197377	7998	2.4 (0.74-7.7)	0.14
INHBA	8630.98	1384	0.687634	3547	0.68092	4268	0.814864	3236	0.76 (0.38-1.5)	0.43	-0.633178	9908	1.6 (0.93-2.7)	0.087
FRY	8635.74	1385	-0.0125593	7381	1.01171	2607	1.51098	892	1.3 (0.59-2.9)	0.51	1.66457	1186	0.95 (0.41-2.2)	0.9
NCAM2	8639.01	1386	1.25687	1584	1.80165	602	-0.873466	13106	0.36 (0.089-1.4)	0.15	-1.60829	13902	2.8 (0.95-8.5)	0.061
GAN	8641.55	1387	0.479623	4543	0.942891	2941	0.592625	4360	0.61 (0.21-1.8)	0.38	1.47327	1603	0.5 (0.19-1.3)	0.16
GLO1	8641.97	1388	0.806907	3058	1.01586	2583	0.137517	7190	0.56 (0.23-1.4)	0.21	2.03988	588	0.64 (0.28-1.5)	0.3
ZNF593	8643.9	1389	1.64043	859	0.374568	6240	0.787519	3364	0.74 (0.18-3)	0.67	0.61726	4509	0.27 (0.062-1.2)	0.078
ZNF407	8644.55	1390	0.921428	2593	0.55513	5034	0.82656	3172	0.65 (0.14-3)	0.58	-0.0185663	7201	0.94 (0.27-3.3)	0.92
GLYATL2	8646.62	1391	1.98543	447	1.05078	2444	-0.521351	11234	0.27 (0.028-2.6)	0.25	-1.7091	14230	0.96 (0.11-8.6)	0.97
ZNF93	8649.92	1392	0.765733	3204	1.08356	2318	0.0900278	7502	0.53 (0.21-1.4)	0.18	1.99735	635	1.4 (0.67-2.9)	0.37
KRT31	8653.38	1393	0.834141	2950	0.958677	2869	0.189987	6820	0.56 (0.13-2.4)	0.43	-0.0430822	7303	1.7 (0.34-8.7)	0.51
DSC3	8654.42	1394	-0.286144	9069	1.26057	1720	2.13296	190	1.3 (0.9-1.8)	0.18	-0.788853	10576	1.2 (0.76-1.8)	0.46
HDAC2	8654.76	1395	0.922781	2586	0.692957	4189	0.514617	4820	1.2 (0.5-2.9)	0.68	1.20097	2386	0.97 (0.46-2)	0.93
TFB1M	8656.36	1396	0.127641	6526	1.35324	1479	0.598938	4326	1.3 (0.23-8)	0.75	1.43582	1687	1.5 (0.44-5.1)	0.51
S100A9	8663.01	1397	1.57966	960	0.995897	2693	-0.308785	10048	0.87 (0.68-1.1)	0.28	-0.786462	10559	0.9 (0.7-1.2)	0.41
TINAG	8667.48	1398	1.11808	1971	1.33775	1523	-0.445732	10838	0.73 (0.092-5.8)	0.77	-0.503214	9330	0.5 (0.083-3)	0.45
ZMPSTE24	8670.78	1399	-0.0328786	7509	1.4785	1176	0.755496	3515	0.99 (0.46-2.1)	0.97	0.942002	3254	0.79 (0.4-1.6)	0.5
ARL5B	8671.52	1400	1.13121	1932	0.567213	4954	0.598213	4331	0.77 (0.25-2.4)	0.65	1.7226	1096	1.1 (0.39-3)	0.88
NOL8	8674.13	1401	0.344115	5294	0.893279	3149	0.879364	2940	0.42 (0.16-1.1)	0.088	1.97574	667	0.91 (0.34-2.4)	0.85
KIRREL3	8679.84	1402	-0.196294	8541	1.80669	590	0.827418	3165	0.48 (0.1-2.3)	0.36	-0.163188	7822	1.6 (0.38-6.7)	0.53
VPS13A	8680.21	1403	0.729791	3361	0.618854	4660	0.897371	2848	0.32 (0.041-2.4)	0.27	2.04769	578	0.78 (0.2-3.1)	0.73
S100A8	8683.18	1404	0.865878	2835	1.0016	2656	0.0975778	7451	0.93 (0.71-1.2)	0.58	-0.0998853	7553	0.9 (0.69-1.2)	0.43
AIF1L	8692.38	1405	0.839829	2931	1.28461	1653	-0.1836	9251	1.3 (0.31-5.3)	0.74	0.246155	6079	0.62 (0.22-1.8)	0.37
CD320	8705.75	1406	0.63676	3764	0.658629	4410	0.909252	2794	1.3 (0.29-5.6)	0.75	-1.23294	12485	0.92 (0.28-3.1)	0.89
PRDX1	8715.74	1407	1.28367	1516	0.531059	5176	0.552233	4591	0.53 (0.23-1.2)	0.13	2.67579	143	0.59 (0.26-1.3)	0.2
SLC26A3	8716.33	1408	0.605664	3908	1.7875	620	-0.280373	9865	1.1 (0.24-5.2)	0.88	-1.07161	11803	1.5 (0.38-6)	0.56
SIK2	8717.44	1409	0.551594	4161	0.511441	5314	1.73231	512	0.16 (0.033-0.82)	0.028	0.708694	4149	0.51 (0.11-2.3)	0.38
FSD1L	8719.74	1410	1.13125	1931	2.68919	51	-1.04624	13815	0.12 (0.0071-2)	0.14	-1.1946	12341	2.9 (0.25-34)	0.4
ZDHHC5	8724.93	1411	1.32964	1403	0.218979	7302	1.61399	700	0.44 (0.086-2.2)	0.32	1.85747	873	0.89 (0.24-3.3)	0.86
EGF	8726.98	1412	0.178053	6247	1.68697	760	0.28133	6241	0.75 (0.08-6.9)	0.8	-0.344479	8643	1.4 (0.22-9)	0.73
CIR1	8727.67	1413	0.685515	3559	1.32735	1546	-0.0872723	8617	1.2 (0.38-3.8)	0.76	-0.974244	11401	0.92 (0.34-2.5)	0.86
ANAPC11	8729.34	1414	2.62844	118	0.610299	4716	0.0853696	7516	0.26 (0.031-2.2)	0.22	0.773142	3857	1.1 (0.22-5.1)	0.94
CIB4	8734.54	1415	0.602176	3928	0.703804	4134	0.834241	3141	0.36 (0.063-2)	0.24	-2.06693	15076	0.98 (0.22-4.3)	0.98
GZMK	8737.65	1416	1.06243	2120	0.526079	5210	0.718452	3696	0.41 (0.12-1.4)	0.16	2.55056	193	0.37 (0.11-1.2)	0.11
ZNF614	8737.97	1417	1.01187	2287	1.55158	994	-0.573073	11530	0.7 (0.16-3.1)	0.64	1.25528	2213	0.98 (0.25-3.8)	0.98
CTSB	8738.88	1418	1.68273	799	0.164528	7696	1.53446	844	0.63 (0.33-1.2)	0.16	0.608639	4555	0.81 (0.41-1.6)	0.54
RGMB	8739.12	1419	0.346922	5274	0.653584	4442	1.66257	617	1.2 (0.16-8.6)	0.86	-1.41893	13270	0.82 (0.12-5.7)	0.84
KLF11	8741.91	1420	0.669047	3619	0.508283	5335	1.33863	1301	0.22 (0.057-0.82)	0.024	-0.46096	9134	0.62 (0.23-1.7)	0.36
CALR	8742.44	1421	0.61882	3846	0.812715	3562	0.590566	4370	0.58 (0.22-1.5)	0.26	2.73118	127	0.62 (0.29-1.3)	0.22
GLUD2	8743.13	1422	0.222817	5979	1.00079	2661	0.858673	3018	2.9 (0.49-17)	0.24	0.231136	6142	1 (0.21-4.9)	0.97
STX5	8746.73	1423	0.802929	3072	1.19044	1953	-0.0808067	8577	0.23 (0.044-1.2)	0.075	0.388295	5501	0.45 (0.14-1.4)	0.18
HCFC1	8747.22	1424	1.15499	1862	0.517914	5272	0.663241	3968	0.47 (0.14-1.6)	0.22	1.36607	1904	0.46 (0.13-1.6)	0.23
PCDHB2	8747.53	1425	0.651777	3683	0.697332	4163	0.765214	3464	0.6 (0.18-2)	0.41	0.0699138	6809	0.51 (0.18-1.5)	0.22
ESYT1	8754.22	1426	1.73343	720	0.117664	8045	1.92944	319	0.33 (0.1-1.1)	0.074	3.56947	12	0.56 (0.19-1.7)	0.3
SERPINB8	8755.95	1427	0.0723248	6867	0.820954	3513	2.2679	129	1.3 (0.3-5.6)	0.74	-2.14947	15206	1.2 (0.36-4.2)	0.74
SLIRP	8759.77	1428	0.0332294	7100	0.903425	3112	1.69682	568	1.2 (0.67-2.1)	0.56	1.11451	2675	1 (0.64-1.7)	0.89
AXDND1	8759.97	1429	1.2423	1615	0.946179	2926	-0.118406	8842	0.91 (0.15-5.4)	0.91	0.705692	4159	1.3 (0.32-5.5)	0.69
C3orf22	8762.25	1430	0.695305	3506	1.00647	2634	0.209297	6676	0.52 (0.1-2.7)	0.44	-1.72502	14269	1.1 (0.24-5)	0.9
CDKN2AIPNL	8762.77	1431	0.4626	4641	0.921644	3027	0.603438	4286	0.86 (0.21-3.5)	0.84	0.82999	3650	0.57 (0.18-1.9)	0.36
PLCD4	8764.22	1432	-0.00771698	7349	0.931789	2993	1.78416	445	1.4 (0.29-6.9)	0.68	-1.11049	11972	1.2 (0.26-6.1)	0.79
ATG16L1	8769.86	1433	0.630125	3792	0.710461	4099	0.763317	3472	0.63 (0.11-3.7)	0.61	0.55305	4800	1.1 (0.24-5.1)	0.9
SH2D4A	8769.9	1434	0.0457099	7023	0.961142	2858	1.38277	1185	0.56 (0.19-1.6)	0.28	1.07998	2778	0.85 (0.3-2.4)	0.76
IDH3G	8770.08	1435	0.518582	4333	0.8405	3421	0.658303	3990	2.5 (0.35-18)	0.36	0.45385	5239	0.59 (0.096-3.6)	0.57
RASAL2	8775.99	1436	-0.24888	8854	1.65633	810	0.984851	2476	0.93 (0.3-2.9)	0.89	2.13285	489	0.59 (0.25-1.4)	0.23
PLEKHG6	8776.79	1437	1.31534	1433	0.669321	4342	0.251732	6425	0.45 (0.11-1.7)	0.24	0.860232	3536	0.53 (0.16-1.8)	0.31
AIMP2	8778.95	1438	2.12942	320	0.08532	8272	1.73413	509	1.4 (0.43-4.7)	0.57	1.55699	1396	0.75 (0.27-2.1)	0.58
POLR1G	8780.23	1439	0.0392521	7063	0.880852	3223	1.77984	448	0.31 (0.077-1.2)	0.093	-1.41088	13241	0.8 (0.25-2.5)	0.7
BAZ1A	8782.74	1440	0.0309557	7117	1.01524	2588	1.23462	1591	1.1 (0.46-2.7)	0.79	0.760742	3914	2 (0.89-4.3)	0.092
WEE1	8786.79	1441	-0.5805	10769	1.91379	451	1.80459	420	1.1 (0.51-2.2)	0.88	0.172233	6391	0.76 (0.41-1.4)	0.39
KLF12	8791.4	1442	-0.403599	9766	1.46121	1210	1.79919	423	0.92 (0.32-2.7)	0.88	-2.25712	15339	1.8 (0.62-5.1)	0.28
NME6	8792.77	1443	0.624092	3823	0.968191	2824	0.333968	5913	0.93 (0.16-5.3)	0.94	0.496687	5039	0.69 (0.16-3)	0.62
SLC30A10	8794.86	1444	0.642638	3727	0.85667	3336	0.469851	5075	1.1 (0.26-4.6)	0.91	-0.951273	11312	0.81 (0.19-3.4)	0.77
DHRS7B	8795.9	1445	1.63453	868	1.05688	2418	-0.469027	10962	1.4 (0.32-5.7)	0.68	0.78198	3826	0.63 (0.16-2.5)	0.52
TOR1A	8797.69	1446	2.21341	273	0.355897	6365	0.606878	4265	0.35 (0.065-1.9)	0.22	0.90109	3413	1.2 (0.38-4)	0.72
XKRX	8798.21	1447	1.2897	1500	1.37727	1414	-0.655767	11977	0.38 (0.085-1.7)	0.22	-0.0069285	7145	1.3 (0.29-5.5)	0.76
RFX4	8798.79	1448	1.80664	632	1.22255	1838	-0.735745	12419	0.75 (0.11-5.1)	0.77	-1.64654	14033	0.69 (0.15-3.2)	0.63
IFT81	8801.09	1449	1.5161	1052	1.63747	834	-1.02901	13740	0.44 (0.092-2.1)	0.3	0.368554	5586	0.95 (0.32-2.8)	0.92
NOVA1	8805.34	1450	1.11806	1972	0.502042	5372	0.713332	3729	1.1 (0.13-9.9)	0.91	-0.528351	9450	3.4 (0.79-15)	0.1
CPEB4	8807.6	1451	0.346211	5277	1.29593	1626	0.297656	6137	0.4 (0.082-2)	0.26	1.19392	2406	0.53 (0.13-2.2)	0.39
PRCC	8808.2	1452	0.322639	5400	1.30315	1607	0.320178	5997	1.2 (0.2-7.8)	0.82	-0.25636	8281	0.51 (0.088-3)	0.46
ACLY	8813.1	1453	0.243715	5877	0.734165	3967	1.56278	798	1 (0.39-2.7)	0.96	0.0231181	7019	0.76 (0.34-1.7)	0.52
CFAP53	8816.35	1454	0.918705	2607	0.563316	4977	0.73958	3590	0.26 (0.04-1.7)	0.15	-0.618884	9838	0.28 (0.062-1.3)	0.1
GINM1	8819.37	1455	0.974907	2392	0.348022	6426	1.40441	1131	1.1 (0.27-4.1)	0.94	0.991476	3076	0.76 (0.2-2.8)	0.68
EXD1	8819.38	1456	0.788009	3123	1.14398	2112	-0.043861	8338	1.4 (0.23-9.2)	0.7	-0.924781	11192	1.1 (0.21-5.7)	0.91
SURF2	8826.01	1457	0.271387	5695	0.759443	3844	1.32835	1321	1.2 (0.34-4.6)	0.74	0.0361059	6956	0.74 (0.23-2.4)	0.61
RBX1	8828.08	1458	1.81433	621	0.112645	8088	1.72718	521	0.88 (0.34-2.2)	0.78	0.306578	5831	1.4 (0.64-3.1)	0.4
C2CD3	8832.85	1459	0.00939314	7260	0.888444	3171	1.8621	364	0.4 (0.12-1.3)	0.13	1.16984	2476	0.49 (0.15-1.6)	0.24
BICD2	8836.46	1460	1.59364	936	0.428378	5855	0.593324	4359	0.37 (0.099-1.4)	0.14	0.108888	6634	1.4 (0.28-6.9)	0.68
CCNE1	8837.27	1461	1.60088	925	1.06224	2395	-0.47801	11003	0.33 (0.12-0.86)	0.023	2.4152	275	0.42 (0.19-0.94)	0.036
TRIM21	8840.38	1462	2.64196	113	0.338795	6498	0.599176	4323	0.26 (0.047-1.4)	0.12	0.0586436	6856	0.2 (0.028-1.4)	0.098
CSGALNACT1	8843.41	1463	0.5336	4248	1.57153	955	-0.139201	8976	1 (0.28-3.9)	0.95	-1.60503	13890	1.1 (0.35-3.6)	0.86
GFRA3	8843.42	1464	1.08719	2058	0.830329	3476	0.118789	7309	0.29 (0.045-1.8)	0.18	0.833	3639	0.4 (0.065-2.4)	0.32
CCDC88C	8843.54	1465	1.1521	1874	0.272555	6933	1.47663	954	0.68 (0.14-3.2)	0.62	0.560617	4759	0.35 (0.093-1.4)	0.13
LRRC37A3	8843.8	1466	0.0559257	6955	1.30502	1600	0.692343	3834	0.75 (0.3-1.9)	0.54	-1.73772	14307	1.5 (0.76-2.8)	0.25
IL9	8855.95	1467	-0.100499	7917	1.5087	1097	0.77448	3432	0.35 (0.028-4.5)	0.42	-1.43549	13331	0.4 (0.039-4.1)	0.44
RAB6B	8860.79	1468	1.16616	1836	0.565333	4965	0.516241	4811	1.2 (0.2-7.9)	0.81	-0.610506	9789	0.63 (0.1-4)	0.63
CGA	8863	1469	1.2898	1499	0.816142	3542	0.00170411	8027	1.1 (0.21-5.6)	0.92	-1.50748	13576	2.7 (0.38-19)	0.32
DTWD1	8863.29	1470	0.792719	3105	0.96195	2854	0.160723	7027	2.8 (0.35-22)	0.33	2.84634	97	1.2 (0.17-8.6)	0.86
PRMT6	8864.98	1471	0.893701	2705	0.803648	3613	0.295095	6154	1.3 (0.16-9.6)	0.83	-0.358361	8714	0.58 (0.082-4.1)	0.58
PPP6C	8866.42	1472	2.43158	178	0.0771562	8337	1.5845	757	0.73 (0.36-1.5)	0.39	0.235014	6125	1.1 (0.58-2)	0.81
LIN54	8868.85	1473	1.18424	1773	0.897877	3133	-0.0583959	8426	0.23 (0.034-1.6)	0.14	0.143816	6501	0.51 (0.094-2.8)	0.43
HDHD3	8874.12	1474	0.938081	2531	0.575962	4914	0.672534	3931	0.38 (0.14-1)	0.057	1.90122	799	1.1 (0.52-2.3)	0.81
UBE2T	8874.66	1475	2.50848	156	0.324795	6609	0.633888	4114	0.71 (0.33-1.5)	0.37	0.76903	3879	1.1 (0.65-1.8)	0.79
MTG1	8876.03	1476	2.20499	277	0.629164	4593	0.0368494	7803	0.75 (0.27-2.1)	0.58	-0.923115	11185	1.2 (0.4-3.6)	0.74
SMCO1	8876.26	1477	1.81195	624	1.50307	1108	-1.09431	13977	1 (0.3-3.5)	0.96	-1.61639	13930	0.32 (0.078-1.3)	0.11
DUSP6	8877.42	1478	-0.119837	8050	1.27197	1685	1.06492	2155	0.98 (0.41-2.3)	0.96	1.05464	2860	0.84 (0.34-2.1)	0.72
MDFI	8880.23	1479	1.48225	1091	1.50684	1102	-0.92188	13322	1 (0.29-3.6)	0.98	-0.715776	10281	1.5 (0.38-5.6)	0.58
ZMAT4	8887.49	1480	1.32069	1420	0.479767	5512	0.582796	4415	0.96 (0.21-4.4)	0.96	-0.230409	8152	1.6 (0.53-4.7)	0.42
PIP4K2A	8893.47	1481	0.720067	3398	0.449015	5709	1.37859	1194	0.52 (0.22-1.2)	0.14	-0.975251	11405	0.97 (0.46-2.1)	0.94
MPP1	8894.37	1482	1.04246	2184	1.16948	2029	-0.300423	9996	0.79 (0.29-2.1)	0.64	1.78368	991	0.56 (0.22-1.4)	0.22
ARSJ	8896.07	1483	2.58153	133	0.100551	8175	1.38168	1189	0.43 (0.08-2.3)	0.32	-1.14878	12141	1.7 (0.43-6.4)	0.47
ZNF572	8896.55	1484	1.36315	1325	0.394806	6084	0.762747	3474	0.24 (0.047-1.2)	0.079	-0.304985	8491	1.4 (0.33-5.7)	0.68
RAD23B	8901.68	1485	1.40065	1238	0.228299	7235	1.29481	1405	0.34 (0.15-0.81)	0.015	1.40316	1793	0.77 (0.38-1.6)	0.46
ZC3H14	8901.95	1486	-0.278022	9017	1.70285	728	0.942769	2639	1.3 (0.56-2.9)	0.56	0.0107412	7070	1.1 (0.55-2.1)	0.82
CLCN2	8911.05	1487	0.19996	6112	0.92089	3031	0.994001	2439	2.1 (0.39-11)	0.39	-0.252485	8259	0.39 (0.068-2.3)	0.29
NR2C1	8916.92	1488	1.15398	1867	1.75088	664	-0.87451	13111	0.74 (0.18-3)	0.67	-0.571634	9611	1.3 (0.45-3.8)	0.62
DNAH7	8917.29	1489	0.600649	3932	2.2647	181	-0.488733	11056	1.2 (0.084-17)	0.89	-1.03844	11659	0.49 (0.049-5)	0.55
KCTD10	8919.48	1490	2.74291	84	0.959865	2862	-0.5628	11480	0.05 (0.0057-0.44)	0.0068	-0.0312191	7253	1.8 (0.34-9.4)	0.49
MUC19	8922.64	1491	0.887394	2734	0.855172	3347	0.20058	6732	1.1 (0.21-6)	0.89	-0.243299	8213	0.75 (0.2-2.8)	0.67
[truncated: 14,266 more rows]

## Sheet: GU
Gene	Meta rank-score	Rank by rank-score	t limma Lund	Rank limma Lund	t limma Seiler	Rank limma Seiler	t limma SWOG	Rank limma SWOG	HR CSS Lund (95% CI)	p.value CSS Lund	t limma Lund RC-only	Rank limma Lund RC-only	HR CSS (95% CI) Lund RC-only	p.value CSS Lund RC-only
[truncated: 15,757 more rows]

[truncated: 3 more sheets: BaSq, GC, MVAC]
