# Supplementary material for: Proliferation- and cytotoxic immune signatures identify chemotherapy-responsive bladder tumors in a molecular subtype dependent manner
Source: NPJ Precis Oncol. 2026 Jul 3;10:258. doi: 10.1038/s41698-026-01588-7 (PMC13332042; doi:10.1038/s41698-026-01588-7)
Supplement: Supplementary file 3 — Data S2 [file 41698_2026_1588_MOESM3_ESM.xlsx]

## Sheet: BaSq
Gene	Meta rank-score	Rank by rank-score	t limma Lund	Rank limma Lund	t limma Seiler	Rank limma Seiler	t limma SWOG	Rank limma SWOG	t limma Lund RC-only	Rank limma Lund RC-only
WFDC2	357.396	1	2.94899	83	2.51058	51	2.00273	467	2.03523	669
CLSPN	998.637	2	2.96249	80	1.5731	777	2.18396	309	0.745724	3846
TROAP	1262.01	3	1.8736	736	2.18906	158	1.61329	1052	0.415614	5210
MKRN2	1334.54	4	1.6693	1065	2.56868	40	1.66518	942	1.34384	1863
HYOU1	1518.22	5	2.59494	182	1.39135	1144	2.01225	454	0.663579	4159
TFF1	1530.81	6	1.75982	905	1.54786	820	2.88531	55	0.646705	4225
GDF15	1720.65	7	2.33962	280	1.50763	882	1.53874	1202	4.118	17
PITPNC1	1724.24	8	2.85804	104	1.46075	989	1.51458	1258	1.91916	799
CALR	1726.34	9	1.6886	1017	2.07771	209	1.43239	1438	1.63883	1236
TMEM106C	1777.38	10	3.11566	57	1.74607	510	1.13422	2345	-0.111265	7739
PAFAH1B3	1872.29	11	2.89211	96	1.18748	1719	2.44184	155	0.0329146	7025
PIGT	2047.57	12	1.71743	971	2.80459	13	1.09433	2495	1.57946	1334
CDC25B	2062.7	13	1.88409	715	1.62914	691	1.36842	1595	2.3521	396
GMPPA	2071.97	14	1.98713	580	1.34227	1285	1.83327	670	0.722769	3932
NQO2	2111.98	15	1.94949	618	1.40966	1099	1.61394	1048	-0.625148	10409
PPDPF	2112.24	16	1.45673	1513	1.65607	644	1.86137	628	2.58268	256
RACGAP1	2122.66	17	1.93299	644	2.018	251	1.05556	2655	1.22815	2168
ANKRD22	2132.75	18	1.95244	610	1.99501	258	1.04272	2710	0.724596	3920
B9D2	2281.58	19	1.35553	1720	1.78272	461	1.63267	1004	-0.994528	12347
APAF1	2345.02	20	1.86551	749	1.76051	495	1.10286	2462	0.818759	3555
SNRPB	2352.36	21	1.91609	661	1.27324	1461	1.78019	753	1.90835	818
WARS1	2365.42	22	1.15878	2261	2.14086	182	1.68242	918	1.48025	1548
TLCD1	2384.69	23	2.05304	512	1.20907	1638	1.81763	691	1.74048	1063
NAA38	2385.1	24	1.22814	2053	2.50137	53	1.40438	1503	-0.687525	10760
UPF1	2386.62	25	1.93604	638	1.59847	744	1.16896	2225	1.53455	1438
IDO1	2394.12	26	1.56444	1261	1.37478	1191	1.9867	484	1.81138	970
HAS2	2408.03	27	2.00256	566	1.37702	1181	1.39487	1533	0.687903	4068
GUSB	2411.96	28	1.20373	2123	1.73884	520	1.91777	559	0.286741	5756
GZMB	2431.41	29	1.58355	1227	2.29645	112	1.05121	2671	0.330831	5579
TCN2	2445.69	30	1.9274	650	2.40907	74	0.85438	3604	-0.549095	10034
STK35	2448.82	31	2.10983	453	1.63354	683	1.03773	2728	1.10466	2548
LYPD6B	2498.52	32	1.25637	1961	1.47873	949	2.50016	137	0.909276	3196
POP7	2501.64	33	1.60986	1173	1.61185	720	1.32661	1719	1.17597	2328
ESCO2	2521.77	34	3.11883	56	2.19221	155	0.684139	4452	1.52493	1460
GCNT7	2532.8	35	1.90397	677	1.22604	1585	1.72702	838	-0.289033	8620
GRN	2607.49	36	1.25628	1962	1.57071	781	1.83669	666	1.23467	2147
SLPI	2611.84	37	1.13452	2336	1.71357	563	1.92334	552	2.31829	420
KEAP1	2724.09	38	1.60278	1187	1.86578	380	1.02765	2776	-0.172902	8029
MYDGF	2758.71	39	1.02893	2664	2.46133	58	1.48017	1327	1.18678	2291
ZDHHC18	2802.74	40	2.80358	115	1.21539	1618	1.20464	2103	-0.319326	8783
HROB	2859.46	41	1.1457	2304	2.19039	157	1.27912	1850	1.66076	1196
ZBTB42	2860.82	42	1.72999	950	1.19296	1701	1.71964	850	0.229537	6038
HLA-C	2862.61	43	1.19657	2148	1.62565	697	1.61548	1047	1.07952	2629
RNF113A	2868.26	44	1.68994	1013	1.82647	424	0.92757	3219	-0.548798	10033
SECTM1	2877.97	45	1.46267	1496	1.30919	1386	1.81461	698	1.63769	1239
CARS2	2885.76	46	1.10031	2441	1.54656	822	2.03482	429	-0.112589	7747
STAT5A	2912.27	47	1.42406	1593	1.65567	647	1.22635	2039	-0.816683	11417
DOK2	2927.23	48	1.23831	2009	2.22862	138	1.10644	2442	-1.10644	12885
SLC37A2	2948.61	49	1.40896	1621	1.59202	751	1.27299	1869	1.83882	928
ZNF395	2950.53	50	1.93647	636	1.09333	2066	1.76519	776	0.428099	5159
ERAL1	2972.02	51	1.32699	1790	1.68351	599	1.24418	1961	1.7789	1006
GAA	2982.83	52	1.65742	1093	1.78321	460	0.921742	3254	-2.04995	15427
ICAM3	2997.14	53	1.91296	667	1.49353	916	0.970049	3023	-1.09301	12824
ITPA	3008.07	54	1.43876	1557	1.29308	1420	1.75307	794	1.57017	1355
FOXM1	3016.84	55	2.26345	329	1.5727	779	0.810415	3811	0.36398	5428
CEACAM7	3059.71	56	1.24905	1978	1.39877	1123	1.71759	854	1.55077	1403
MISP	3080.1	57	1.30645	1853	1.26826	1471	2.06254	407	2.84849	146
HLA-B	3097.07	58	1.02829	2669	1.89023	355	1.45119	1399	1.01429	2821
TBCD	3097.48	59	1.31759	1820	1.37576	1189	1.62539	1028	-0.595988	10252
WWP2	3152.83	60	1.49014	1421	1.72332	541	0.985516	2951	2.32232	415
SLC44A4	3199.2	61	1.51827	1353	1.11437	1980	2.08963	382	1.77956	1004
RNF20	3239.77	62	2.46369	220	1.70338	575	0.624033	4786	3.48348	54
ZNF593	3257.55	63	1.59711	1197	1.05802	2193	2.18362	311	0.303122	5693
HERC5	3280.83	64	1.27223	1933	1.553	811	1.25063	1940	-0.454256	9495
AGR3	3281.19	65	1.71416	973	1.01134	2398	2.21578	287	-0.10331	7701
NELFB	3295.83	66	2.35734	273	1.03127	2310	1.40834	1494	0.954817	3018
NOL6	3302.62	67	2.71919	135	0.953964	2638	1.60369	1078	0.715223	3965
PSCA	3328.48	68	0.705142	3932	1.95255	295	2.50657	134	2.91289	130
TTI2	3329.23	69	1.42034	1599	1.38272	1167	1.28557	1833	0.669847	4130
SKA3	3409.56	70	1.18067	2192	1.55777	803	1.28655	1828	1.32852	1898
TIMELESS	3418.81	71	1.3951	1643	2.15327	176	0.804557	3839	-0.318469	8781
PCIF1	3466.1	72	1.36809	1704	1.27012	1467	1.46108	1369	-0.370603	9026
PDIA4	3480.99	73	2.83617	108	1.43507	1051	0.675694	4498	1.26696	2059
RCC1	3481.07	74	1.37256	1692	1.33556	1302	1.32169	1731	1.53438	1440
SRPRA	3490.15	75	2.31868	297	1.2294	1573	0.923029	3243	1.94035	773
UBA1	3495.76	76	1.70484	993	0.994852	2468	1.93504	535	0.429536	5150
ATG101	3518.19	77	0.888878	3166	1.47621	955	2.15235	339	-0.066621	7513
EZH2	3518.22	78	2.59561	181	1.83733	415	0.466914	5682	1.16482	2365
TMEM185A	3521.78	79	1.03082	2661	1.29431	1417	2.36868	190	-0.152493	7936
PRDX5	3532.85	80	1.70126	999	0.988141	2499	1.93364	538	1.54043	1427
CHMP6	3587.65	81	0.919754	3056	1.78089	462	1.37788	1575	0.256241	5913
PSMB9	3617.12	82	1.10353	2426	1.39023	1148	1.52478	1227	1.53296	1441
KDF1	3620.54	83	2.14452	418	1.37653	1183	0.755347	4065	1.88601	851
MDK	3622.17	84	1.44499	1541	1.87769	368	0.766474	4008	1.25343	2098
PRPS2	3649.77	85	1.54996	1284	1.92158	323	0.671973	4518	0.279675	5785
LRRC23	3669.18	86	0.878029	3206	1.50985	879	1.80422	716	-2.16339	15529
TSR2	3670.96	87	2.32373	293	1.60176	735	0.547377	5200	1.99529	703
SUGP2	3679.14	88	1.27426	1926	1.66949	623	0.962495	3073	-0.6621	10615
GBP4	3683.47	89	1.91979	656	1.37312	1195	0.808748	3819	1.02039	2800
TEX30	3687.61	90	1.07488	2527	1.40477	1110	1.5033	1289	0.905473	3215
SF3B5	3688.64	91	1.88358	717	0.857679	3107	2.73224	79	1.11435	2516
NPC2	3698.39	92	1.7387	934	0.907395	2866	2.28206	246	0.215115	6104
NAPA	3703.19	93	2.39222	256	1.49121	922	0.58972	4957	1.8701	878
H2BC7	3768.4	94	2.86973	102	0.947415	2665	1.24245	1966	1.87208	874
HCFC1	3800.21	95	1.93497	641	1.28533	1440	0.856146	3595	-0.130098	7833
DHRS11	3800.54	96	1.14644	2301	2.08022	208	0.863918	3559	2.18425	527
YIPF2	3828.19	97	0.765536	3655	2.5865	37	1.23773	1985	1.4443	1624
B3GNT3	3840.87	98	0.765469	3656	1.51364	876	2.07059	401	4.83229	4
CT83	3848.41	99	0.917246	3069	1.4898	926	1.55121	1167	-0.185507	8100
TUBB4B	3862.04	100	0.876369	3211	1.52906	842	1.55974	1149	2.55503	277
ECE1	3869.5	101	1.76497	893	1.4211	1075	0.755649	4063	-0.0054897	7223
FAM120C	3869.92	102	2.43114	234	1.62017	709	0.461376	5716	-1.39848	14087
LAGE3	3883	103	0.610421	4332	2.21532	146	1.69614	904	-0.68507	10745
SSR4	3890.35	104	2.32661	290	1.78832	446	0.383669	6178	-1.5553	14581
CASP1	3901.3	105	1.11287	2404	2.26604	122	0.819872	3768	2.14611	558
AGR2	3913.07	106	1.70051	1001	0.920725	2802	1.82394	683	2.55979	269
TRAFD1	3940.08	107	1.16867	2232	1.20166	1672	1.57853	1122	1.89772	832
BORA	3940.09	108	0.774622	3616	2.13968	183	1.24058	1976	1.1978	2259
ZNF367	3964.43	109	1.90069	683	1.32025	1347	0.763398	4027	0.481908	4903
RNF26	3982.84	110	1.47009	1472	1.10904	2003	1.34413	1667	1.47198	1566
ZKSCAN2	3992.91	111	0.717508	3880	1.6305	689	1.79555	727	-1.20695	13336
GPD2	3994.22	112	1.37061	1696	1.56949	783	0.83269	3702	1.3728	1795
BIRC5	4001.1	113	2.13135	425	1.10255	2035	0.942972	3152	0.885792	3290
HDHD3	4003.27	114	1.59707	1199	0.923851	2779	1.87366	614	2.26741	455
TUBG1	4009	115	2.31802	298	0.805069	3374	1.7583	786	1.80319	981
G6PC3	4020.08	116	0.551965	4627	2.0445	232	1.90451	576	1.95228	756
CSN1S1	4036.09	117	0.878454	3204	1.28588	1438	2.14095	351	-0.37086	9028
DDRGK1	4074.2	118	1.05277	2591	1.30649	1393	1.45189	1395	1.73923	1067
ACAD8	4080.12	119	1.47311	1460	2.06723	215	0.530276	5295	1.35876	1827
HPSE	4092.8	120	0.886672	3176	1.20504	1650	2.64708	94	1.60959	1286
ARG2	4096.87	121	1.76752	887	1.64749	661	0.529947	5300	0.415895	5209
ZNF142	4097.5	122	1.08922	2479	1.44902	1024	1.14314	2308	0.832542	3509
HLA-DQA1	4097.7	123	0.896995	3144	2.77762	16	0.917478	3279	-0.409759	9233
CXCL11	4100.45	124	1.28253	1905	2.21136	149	0.618268	4818	1.0223	2788
GZMH	4178.68	125	0.858836	3286	2.19213	156	0.982844	2961	0.188379	6244
MYL6B	4194.43	126	1.04372	2617	1.07448	2139	2.43276	159	-0.868333	11707
ATP5F1E	4197.44	127	3.31957	31	1.52667	847	0.35629	6372	1.16623	2358
COG4	4198.24	128	0.509511	4835	1.77872	468	2.40336	165	-0.0152871	7270
ATP2A3	4256.56	129	1.85603	762	1.94389	304	0.338498	6470	-0.746064	11066
PCED1B	4283.18	130	0.572871	4517	2.05403	224	1.51555	1254	-1.15826	13123
TK1	4288.19	131	0.701797	3945	1.35903	1235	2.45276	153	0.397789	5286
FGD3	4290.7	132	0.734886	3796	1.59186	753	1.50045	1296	-1.04676	12610
AQP3	4290.77	133	0.717815	3877	1.57701	774	1.56706	1139	1.60899	1289
DIAPH1	4290.79	134	0.546081	4654	1.6994	580	2.08405	389	2.23229	480
POLR2G	4304.19	135	2.93298	89	0.704654	3928	1.88761	592	0.858094	3395
TMEM38B	4308.37	136	1.75889	908	1.93626	310	0.360162	6347	-0.685839	10750
ATP13A2	4311.45	137	0.696194	3968	1.6102	724	1.56155	1143	1.83053	943
PYGO2	4311.92	138	2.40395	250	0.807616	3357	1.42029	1468	-1.11824	12957
B3GAT3	4313.61	139	0.685034	4017	1.63879	672	1.54889	1176	0.813946	3579
TMUB1	4328.42	140	0.845882	3340	1.21067	1632	2.147	343	2.27907	449
KIF22	4341.1	141	0.794361	3532	1.95839	286	1.05233	2668	-0.538741	9976
ABHD12	4358.42	142	1.82226	812	1.30692	1390	0.67238	4513	1.80551	977
LAMP1	4369.64	143	1.11501	2396	2.31107	104	0.638758	4711	0.185062	6263
HERC6	4378.62	144	0.895248	3150	1.469	967	1.23741	1987	2.05291	648
FANCI	4398.88	145	1.18927	2170	1.24018	1540	1.13491	2343	1.17411	2337
SLC9A1	4427.64	146	1.31784	1818	0.924416	2776	1.93136	539	2.64049	231
CNPY3	4439.32	147	1.28071	1907	0.970992	2565	1.72814	837	-0.63899	10475
SNRNP25	4439.39	148	1.64994	1112	0.962147	2604	1.26025	1910	1.71351	1101
H2AZ2	4447.14	149	1.67157	1057	1.779	467	0.395626	6097	-0.462921	9536
E2F7	4455.12	150	1.23854	2008	1.72225	543	0.658673	4594	0.82109	3545
CLIC1	4455.76	151	0.954189	2930	1.16973	1777	1.6974	901	1.81477	968
BCORL1	4480.24	152	0.851095	3317	1.46682	972	1.25443	1931	-1.27051	13614
CDCA5	4484.03	153	1.52896	1326	0.833748	3222	1.96104	503	0.952878	3025
TSEN54	4496.7	154	1.14231	2317	1.83588	418	0.681603	4467	0.189951	6234
C4orf46	4520.99	155	1.09511	2459	1.24794	1520	1.17546	2198	-0.691033	10773
PSAP	4528.81	156	1.77898	870	1.31307	1371	0.623553	4792	-0.950115	12112
PLEKHS1	4551.23	157	2.01104	560	0.745457	3689	1.72496	843	-0.282858	8596
PSMA5	4571.76	158	1.95055	616	0.996946	2457	0.941518	3161	0.95524	3017
RTL8A	4575.3	159	1.54889	1286	1.28113	1447	0.738987	4135	0.238266	5997
RAB8A	4576.48	160	1.22493	2066	1.95728	287	0.541188	5233	1.28802	1995
DLG3	4583.21	161	3.36794	27	0.777855	3505	1.22984	2026	2.28944	438
ZBTB17	4586.78	162	1.49494	1412	0.868236	3061	1.70486	884	0.429157	5153
TOR1A	4598.92	163	1.87721	729	1.51056	878	0.399487	6074	0.546179	4626
BCL2L12	4600.38	164	1.43232	1577	0.824463	3263	2.21659	285	1.20212	2244
SDF4	4601.91	165	1.17515	2207	0.924803	2773	2.17987	317	0.701127	4023
PSME1	4605.79	166	0.695675	3971	1.71197	566	1.2351	2005	2.50935	301
CCL18	4611.73	167	1.26824	1942	1.55988	800	0.675729	4497	-1.23161	13463
ORMDL3	4617.64	168	0.605589	4363	1.35821	1240	2.39267	171	-0.103466	7702
MPND	4619.64	169	1.67352	1052	0.892526	2948	1.3377	1683	-0.313902	8762
SLC12A7	4627.38	170	1.32509	1796	2.38217	84	0.393041	6109	-0.283947	8603
ESYT1	4629.58	171	1.97323	593	1.15849	1821	0.670525	4523	-0.350854	8922
TMEM203	4640.94	172	1.36105	1714	2.3935	80	0.37414	6261	1.40472	1724
PPP4C	4642.52	173	0.739608	3773	2.13282	187	0.959974	3087	-0.0355438	7361
UBE2C	4659.65	174	1.7917	846	1.32949	1321	0.551973	5173	2.66495	222
MUC13	4670.89	175	1.39332	1648	1.1045	2030	1.04928	2679	-0.43809	9397
CDC7	4672.57	176	3.31637	33	0.669922	4136	1.64871	980	-0.0657651	7508
EHMT1	4678.75	177	0.950834	2943	1.47897	948	0.99928	2897	1.42033	1685
AGRN	4679.84	178	1.19088	2166	0.916079	2827	2.04703	422	1.33884	1876
TMEM94	4721.2	179	1.86943	744	0.811341	3336	1.37647	1579	0.576048	4499
YARS1	4727.77	180	2.01786	552	0.697334	3976	1.85251	643	0.864559	3374
FAM219A	4731.17	181	1.40276	1631	1.55735	804	0.553006	5167	-0.717432	10907
PSRC1	4747.14	182	0.674831	4064	1.58469	761	1.31053	1768	-0.315234	8767
PPP6C	4750.46	183	2.28152	314	1.34865	1264	0.378527	6224	1.34259	1868
CCDC134	4752.97	184	0.693736	3981	1.79271	443	1.09147	2508	0.183295	6272
MYBL2	4753.52	185	1.04066	2627	1.68336	602	0.734998	4159	-0.240043	8383
SLC7A7	4754.45	186	0.562131	4579	1.96219	282	1.24567	1956	-1.36705	13974
CDK19	4756.84	187	2.34549	277	0.757126	3615	1.30405	1787	0.0644825	6857
LYRM1	4760.54	188	1.17972	2196	1.10556	2022	1.21308	2075	-0.310176	8733
TTC39C	4760.82	189	2.43538	232	2.30651	106	0.0145629	8580	-0.0394664	7386
ATG2A	4764.11	190	1.23223	2033	1.17156	1773	1.0234	2794	0.889317	3275
STXBP2	4773.69	191	0.609466	4338	1.38439	1158	1.83972	663	0.681906	4087
CHEK1	4775.36	192	2.67378	150	1.48825	929	0.22943	7150	0.171555	6315
PRB3	4788.66	193	1.65104	1108	0.95202	2643	1.09138	2510	-1.07139	12724
MYO9B	4795.11	194	0.657568	4136	2.16203	172	1.0023	2884	-0.671988	10670
SLC25A34	4813.53	195	1.68949	1014	1.24797	1519	0.613118	4846	-0.64144	10494
DYNLT1	4813.67	196	1.08671	2486	0.975812	2551	1.78479	745	1.42836	1662
ZBTB24	4816.65	197	1.78183	864	0.914227	2834	1.08139	2550	-0.767289	11184
NUP214	4818.55	198	1.1634	2245	1.69	591	0.610502	4856	1.00421	2855
CASP2	4818.89	199	1.70258	998	1.13419	1904	0.738203	4142	0.362615	5433
AP1M2	4835.6	200	2.09248	466	0.620766	4440	2.70772	85	1.89082	843
CPT1A	4846.95	201	0.754763	3702	1.49312	918	1.17994	2181	-0.255447	8468
NUP210	4862.61	202	2.28995	309	0.922733	2785	0.86967	3533	-2.50977	15683
MRPL21	4868.42	203	1.51903	1351	0.720143	3834	3.07805	31	0.2621	5883
CEP162	4879.55	204	1.10869	2413	0.995689	2462	1.56056	1147	-1.94368	15309
DCAKD	4882.27	205	1.4346	1567	0.777386	3507	2.1037	372	1.40831	1717
CCL5	4890.85	206	0.673219	4072	1.73412	529	1.09808	2476	-0.149345	7922
CD2	4891.3	207	1.98298	583	2.05845	221	0.0882805	8103	-0.820666	11442
H2AC4	4893.58	208	2.56677	187	0.797038	3405	1.0724	2581	1.70226	1125
CCNE2	4905.87	209	1.83155	796	1.68166	605	0.239478	7088	0.149452	6428
F7	4908.03	210	1.67554	1050	1.19879	1684	0.647226	4659	-0.307621	8712
CXCL5	4918.06	211	1.04673	2608	0.914058	2836	2.32139	223	-0.876548	11753
CTSV	4918.76	212	0.722535	3855	2.30212	108	0.844667	3649	0.880527	3307
SLFN5	4921.35	213	1.55776	1271	1.11895	1961	0.805359	3835	0.379362	5365
P4HB	4929.32	214	0.728011	3828	1.54403	825	1.13655	2335	1.26084	2079
ESPL1	4940.99	215	1.42005	1600	0.881959	3002	1.44829	1404	0.532332	4687
CYB561	4943.94	216	1.68299	1032	0.792381	3432	1.44748	1406	2.02664	679
CHUK	4962.28	217	1.1982	2143	1.03584	2283	1.22636	2038	0.550695	4609
PRDM10	4971.02	218	0.830811	3392	1.1766	1754	1.51084	1265	2.67158	219
KIAA1958	4974.95	219	2.00316	565	0.825138	3261	1.10164	2467	1.02175	2791
MAN2B2	4998.51	220	1.28883	1888	1.2792	1452	0.754782	4067	0.061344	6875
ARPC5	5000.15	221	2.93733	84	1.35869	1238	0.239963	7084	-0.116789	7765
RNF25	5011.56	222	0.593324	4422	1.34635	1272	1.76246	779	1.0675	2669
BCKDK	5018.82	223	0.384574	5462	2.03513	238	1.50941	1272	0.206168	6152
TFDP1	5025.48	224	1.48944	1425	1.20743	1641	0.688461	4425	1.52016	1468
PCNA	5053.76	225	2.87338	99	1.2013	1674	0.36333	6330	0.762744	3769
CHAF1B	5057.01	226	1.71066	982	1.49891	900	0.325708	6544	-0.505363	9771
POLE3	5061.33	227	0.854915	3303	1.78515	452	0.756055	4060	0.624695	4304
SDR39U1	5061.7	228	0.858393	3290	1.39176	1142	1.03282	2758	0.102861	6646
KCNJ15	5073.81	229	0.819228	3438	1.68575	593	0.85051	3619	-0.0682102	7526
PDK3	5074.95	230	1.98727	579	1.1621	1807	0.508786	5423	0.149309	6431
SERINC2	5077.03	231	1.66061	1085	0.700096	3958	1.9044	577	1.26546	2063
ABHD3	5083.27	232	3.31459	34	1.13532	1894	0.401422	6059	0.289461	5746
FAM50A	5084.87	233	0.253966	6111	1.79374	442	2.76772	71	0.599224	4413
IKZF3	5088.46	234	1.40454	1627	1.65396	650	0.387818	6152	-0.841377	11581
FAM111B	5095.21	235	1.52282	1341	0.983627	2516	0.974684	3004	0.367334	5401
AIFM1	5097.92	236	2.39763	251	1.42943	1059	0.194906	7373	0.945199	3058
GRB2	5101.62	237	2.12395	433	1.19276	1703	0.432841	5884	0.0367713	7007
GLUD2	5107.7	238	0.470764	5020	1.55214	813	1.64875	979	0.394544	5303
MYORG	5109.03	239	2.42255	238	1.12665	1931	0.456719	5743	1.12821	2480
POMT1	5140.77	240	0.857975	3293	1.39564	1129	0.991174	2930	1.24548	2113
BCL2L1	5154.66	241	0.53092	4734	1.26743	1476	2.34176	212	4.55318	9
SLC11A2	5175.01	242	1.48402	1438	2.36054	89	0.151472	7665	0.484395	4894
EPCAM	5183.54	243	1.96864	597	0.922562	2786	0.827564	3730	1.13554	2460
NDUFS6	5183.91	244	1.14472	2308	1.0059	2421	1.24422	1960	0.697221	4040
INPP5K	5194.29	245	0.721459	3866	2.14144	181	0.764286	4021	0.0185433	7100
CD7	5194.61	246	1.00496	2753	1.60337	733	0.662962	4571	-0.884378	11786
TOR1B	5197.57	247	1.6297	1142	1.22687	1581	0.534218	5278	1.29413	1985
NR1H3	5200.03	248	0.461237	5068	1.37641	1184	2.09784	376	-1.161	13134
TSPAN13	5209.79	249	2.87243	100	0.988616	2495	0.572473	5055	0.719886	3945
DMBT1	5210.67	250	0.678255	4045	1.18891	1714	1.71452	858	-1.01774	12460
SIRPB2	5233.36	251	0.829503	3398	1.85659	389	0.697164	4373	-1.19177	13281
KIAA0100	5236.35	252	1.90187	680	0.6484	4256	1.70069	896	1.08178	2621
SLC35B1	5241.65	253	1.54857	1289	1.01442	2380	0.850368	3620	1.52655	1452
PRKCH	5251.65	254	1.99837	571	0.944975	2680	0.74654	4101	0.665937	4144
BAZ2A	5255.42	255	1.03601	2641	1.18626	1722	0.984679	2955	1.38803	1759
PRKCSH	5266.82	256	0.367229	5552	1.4601	992	2.39148	173	0.136957	6484
SHMT2	5268.49	257	2.07561	484	1.30925	1385	0.292988	6739	0.237306	6002
PRIM2	5274.75	258	1.61037	1172	1.16471	1799	0.587883	4965	-0.802877	11344
VHL	5284.23	259	1.12099	2372	1.56889	785	0.548071	5193	1.13939	2444
CD8B	5286.89	260	0.773289	3623	1.67484	616	0.83057	3716	-1.16021	13130
FHAD1	5321.46	261	1.32806	1786	1.45517	1007	0.46673	5685	-1.50059	14417
MYH14	5329.2	262	0.532535	4726	1.26621	1478	1.92129	554	1.63784	1238
MX1	5330.58	263	0.561206	4586	1.36513	1222	1.51631	1249	1.4941	1528
INPP5D	5335.54	264	0.908393	3109	1.58168	768	0.71666	4260	0.498624	4828
ALOX12	5338.96	265	0.273307	6023	1.90149	340	1.70611	880	2.5856	255
CCDC15	5339.56	266	0.558302	4599	1.26204	1488	1.78744	738	0.196855	6197
DDA1	5339.67	267	1.37873	1673	1.31908	1349	0.54194	5228	0.785414	3695
RNF167	5345.89	268	1.17375	2211	1.47554	956	0.543987	5216	-0.141116	7887
RASSF7	5350.42	269	0.545892	4657	1.17256	1770	2.50636	135	2.68469	212
EIF4A3	5352.46	270	1.57902	1236	0.674709	4105	1.87989	605	1.18807	2285
GOLT1A	5363.61	271	0.720185	3874	1.00956	2401	2.72434	82	-0.129877	7829
CD3D	5366.03	272	1.93471	642	1.09159	2072	0.516372	5382	-0.581054	10174
PDSS2	5370.26	273	2.06228	500	2.55399	43	-0.113932	9481	1.64532	1224
ORC1	5375.17	274	2.67256	151	0.968124	2576	0.555767	5143	0.788519	3680
ENKUR	5377.74	275	1.51421	1366	1.33153	1313	0.444079	5813	-1.28418	13673
SRMS	5384.84	276	0.877626	3208	0.957468	2625	1.84356	655	0.155962	6393
MCOLN1	5400.14	277	0.434005	5211	1.27651	1457	3.08916	30	-1.21057	13353
ENTPD4	5401.29	278	0.9069	3110	2.06209	220	0.506918	5434	0.934656	3102
MT1F	5405.34	279	0.454204	5101	1.85763	387	1.16367	2248	-1.73106	14994
C17orf80	5411.82	280	1.09344	2467	1.52345	853	0.552476	5170	-0.258386	8475
BRPF1	5412.57	281	1.6403	1125	0.697983	3971	1.56865	1137	0.583711	4477
CD63	5417.68	282	0.94731	2961	1.84645	403	0.525749	5330	0.445476	5072
LGMN	5417.9	283	1.04828	2603	1.4459	1026	0.648124	4654	0.363711	5429
CTLA4	5428.61	284	1.27763	1914	1.09841	2051	0.831961	3706	-1.41247	14129
DDX23	5430.31	285	1.93784	633	0.543809	4948	3.44659	10	1.84944	912
IGSF8	5438.13	286	1.86104	757	0.666072	4158	1.46592	1359	-1.11333	12930
MED24	5438.46	287	0.953037	2935	1.3302	1319	0.844233	3653	1.18894	2280
TMEM258	5445.22	288	1.05431	2587	1.60143	738	0.533166	5281	0.757926	3796
ARRB2	5446.82	289	2.08011	479	0.784685	3475	0.960716	3085	-0.508068	9791
TAP1	5447.54	290	1.0467	2609	1.11726	1968	0.999148	2898	1.93704	777
MED25	5458.25	291	0.559701	4592	1.12448	1943	2.60644	104	0.800733	3634
WDR76	5464.97	292	1.62347	1149	1.36332	1227	0.340318	6458	-0.403015	9200
SURF2	5469.61	293	0.700953	3949	1.83175	423	0.777828	3965	0.818135	3559
DDOST	5479.36	294	2.22226	362	0.893354	2942	0.70435	4337	0.484227	4895
RBM23	5479.88	295	1.30906	1845	0.717886	3846	2.00307	466	0.825395	3533
PBK	5483.59	296	1.33931	1757	1.20251	1663	0.625998	4781	1.03176	2763
ITGAL	5498.63	297	0.465687	5048	2.31754	102	0.965438	3049	-1.1133	12929
DHX58	5505.5	298	0.345395	5662	2.10987	198	1.23656	1992	1.28137	2008
EMC6	5505.74	299	0.918447	3063	0.998115	2450	1.43566	1431	0.280649	5781
INSR	5513.47	300	0.758248	3691	1.01091	2399	1.85549	637	0.0160755	7113
PRF1	5520.45	301	0.366431	5554	1.89782	345	1.26574	1895	-0.0455842	7418
MBD6	5520.66	302	1.48053	1448	1.42382	1073	0.345359	6428	0.0970465	6671
POU4F3	5521.68	303	1.26227	1951	0.889817	2961	1.20927	2088	-0.705313	10845
PLA2G4A	5524.59	304	3.47637	22	0.915317	2831	0.558278	5127	0.10302	6645
TRPT1	5531.41	305	2.23949	349	0.559708	4835	1.73238	830	1.21284	2214
CPT2	5533.56	306	0.192907	6435	1.70257	576	2.35375	206	1.6476	1221
GCHFR	5536.37	307	1.00965	2737	2.39946	77	0.332783	6505	0.0892571	6719
TRIM47	5539.44	308	0.877202	3209	1.6834	601	0.616942	4826	-1.25225	13540
NR2C2AP	5545.37	309	1.09423	2462	0.745738	3683	3.40929	13	-1.30053	13737
METTL13	5558.11	310	1.96822	598	0.649278	4249	1.35024	1644	-1.21483	13384
APEX2	5564.68	311	0.830986	3391	1.66808	629	0.665067	4558	-0.191421	8126
TRMT6	5577.77	312	2.34007	279	0.955653	2632	0.540207	5239	0.496935	4838
NKG7	5581.33	313	0.936666	2989	3.26117	2	0.356457	6371	-0.178013	8058
ROPN1	5590.89	314	1.33581	1768	1.0891	2080	0.732563	4172	-1.23398	13474
SNRPB2	5590.95	315	0.851818	3314	1.50687	883	0.720759	4233	0.03361	7023
GPT2	5592.97	316	1.18256	2186	0.794671	3417	1.62949	1012	0.508931	4786
ZNF446	5606.99	317	0.606513	4357	1.2875	1435	1.33331	1701	0.215283	6102
EDEM1	5610.86	318	1.59917	1192	1.57585	775	0.170775	7541	0.473704	4941
DRG1	5623.06	319	0.482422	4966	1.16312	1804	2.48021	146	0.444697	5078
GFI1	5623.75	320	0.924753	3042	1.38948	1149	0.731255	4179	0.829806	3519
UBE2M	5633.07	321	1.75796	911	0.905782	2872	0.775288	3973	-0.671033	10661
CCR2	5641.65	322	2.1072	456	1.73726	523	-0.0650028	9145	-1.35221	13922
SIRPG	5643.25	323	1.50764	1382	1.94212	306	0.0681556	8227	-1.74482	15015
SLC46A1	5648.14	324	1.42465	1591	1.10091	2043	0.657213	4608	-0.108794	7731
MECP2	5663.93	325	0.33108	5733	1.89291	352	1.26509	1898	-0.601368	10282
IRF1	5664.75	326	0.623941	4277	1.05404	2212	2.02435	439	2.05232	649
LMNB1	5666.67	327	1.66509	1074	1.24623	1527	0.354684	6378	-0.174711	8040
TPPP3	5673.95	328	0.706749	3925	1.58291	765	0.826486	3736	-0.334777	8864
ESX1	5676.92	329	0.498885	4891	1.17762	1752	2.00966	457	-0.0504154	7433
SRGN	5683.73	330	1.6628	1081	1.62655	695	0.104229	7994	-1.01433	12441
MLLT3	5694.86	331	1.01103	2730	0.966777	2581	1.23029	2023	2.76183	173
IFI6	5704.29	332	0.584657	4464	1.58326	764	0.971363	3018	1.6685	1179
CLEC4E	5725.61	333	2.04662	522	1.96381	281	-0.144803	9674	-1.11362	12933
TNFRSF14	5739.8	334	0.344055	5668	1.43057	1058	1.75923	785	-0.0853085	7626
NOXRED1	5749.17	335	0.253111	6115	1.90046	342	1.39646	1529	-1.19801	13312
RPA1	5756.67	336	1.61214	1170	1.72625	539	0.0579866	8304	-0.184961	8094
CDC42BPG	5759.72	337	0.904022	3121	0.90497	2878	1.6292	1014	2.09525	609
CXCL9	5765.46	338	1.29958	1864	1.7181	550	0.208135	7298	-0.934853	12032
XRCC1	5766.95	339	1.27243	1931	0.801926	3390	1.3118	1765	1.32529	1908
TSPYL2	5785.75	340	1.64799	1116	1.19824	1687	0.376915	6239	-2.0689	15454
FTSJ3	5787.15	341	1.33607	1764	0.844908	3169	1.1015	2468	0.223086	6064
TTC16	5788.83	342	0.578736	4490	1.71566	559	0.868688	3535	-0.632764	10443
CYSTM1	5791.49	343	1.21541	2091	0.712821	3873	1.84215	656	0.168339	6329
IGF2R	5800.43	344	1.83884	786	1.38882	1151	0.135837	7770	0.134001	6503
ISOC2	5800.99	345	0.241575	6172	1.4103	1097	2.61503	100	-0.718351	10916
TP53TG5	5827.93	346	0.39961	5387	1.61056	723	1.23541	2001	-1.65434	14821
COQ6	5834.7	347	0.478549	4984	1.68438	597	1.01288	2837	0.686395	4070
RCC2	5848.75	348	1.58565	1223	0.647024	4267	1.5113	1264	1.46858	1578
TENT5A	5850.65	349	1.46377	1492	0.622102	4428	1.90628	571	1.30632	1955
GANAB	5850.78	350	1.12016	2374	0.730081	3778	1.92934	543	0.513396	4764
ASF1B	5852.71	351	3.72264	11	0.663	4172	0.932029	3203	0.171114	6318
CSTF2	5866	352	1.41721	1606	0.913611	2838	0.880284	3481	0.570568	4522
MAP3K11	5869.44	353	1.06219	2564	1.3145	1367	0.595745	4922	1.21541	2204
GIMAP7	5883.57	354	0.516359	4795	1.64628	663	0.961866	3077	-0.973868	12248
PCK2	5886.18	355	0.51884	4780	1.04106	2259	2.94943	47	0.971627	2974
TESC	5895.42	356	0.976824	2847	1.0846	2095	0.939848	3169	-1.2083	13346
TMPRSS2	5895.76	357	1.07648	2521	0.705224	3920	2.48035	145	1.56437	1367
TMEM268	5898.87	358	3.65125	13	1.72841	534	-0.230661	10256	0.276855	5800
NANS	5910.06	359	0.914255	3081	0.965909	2587	1.25787	1917	3.2251	91
VAV2	5910.55	360	0.957232	2919	1.12137	1953	0.901569	3366	0.2909	5739
EFHD2	5910.77	361	1.86947	743	0.498885	5238	2.33494	216	0.620628	4319
GRTP1	5915.27	362	0.613701	4318	1.57305	778	0.85383	3606	1.4334	1647
GAREM1	5917.92	363	0.281341	5977	1.51588	868	1.61643	1044	1.27843	2015
CAMSAP3	5921.02	364	0.41229	5316	1.18459	1728	2.13193	357	1.38222	1770
ENTPD2	5924.56	365	0.100823	6938	2.60576	36	1.5118	1263	-0.521002	9867
MED12	5930.01	366	0.884035	3184	0.852829	3135	1.7777	757	-1.02713	12506
SLC22A1	5934.13	367	0.72653	3835	1.33473	1305	0.909444	3330	-2.07315	15456
GPAM	5936.47	368	0.79153	3540	0.91088	2846	1.7438	809	1.96421	737
BRK1	5941.56	369	2.1986	379	0.746929	3677	0.814703	3790	1.63347	1247
EPHB4	5945.39	370	0.841414	3355	1.00391	2432	1.26793	1886	0.780296	3717
CCL8	5953.28	371	1.30201	1861	1.74461	514	0.141328	7731	0.103539	6640
CXCL8	5954	372	1.38177	1668	1.54723	821	0.188946	7423	0.843848	3457
COLGALT1	5954.32	373	0.266481	6056	1.51841	860	1.62902	1015	-0.588355	10218
BST2	5957.3	374	0.292376	5929	1.3011	1402	2.40263	166	0.996785	2875
BLM	5965.05	375	2.47589	214	1.47043	963	-0.083672	9271	1.07288	2654
SLC45A4	5968.04	376	1.26339	1947	0.7497	3661	1.36459	1608	2.03716	663
PDPR	5968.2	377	0.746977	3736	1.05134	2223	1.30735	1780	-2.19796	15550
FBP1	5968.23	378	0.443591	5162	1.78358	458	0.957402	3102	0.119459	6559
HSPA5	5977.89	379	1.52992	1324	1.19742	1690	0.367613	6301	1.96654	734
CCDC107	5983.91	380	1.21038	2106	0.651856	4240	2.20002	300	-0.166794	8002
SEC23B	5984.19	381	2.93724	85	1.53588	835	-0.154118	9739	1.56652	1364
IGSF9	5988.75	382	1.51119	1371	0.944576	2681	0.700602	4356	-0.708966	10866
CORO1A	5991.71	383	0.373892	5505	1.27954	1450	1.78093	752	-0.88339	11780
TANGO2	5994.31	384	0.677314	4053	1.24356	1534	1.04689	2692	-0.408898	9226
C2CD2L	6003.19	385	1.05663	2577	1.41281	1091	0.466575	5688	0.654312	4191
POC1B	6015.57	386	1.27911	1911	1.45881	996	0.275623	6855	0.854528	3414
TONSL	6020.83	387	1.0588	2574	0.801982	3389	1.4825	1325	0.130442	6519
MMP28	6021.07	388	0.0833854	7022	1.86361	383	1.83996	662	1.29406	1986
IRAK1	6026	389	0.396159	5414	1.15714	1827	2.31644	227	0.0974678	6667
CASKIN2	6026.01	390	0.732196	3810	1.55439	809	0.676102	4492	0.3094	5665
RRAGB	6026.56	391	0.91091	3098	1.343	1283	0.655447	4613	-0.253223	8456
GET3	6029.78	392	0.341705	5679	1.92211	321	1.03632	2736	-0.933257	12025
SLC4A11	6034.4	393	0.309961	5843	1.22253	1593	2.75864	72	2.71545	201
UBQLN2	6035.58	394	0.660439	4118	2.02155	246	0.555732	5144	0.622193	4315
M6PR	6036.36	395	1.13877	2325	1.26718	1477	0.517054	5376	-0.938056	12053
PAEP	6038.12	396	0.0887675	6990	1.99957	255	1.6462	986	-0.456121	9500
CD5	6038.49	397	0.69045	3996	2.41008	73	0.470246	5657	-1.31389	13789
N4BP2L1	6046.51	398	1.17069	2222	1.82442	426	0.168244	7557	-0.231902	8347
HACE1	6061.37	399	1.17893	2199	0.905829	2871	0.989502	2936	1.34972	1849
BANF1	6061.65	400	1.29185	1882	1.07958	2115	0.614562	4842	0.0391564	6989
CUTA	6072.51	401	2.0793	481	0.493638	5274	1.73007	835	-1.11178	12914
ZMYND19	6078.53	402	0.346446	5657	1.18962	1711	2.36118	199	0.58505	4469
CDC6	6086.22	403	1.85278	766	0.939455	2705	0.518064	5370	1.26784	2056
GTF3C1	6094.25	404	0.253403	6114	1.29591	1411	2.48425	144	-0.139049	7879
CSRNP2	6095.52	405	1.54089	1301	2.46826	57	-0.14617	9687	-1.01152	12423
CASP5	6095.7	406	1.18547	2178	1.6016	736	0.233844	7121	0.0598837	6885
PDXK	6097.75	407	0.168133	6575	1.43177	1054	2.40082	169	0.146781	6441
CLEC1B	6102.3	408	0.862841	3268	1.39956	1122	0.617676	4821	-1.78776	15082
NASP	6113.99	409	3.32011	30	0.869837	3052	0.442617	5821	0.409826	5236
PSMB6	6134.85	410	0.715998	3883	2.11942	195	0.451831	5771	1.39392	1742
KIAA0040	6141.55	411	1.76468	895	0.60142	4571	1.32724	1716	-0.583097	10188
RAPGEF1	6141.81	412	0.87044	3233	1.76651	483	0.384706	6171	-0.692127	10778
ZDHHC20	6154.43	413	1.12653	2358	1.41725	1082	0.366201	6311	0.140887	6466
CPPED1	6158.79	414	0.878773	3201	1.24702	1524	0.717116	4256	0.794039	3660
HENMT1	6166.29	415	2.98819	77	0.690454	4015	0.76632	4009	0.237731	6001
SLC4A2	6166.47	416	1.01856	2698	1.18109	1739	0.660533	4585	1.73041	1083
ADIPOR2	6167.05	417	1.18216	2188	0.66718	4153	1.81418	699	1.00304	2860
KRBA2	6172.4	418	0.137474	6728	1.83732	416	1.48714	1313	-0.955196	12134
GMIP	6172.76	419	1.47123	1467	1.59454	749	0.0623935	8270	0.229455	6039
PARP12	6190.26	420	0.71998	3876	1.40458	1112	0.739972	4131	2.46967	322
CD164	6192.3	421	1.8393	784	1.25688	1500	0.124656	7855	0.738084	3867
H2AX	6193.15	422	0.733759	3803	0.894927	2929	1.7742	762	2.2115	498
SMCO4	6197.07	423	1.72317	964	1.78723	447	-0.135256	9621	-1.47957	14362
DAZL	6198.99	424	1.15188	2283	1.21149	1629	0.502405	5457	-0.54025	9983
HTATSF1	6202.83	425	1.31274	1829	0.702138	3944	1.33656	1686	1.17082	2348
APH1A	6203.8	426	1.66489	1077	0.931249	2749	0.570227	5062	-0.519587	9857
MBOAT1	6209.99	427	1.80535	833	1.34189	1286	0.067974	8228	1.20625	2231
SLC8B1	6215.46	428	0.9285	3026	1.1556	1829	0.762398	4033	-0.302401	8682
EXOC3	6216.99	429	1.39191	1652	0.786306	3465	1.00169	2886	0.477996	4920
MAP3K5	6220.75	430	1.48681	1431	1.53839	833	0.0642122	8253	-0.174082	8034
H2BC14	6222.01	431	1.28067	1908	1.09889	2049	0.540535	5238	0.844321	3454
APOL6	6222.1	432	0.304828	5860	1.91154	332	1.01738	2822	2.20531	509
SAMD3	6225.76	433	1.38476	1662	1.19656	1692	0.369498	6284	-0.518976	9854
RBM18	6226.37	434	2.39678	253	1.49843	902	-0.167119	9832	1.81537	966
SHKBP1	6234.06	435	1.67697	1044	0.575919	4723	1.45449	1387	1.26791	2055
MAPRE2	6236.31	436	0.573044	4515	2.32618	100	0.541148	5235	-0.364205	8999
FZD3	6239.96	437	2.66685	153	1.23775	1546	-0.0132484	8769	2.22345	488
EXOSC5	6242.37	438	1.11464	2399	0.688831	4027	1.76209	780	-0.148697	7918
TFF3	6243.81	439	2.80182	116	0.671124	4131	0.795727	3879	0.00793241	7155
MAP3K9	6244.86	440	0.505313	4857	1.00954	2403	2.14587	347	2.23351	479
IL4I1	6248.88	441	0.306304	5853	2.13338	186	0.941279	3163	-1.84969	15190
ERP29	6252.8	442	1.11678	2389	1.20466	1652	0.51947	5363	-1.61266	14715
AR	6260.21	443	0.388622	5447	1.73343	531	0.95575	3110	-0.513806	9825
SLC25A45	6260.51	444	0.872104	3226	1.28787	1433	0.659716	4589	-0.355772	8948
MEFV	6261.76	445	0.589916	4439	1.506	885	0.793614	3890	-0.577483	10162
GLT1D1	6261.76	446	0.690887	3993	1.02804	2326	1.30923	1774	-1.62707	14749
BTBD9	6262.75	447	0.689198	4000	1.09214	2069	1.16097	2258	0.413887	5220
SLC15A3	6265.99	448	0.681477	4028	2.25612	126	0.421373	5945	0.74312	3855
RNF157	6267.71	449	0.778237	3598	1.65597	645	0.482792	5575	-0.566167	10117
NTF3	6278.02	450	1.19401	2155	0.969016	2571	0.771204	3989	-0.672193	10674
DCXR	6279.5	451	1.72454	960	0.808	3352	0.723817	4221	1.83653	934
LONP1	6289.24	452	-0.0745997	7940	2.33774	94	2.06891	404	0.0243457	7068
SCART1	6294.15	453	0.651507	4164	1.04733	2241	1.31509	1752	-0.948534	12103
ABHD17B	6297.39	454	0.549829	4639	1.37637	1185	0.9583	3095	1.20104	2252
FAM136A	6309.07	455	1.88581	713	0.923093	2784	0.460601	5722	2.12486	582
C9orf152	6312.75	456	1.9637	601	0.627857	4391	1.02015	2813	0.0839749	6748
GBP1	6316.02	457	2.26318	330	1.23805	1544	0.00215661	8663	0.524989	4724
GIMAP2	6320.63	458	1.66745	1071	1.50926	881	-0.0292658	8872	-0.694648	10788
OAS1	6327.58	459	0.562685	4575	2.37513	86	0.521858	5350	2.57025	259
GRIN3A	6331.38	460	2.1088	454	1.20613	1645	0.0548068	8320	-0.193679	8140
SLC46A2	6334.12	461	0.0726261	7099	1.60348	732	1.98778	482	0.347539	5503
SAE1	6336.08	462	3.60073	15	0.409171	5823	1.65631	961	1.08093	2625
FUCA1	6339.02	463	2.52758	196	1.10809	2010	0.101952	8008	1.22253	2187
SLC39A11	6343.59	464	2.19059	388	0.458433	5505	1.61558	1046	-0.163991	7982
RFWD3	6346	465	1.12637	2361	2.01813	250	0.0626109	8267	0.265961	5864
MAP2K2	6348.96	466	0.300138	5885	1.38433	1159	1.42823	1445	0.16872	6326
MRPL27	6353.33	467	0.038278	7295	1.73088	533	1.8723	617	1.9459	768
LAP3	6356.96	468	1.73087	948	1.89458	349	-0.213613	10138	0.412775	5225
IFI44L	6359.8	469	0.846653	3334	1.31694	1359	0.628348	4765	0.837887	3488
RTP4	6363.08	470	0.423899	5259	1.13347	1906	1.66473	945	0.539504	4651
ALKBH5	6366.67	471	0.913402	3087	1.98404	266	0.217436	7228	-0.195195	8149
NTS	6375.21	472	3.81026	8	0.638277	4325	0.787923	3915	0.127034	6534
NOP9	6378.48	473	0.529846	4738	1.84674	402	0.657249	4607	0.868437	3354
P2RX7	6382.87	474	0.964511	2893	1.956	289	0.176502	7495	-0.476545	9616
NECTIN1	6383.69	475	0.817496	3447	0.830441	3238	1.61386	1049	2.01679	687
BATF	6384.06	476	0.866429	3255	0.706504	3912	3.04825	36	-0.734095	10999
BARD1	6386.63	477	2.77695	124	0.840393	3188	0.420409	5947	-0.61527	10351
STARD7	6388.17	478	0.539597	4693	1.56098	797	0.784733	3934	0.48188	4905
LINGO2	6388.3	479	0.990649	2796	1.16013	1817	0.637198	4719	-2.27881	15602
PRPF40B	6398.89	480	0.912736	3094	1.12084	1957	0.760701	4041	-1.0984	12847
EOMES	6409.67	481	0.336508	5707	1.78557	449	0.937567	3178	-0.582519	10184
IKZF4	6413.67	482	1.52424	1338	0.95917	2617	0.524136	5340	-1.51444	14448
DPP7	6414.14	483	0.828422	3403	0.774827	3523	1.86445	625	0.677042	4100
ANXA9	6417.82	484	0.600822	4387	1.03687	2277	1.36761	1598	2.75118	176
RAF1	6430.1	485	0.73267	3809	1.59824	746	0.515173	5388	1.01422	2822
ZC4H2	6431.49	486	0.395432	5416	1.91016	333	0.79857	3862	-0.562746	10097
ZNRF1	6432.08	487	0.711476	3905	1.5515	814	0.558835	5123	-0.213082	8242
FANCB	6438.35	488	0.812618	3467	1.09107	2073	0.904965	3356	0.598753	4415
PAGE1	6440.15	489	3.21594	39	0.85888	3103	0.362032	6335	-1.29065	13698
TRAF4	6441.82	490	0.211574	6331	1.50544	887	1.40653	1500	2.46548	323
MIEN1	6447.54	491	2.41458	245	0.853884	3129	0.410634	6002	1.40003	1731
TMEM179B	6448.59	492	0.966161	2886	0.888635	2966	1.09212	2504	1.70107	1127
SEMA4D	6464.62	493	1.60643	1179	1.1612	1814	0.221894	7205	0.248582	5955
ST3GAL4	6475.75	494	1.22355	2072	1.10964	1999	0.481256	5583	1.65759	1201
ATP6V1B2	6477.34	495	1.89488	692	1.74513	513	-0.253995	10424	0.379488	5364
CDYL	6492.4	496	0.948389	2954	1.06569	2167	0.764326	4020	0.12267	6551
H2AZ1	6495.27	497	0.774615	3617	1.48568	935	0.508219	5428	1.75598	1041
UBAC2	6498.59	498	0.0615778	7159	1.73555	527	1.58794	1103	1.68413	1157
FERMT3	6501.93	499	0.338619	5696	1.29273	1421	1.40305	1509	-1.57531	14627
DNASE1	6530.17	500	0.81818	3442	1.13715	1885	0.785471	3928	-0.17691	8051
BLCAP	6547.09	501	1.20178	2128	0.990914	2485	0.639003	4708	0.756052	3805
SOAT1	6548.02	502	1.84975	769	0.721383	3824	0.744612	4107	-0.774943	11225
GBP5	6555.12	503	1.32726	1789	1.69041	590	-0.0259724	8842	1.10519	2546
UBASH3A	6559.18	504	1.00567	2751	0.667499	4149	1.85022	645	-1.64312	14783
CCT5	6561.16	505	1.11788	2384	0.65223	4237	1.63077	1010	0.487483	4879
PFKFB1	6564.67	506	0.499737	4885	1.62213	704	0.732104	4173	-0.565697	10115
HDAC2	6564.98	507	3.12636	54	1.19905	1683	-0.0836866	9272	0.779551	3719
ELF4	6575.92	508	1.15556	2269	0.8052	3373	1.00745	2859	-0.306297	8701
PCTP	6577.74	509	0.899161	3134	0.691205	4011	2.07822	392	2.73273	186
CDCA2	6579.42	510	1.08222	2501	0.683609	4059	1.52902	1217	2.22095	490
NHLRC3	6587.31	511	0.943274	2976	1.66339	634	0.236236	7106	-0.321051	8791
CSNK1D	6590.5	512	0.570271	4525	1.05594	2200	1.27074	1877	-0.0984232	7678
JOSD1	6591.53	513	0.409168	5335	1.32264	1342	1.13351	2353	-0.247768	8421
CIAO2B	6596.47	514	0.440571	5179	1.89817	344	0.675385	4499	1.86489	890
ADGRG1	6598.71	515	0.585592	4459	1.85078	396	0.504722	5443	1.14905	2411
CDCA3	6601.67	516	0.800778	3504	1.90798	335	0.260407	6944	-0.259355	8481
CHAF1A	6605.87	517	0.895575	3149	0.751567	3643	1.57306	1129	0.672374	4117
C9orf64	6617.73	518	1.71088	980	0.958108	2622	0.376964	6238	-0.171304	8021
KCNE3	6617.85	519	1.47545	1456	1.03254	2302	0.386143	6164	-0.441261	9415
BRD4	6625.25	520	0.657013	4140	1.54171	829	0.558462	5125	0.236371	6008
B3GNT9	6626.19	521	0.620538	4294	0.943988	2686	1.46939	1348	-0.582085	10181
TMEM54	6632.75	522	2.04124	529	0.354955	6174	2.5728	115	2.88462	139
PHGDH	6639.31	523	0.737508	3781	0.820614	3280	1.64907	976	-1.09013	12812
SPC25	6643.68	524	2.11588	444	0.611779	4504	0.883478	3457	1.05024	2713
LHPP	6644.93	525	2.37955	264	0.382613	5999	1.71663	856	-0.382467	9079
RPN2	6645.34	526	1.6088	1175	0.985012	2511	0.37875	6222	1.84944	913
STMN2	6654.9	527	0.966723	2883	2.52767	48	0.0279691	8492	-0.38109	9069
CDK9	6659.65	528	1.28399	1898	0.734808	3740	1.00892	2852	0.725897	3915
LPIN2	6662.45	529	1.84423	775	1.36415	1224	-0.0879798	9297	-0.532328	9929
NHSL1	6665.27	530	1.37196	1694	1.37167	1202	0.10121	8018	0.963202	2999
CTSC	6666.21	531	2.50902	205	2.54233	45	-0.606808	12385	1.28683	1998
CENPB	6670.06	532	0.973344	2858	0.696658	3985	1.62878	1017	0.0610138	6877
CLEC2D	6671.27	533	2.33243	284	0.902623	2891	0.279361	6830	-1.26464	13595
FASTKD3	6674.89	534	2.64834	156	0.782811	3484	0.432579	5886	-0.775965	11233
PROSER1	6683.06	535	1.81638	820	1.07998	2114	0.166797	7567	1.1455	2425
TMEM104	6683.7	536	1.33944	1755	0.545838	4937	1.74338	812	0.200815	6180
MSRB1	6684.25	537	0.231388	6226	1.30937	1384	1.55246	1164	1.20755	2223
CDK16	6688.76	538	2.3767	265	0.709981	3894	0.58701	4970	0.159187	6378
GPRC5D	6690.78	539	0.850216	3322	0.665029	4163	2.95004	46	0.792097	3670
BCAM	6692.93	540	0.539149	4696	1.10437	2031	1.18875	2150	-0.414516	9268
TFPT	6697.22	541	0.439346	5185	1.76763	482	0.689156	4419	0.555941	4590
TPRN	6697.99	542	1.04798	2605	0.785865	3470	1.11051	2422	1.7302	1084
IRF2	6698.64	543	1.53054	1321	1.16979	1776	0.17283	7521	1.20212	2245
UBE2A	6710.72	544	1.1174	2386	1.26429	1483	0.321398	6568	0.88992	3272
LRRC8D	6717.46	545	2.2723	321	0.751323	3645	0.509055	5421	0.795705	3654
DAZAP2	6721.52	546	2.04917	519	0.995181	2466	0.191144	7401	-0.0434331	7408
MED27	6723.81	547	1.37799	1676	1.49728	906	-0.00700746	8723	0.793295	3662
OVOL2	6728.52	548	0.151932	6647	1.18918	1713	3.43135	11	0.0936174	6696
TMEM107	6728.57	549	0.445318	5149	1.04949	2227	1.54386	1189	0.142351	6456
F2	6731.39	550	0.931607	3003	0.665942	4160	1.88949	590	-0.824445	11468
IDH2	6732.37	551	1.27126	1936	0.718809	3841	1.03519	2743	0.431623	5139
STAT2	6740.08	552	0.706521	3926	0.981051	2529	1.11857	2398	0.768907	3759
IQCD	6742.57	553	0.0824556	7033	1.32838	1327	2.32361	220	-1.69404	14927
QSOX1	6744.43	554	1.02348	2689	0.590104	4641	2.47051	147	1.86796	881
FAM221A	6748.75	555	2.55692	193	0.707054	3908	0.553395	5162	-1.03084	12532
CTSS	6748.76	556	2.41551	243	1.97224	278	-0.530875	12042	0.0309193	7034
KCTD4	6749.68	557	0.715493	3885	2.30696	105	0.234455	7118	0.189732	6236
SLC30A7	6756.7	558	1.54748	1291	1.25833	1499	0.0708462	8206	0.334741	5565
PHKA2	6765.29	559	0.92047	3051	0.85605	3115	1.07156	2587	1.10758	2543
HCST	6766.1	560	0.76359	3666	2.43218	63	0.169854	7546	-0.915004	11941
DVL2	6771.87	561	1.67572	1048	1.07763	2126	0.193164	7385	-0.178082	8059
ATP6V0B	6774.33	562	3.48497	20	0.320261	6423	1.85173	644	1.424	1675
ATG5	6780.59	563	2.60498	176	1.08697	2086	-0.0100049	8737	1.44727	1618
PHF5A	6783	564	1.91188	669	0.894332	2935	0.35087	6404	0.712535	3975
TBP	6783.62	565	1.58459	1225	0.637525	4331	0.991366	2929	0.535846	4673
XPO4	6785.98	567	1.16654	2234	1.34105	1288	0.206995	7305	1.95487	752
ILKAP	6785.98	566	3.00067	74	0.28462	6690	2.73506	77	1.37984	1779
ASRGL1	6790.87	568	2.62254	164	1.00643	2416	0.0818804	8142	-0.39581	9164
VPS37C	6792.15	569	0.730798	3819	0.80475	3376	1.62393	1030	1.31665	1926
KIF4A	6796.03	570	1.45958	1503	0.601945	4561	1.20152	2111	1.47285	1564
VPS11	6798.58	571	1.47415	1458	0.675097	4103	0.963975	3058	0.708229	3993
DPH7	6800.17	572	1.06121	2566	1.06386	2173	0.553837	5158	1.17415	2336
NSMCE1	6801.83	573	0.512791	4817	1.02798	2327	1.36036	1617	-1.63478	14768
FCER1G	6805.58	574	1.07981	2513	1.85112	394	0.0038532	8652	-0.657786	10586
CHRM4	6820.01	575	-0.0266867	7669	1.65965	640	1.7698	766	0.748569	3834
BUD13	6824.37	576	1.98817	578	0.399732	5888	1.65666	959	1.91591	808
TUBGCP2	6824.67	577	1.13671	2331	0.792242	3433	0.949221	3131	0.0209965	7085
DNMT1	6830.34	578	2.59267	183	1.45697	999	-0.330544	10904	-0.444511	9435
TINAGL1	6834.77	579	0.860322	3281	1.37464	1192	0.399695	6071	1.1502	2404
RRP1B	6835.7	580	2.17179	400	1.17406	1765	-0.0638351	9134	-0.509115	9798
DBT	6855.69	581	2.04225	527	1.23215	1565	-0.096284	9372	0.911195	3188
KLHL22	6857.88	582	0.735146	3793	0.982356	2522	1.01532	2829	-0.677474	10703
LRP3	6863.06	583	0.509448	4838	1.36592	1219	0.807608	3826	-0.166238	7997
FGF19	6865.62	584	0.499264	4888	1.04635	2248	1.30374	1788	-0.825126	11474
RBBP7	6865.66	585	1.97265	595	0.743602	3700	0.546428	5204	0.27466	5811
RPP25L	6866.08	586	0.747507	3732	0.838367	3197	1.35293	1640	0.590428	4448
ETV4	6874.77	587	0.591768	4429	1.71557	561	0.463952	5699	0.840888	3474
HSH2D	6875.92	588	1.61247	1169	0.960299	2614	0.337632	6475	1.12461	2489
MYL6	6878.72	589	1.92496	652	0.505572	5189	1.14672	2295	0.070732	6820
DNM2	6879.25	590	-0.240665	8899	2.77841	15	2.19995	301	2.41185	350
MRPS15	6885.98	591	1.75583	916	0.625932	4401	0.887753	3437	1.24491	2115
GPAA1	6888.43	592	1.52646	1333	0.47459	5406	1.68403	915	-0.414831	9273
VAC14	6890.59	593	0.897617	3139	1.13458	1901	0.576856	5025	-0.860018	11672
AIP	6895.86	594	0.753314	3703	0.720073	3835	1.95129	517	0.656935	4179
NDUFB7	6896.05	595	0.959656	2912	0.641208	4305	1.77678	759	0.612091	4368
METTL6	6907.92	596	2.50078	208	0.592464	4625	0.753201	4072	2.16553	544
ARHGAP30	6918.08	597	0.918189	3065	1.0147	2379	0.71513	4269	-1.66531	14843
PHF19	6925.37	598	0.73654	3784	1.16684	1788	0.696568	4377	-0.23559	8360
APBA3	6927.33	599	0.572046	4520	1.33154	1312	0.721291	4230	-0.710883	10877
HMGB1	6934.55	600	1.10217	2433	1.95332	294	-0.0750813	9206	1.80212	982
ASB6	6935.82	601	0.765127	3659	1.06754	2160	0.798391	3865	1.37339	1792
CCDC124	6939.18	602	0.90059	3131	0.622076	4429	2.21459	288	0.535433	4677
LEFTY1	6948.25	603	0.721265	3867	1.02391	2342	0.923531	3240	-0.506057	9776
RPS19BP1	6950.86	604	0.437417	5196	0.979998	2535	1.65731	957	1.42236	1680
OGFOD3	6954.91	605	1.04125	2625	0.607127	4529	1.71627	857	0.437384	5114
VRK3	6955.62	606	2.07829	483	0.462603	5481	1.19519	2127	1.0479	2721
GGT7	6955.82	607	0.656381	4143	1.08144	2105	0.913006	3310	-0.356985	8960
TMSB10	6960.68	608	-0.147231	8355	2.17664	166	1.66094	953	1.34603	1858
STX10	6962.55	609	-0.0773885	7955	1.51415	874	2.38697	178	1.23021	2160
REX1BD	6968.55	610	0.537711	4704	0.818662	3289	2.25484	257	-1.26316	13590
C21orf91	6977.05	611	2.06666	495	1.06443	2171	0.0282245	8490	-1.07551	12740
MAST2	6978.85	612	2.32028	294	0.321932	6409	1.83669	667	-0.651675	10555
VPS25	6990.88	613	1.54375	1296	1.20966	1637	0.0456468	8383	2.55921	270
RBMX2	6992.2	614	0.596228	4404	1.29261	1422	0.708588	4311	-1.03692	12553
DCTN2	6995.99	615	0.590799	4434	1.25306	1505	0.741939	4116	0.86106	3383
AP2S1	6999.01	616	0.443671	5161	1.20691	1642	1.02037	2810	0.110105	6606
H2BC10	7005.13	617	0.0451076	7249	1.57779	772	1.41826	1474	1.75137	1047
HASPIN	7005.39	618	0.897627	3138	2.53317	46	-0.0189144	8799	-0.145676	7905
AVL9	7014.39	619	1.73503	939	0.564539	4805	1.00358	2876	0.812918	3584
TSPO	7014.49	620	0.770492	3633	0.692307	4009	1.95402	512	2.02934	674
ERN1	7017.98	621	0.400823	5380	1.09461	2064	1.3254	1722	-0.814229	11403
ACTR5	7019.74	622	0.0817542	7037	1.54011	831	1.33489	1695	-0.279588	8573
DDX11	7021.72	623	0.0258085	7361	2.23531	134	1.0755	2566	0.1252	6538
TCTA	7022.71	624	1.22573	2063	0.469841	5436	2.83427	61	-0.0521774	7446
PRR19	7024.21	625	-0.1107	8160	1.55882	801	2.49393	140	0.263123	5878
MEF2D	7024.68	626	0.0678139	7122	2.34134	91	0.975261	2999	-2.15091	15519
TSSK4	7026.54	627	1.35401	1729	1.47855	950	-0.0644594	9142	0.0981944	6663
SLC36A4	7028.76	628	1.8933	697	1.19548	1694	-0.0754107	9211	-0.896116	11848
SLC37A4	7028.77	629	1.8471	773	0.435121	5664	1.40754	1498	0.937942	3094
PNP	7031.35	630	-0.0801237	7980	1.69598	583	1.73208	831	1.86568	889
SNX12	7033.03	631	0.657637	4135	0.785978	3468	1.71414	859	0.246306	5964
MRPS2	7036.26	632	-0.0673802	7903	1.45638	1001	2.46009	151	0.51211	4769
NCAPD2	7039.2	633	1.84776	772	0.735807	3737	0.545246	5210	-0.396835	9173
SAFB2	7053.18	634	2.39712	252	0.983407	2518	0.054366	8322	-0.248195	8424
CDKN2A	7055.28	635	1.01645	2707	0.601658	4566	1.71403	860	-1.69418	14928
MAP4K1	7055.71	636	0.853211	3309	1.72711	535	0.143907	7712	-1.18933	13268
CNDP1	7062.22	637	1.0718	2537	0.666208	4157	1.26323	1902	-1.61343	14717
LRRC8E	7066.06	638	0.164356	6586	2.2525	127	0.816727	3783	0.334838	5564
NUP188	7074.91	639	1.57276	1244	1.74048	517	-0.309557	10764	1.09921	2566
SP140	7079.8	640	1.98066	586	1.95542	291	-0.556418	12156	-0.818603	11431
ABCG1	7081.7	641	0.817669	3445	1.35878	1237	0.379528	6221	2.09382	614
CD70	7082.01	642	0.42873	5233	1.58042	769	0.667269	4537	-0.767171	11183
CMPK2	7083.13	643	0.319469	5794	1.34937	1260	1.02497	2789	0.76233	3772
POLR1H	7085.4	644	0.531655	4730	0.844922	3168	1.83005	675	-0.868911	11710
NUCB1	7086.57	645	0.464865	5051	1.35008	1259	0.79797	3870	0.785144	3697
ZNF430	7088.65	646	1.13863	2326	0.934796	2728	0.583308	4994	-0.302557	8683
TMPRSS4	7088.76	647	1.31915	1812	0.514023	5120	1.55734	1155	2.73199	188
ID1	7096.35	648	0.39618	5413	0.883534	2990	2.89093	51	2.53174	286
CDR2L	7098.87	649	0.101327	6936	1.16557	1794	2.46859	148	0.0512886	6927
SYCE2	7101.03	650	1.79929	842	1.12162	1952	0.00447085	8646	-2.24873	15581
DIXDC1	7107.26	651	0.896428	3147	1.87173	375	0.050402	8351	-0.717957	10913
BEST1	7117.39	652	0.781911	3581	1.29228	1425	0.459341	5733	-1.02083	12479
SMARCD2	7132.37	653	1.17177	2220	0.467607	5455	3.49874	8	1.23898	2134
PSPC1	7134.04	654	0.838582	3369	0.731793	3761	1.36774	1597	0.910187	3191
GRAP2	7142.73	655	0.294642	5916	1.45649	1000	0.926262	3225	-1.17835	13221
CUTC	7145.89	656	0.443736	5159	0.966716	2583	1.50237	1292	-1.34732	13904
LURAP1	7153.58	657	0.852755	3312	0.914521	2833	0.87846	3494	-2.14189	15511
SIDT2	7158.82	658	1.25078	1976	0.937489	2721	0.472228	5647	0.97758	2949
CIDEC	7160.09	659	1.09042	2473	0.566183	4796	1.65723	958	-0.960277	12165
MADD	7163.29	660	2.23078	356	0.956728	2627	0.0771151	8174	2.36127	387
IGFBP4	7186.96	661	0.875532	3216	1.90323	339	0.0308555	8473	-1.80573	15121
PACC1	7191.33	662	1.61522	1163	1.13714	1886	0.0294315	8482	-0.253602	8458
FA2H	7192.21	663	-0.324018	9382	2.27647	119	3.63842	4	2.06155	641
SNRPA	7194.05	664	1.39239	1650	0.722622	3817	0.749183	4086	1.11821	2506
SLC25A29	7194.99	665	0.193497	6432	1.09196	2070	1.93811	531	0.615994	4354
ZSWIM3	7199.61	666	0.248397	6141	1.79235	444	0.752338	4074	-0.248172	8423
RAB40A	7201.17	667	1.28991	1884	0.733873	3748	0.793046	3894	-2.53009	15688
PRDX4	7201.23	668	2.08263	477	1.25984	1495	-0.228926	10240	0.00206743	7178
NDUFA4	7201.94	669	0.67321	4073	1.49147	921	0.387987	6150	1.25762	2087
CENPL	7209.53	670	1.41638	1608	1.05141	2222	0.217184	7231	-0.0978255	7676
B2M	7214.15	671	0.814815	3457	1.87252	372	0.0868628	8114	1.55636	1383
MYO7A	7215.45	672	0.67559	4060	2.21286	147	0.149422	7677	-1.06418	12694
CST7	7216.1	673	0.0938167	6966	2.8315	11	0.824757	3744	-0.756586	11117
CYSLTR2	7218.06	674	0.245145	6155	1.09651	2058	1.63645	998	-1.30327	13750
CCL4	7219.53	675	-0.0420031	7757	1.98586	261	1.19417	2130	-0.430633	9355
GNL1	7219.92	676	0.847992	3330	0.705839	3917	1.39959	1519	-1.21939	13402
CCL21	7231.02	677	0.480094	4977	1.61767	711	0.529604	5303	-0.541242	9990
FOXRED1	7231.65	678	0.729477	3823	1.89683	346	0.15051	7669	1.84036	924
CRTC2	7234.5	679	1.09206	2468	0.681005	4068	1.09289	2502	-1.10184	12860
MX2	7237.91	680	-0.271717	9077	2.33145	98	1.906	572	1.66794	1180
PIP4K2C	7239.71	681	1.51449	1364	1.73707	524	-0.328486	10893	1.054	2702
EPB41L4B	7240.35	682	1.52595	1334	0.496539	5258	1.27262	1871	1.72965	1085
CGRRF1	7254.4	683	0.698692	3961	0.730603	3773	1.66252	950	-0.380296	9062
PIN1	7255	684	0.0235261	7377	1.41199	1093	1.55826	1153	0.123477	6549
H3C3	7256.81	685	1.15971	2259	0.571452	4759	1.39855	1523	1.10312	2558
TMEM59	7258.01	686	1.37797	1677	0.785881	3469	0.615479	4836	1.46263	1591
CHODL	7260.85	687	0.858665	3288	1.24714	1523	0.37624	6243	-0.503135	9758
PSMF1	7261.16	688	1.62281	1150	0.560591	4828	0.975167	3000	1.75685	1040
MAN1B1	7263.74	689	0.322491	5771	1.84853	398	0.618099	4819	0.881284	3304
RILPL2	7263.8	690	-0.0699504	7918	1.49737	905	1.78247	749	-2.1785	15537
PIK3R3	7268.08	691	2.11017	452	0.708605	3899	0.447397	5800	-0.119711	7778
GRAP	7269.86	692	0.549643	4642	1.28908	1431	0.678346	4482	-2.33251	15618
CACNG2	7271.92	693	1.25567	1966	1.38308	1164	-0.0281002	8860	-1.16857	13172
P2RY14	7278.46	694	1.25523	1967	1.72631	538	-0.20192	10070	-0.585865	10210
DUSP16	7278.85	695	2.16665	406	0.731071	3769	0.389525	6136	-0.852765	11637
STAT1	7284.17	696	1.93802	631	1.07537	2137	-0.0383496	8947	1.30669	1951
GNS	7286.2	697	1.14517	2306	2.10564	202	-0.228823	10239	-0.830532	11510
ANLN	7289.04	698	1.68572	1023	0.600886	4572	0.828221	3727	1.63159	1251
SAP18	7290.01	699	1.07542	2525	1.38642	1155	0.0882099	8105	1.95778	748
STYK1	7292.66	700	0.513091	4816	0.900724	2899	1.42208	1463	1.70712	1118
SWI5	7293.01	701	0.978534	2841	0.946347	2669	0.630032	4755	1.13945	2443
GIGYF1	7293.65	702	1.1494	2292	0.452563	5538	2.88824	54	0.622702	4310
AGO1	7294.27	703	1.8835	718	0.942131	2694	0.135029	7774	-0.533515	9936
UNC13D	7297.82	704	0.206828	6362	1.60775	726	0.894408	3403	3.46039	58
LSR	7300.46	705	0.587649	4448	0.837495	3204	1.43916	1425	1.27531	2029
PANK1	7301.14	706	1.97738	588	0.729397	3781	0.430789	5893	0.233321	6024
PCYT1B	7312.85	707	1.84999	768	0.896926	2925	0.208601	7295	-0.671921	10669
PHF12	7317.2	708	0.594672	4412	1.12473	1942	0.785583	3926	0.428366	5158
NADK	7329.36	709	1.73647	937	0.815785	3306	0.359797	6353	-0.0636423	7498
SLC39A6	7333.27	710	0.420634	5274	1.59829	745	0.580989	5005	0.976078	2954
TIMM22	7339.62	711	0.312605	5830	1.3922	1139	0.883406	3460	-0.0507973	7439
MOSPD3	7340.36	712	0.962931	2898	0.5534	4881	1.94121	527	0.264395	5868
AP2A1	7342.68	713	0.944833	2968	1.65174	655	0.0234209	8524	3.13121	101
IFNAR1	7345.08	714	0.569133	4531	0.990382	2489	1.03243	2760	0.175462	6300
KLHL28	7347.49	715	0.212963	6321	1.13955	1878	1.46907	1351	0.151768	6416
MUC4	7349.99	716	1.00231	2763	0.506298	5184	2.42022	160	2.20953	504
JADE2	7356.33	717	0.319764	5791	1.20241	1666	1.08429	2539	-1.04841	12617
ZBP1	7356.71	718	0.74823	3730	1.67001	620	0.173131	7518	-0.656387	10578
WSB1	7358.82	719	1.78759	854	1.04306	2254	0.0205945	8544	1.14711	2416
DNAJC1	7362.59	720	0.422956	5263	1.67552	615	0.526199	5326	2.51019	300
CD247	7368.92	721	0.668338	4084	1.62499	698	0.270778	6881	-0.409966	9236
SAT1	7370.33	722	1.19259	2161	1.07898	2119	0.261205	6938	2.56027	266
PLEKHG6	7370.44	723	1.00387	2757	0.574463	4738	1.60946	1062	-0.315741	8770
TAPBPL	7371.62	724	0.31472	5815	0.916164	2826	2.18341	312	0.615455	4358
ATP6AP1	7374.44	725	1.03847	2634	2.26351	125	-0.202999	10082	1.09515	2584
SLC44A2	7378.59	726	0.573314	4514	0.880174	3011	1.27917	1849	1.67271	1170
C7orf50	7380.19	727	0.756244	3694	1.18055	1741	0.499909	5468	0.319727	5621
HID1	7388.33	728	0.889247	3165	0.886545	2977	0.795371	3880	0.670618	4124
PITPNM1	7390.35	729	0.483857	4956	1.11107	1991	0.9363	3187	1.41905	1689
NSUN2	7391.43	730	0.969646	2869	0.774184	3529	0.921521	3256	0.63325	4276
RBPJ	7392.3	731	0.874435	3219	1.9147	328	-0.0314461	8883	-0.305945	8697
S100P	7393.23	732	0.619073	4299	0.673444	4115	2.75387	73	2.73587	184
ZMIZ2	7395.57	733	1.66123	1084	0.842227	3181	0.332488	6507	-0.307421	8710
BACE2	7398.33	734	0.865375	3261	0.558318	4845	2.3768	183	0.918659	3164
PTPN6	7398.52	735	-0.123063	8221	1.83793	414	1.40304	1510	-0.696919	10799
GMPR2	7399.34	736	0.150723	6656	1.20372	1657	1.45305	1390	1.0207	2798
PATL1	7399.9	737	0.615523	4311	1.26529	1480	0.560897	5115	2.59508	251
SLC12A6	7402.47	738	1.72031	968	0.958665	2619	0.136854	7764	2.49631	306
MPV17L2	7403.32	739	1.25808	1959	0.395558	5907	3.01978	38	-0.950927	12119
PSMD11	7405.44	740	0.835449	3380	0.861585	3090	0.897545	3386	1.18751	2287
CRISPLD1	7408.84	741	1.27751	1915	1.55274	812	-0.174139	9870	-1.08003	12768
MCM2	7418.05	742	3.37509	25	0.325164	6392	1.25517	1929	-0.330867	8843
NARF	7434.02	743	1.72504	959	0.338603	6293	1.74914	801	-0.267949	8517
IFIT2	7435.33	744	0.498269	4895	1.91854	326	0.324446	6550	0.724062	3923
LMBR1L	7436.7	745	0.0731673	7094	1.93628	309	0.893529	3411	-0.306426	8703
HSD17B2	7437.21	746	-0.310946	9318	1.97338	277	2.24599	263	-0.90839	11902
PLCG1	7439.18	747	1.68804	1018	1.61246	719	-0.41629	11401	0.919913	3159
BRCC3	7440.01	748	0.579539	4488	1.15518	1830	0.715659	4266	0.606783	4387
C9orf57	7444.14	749	3.11992	55	0.989505	2493	-0.101554	9403	-0.824637	11471
TMEM167B	7447.21	750	2.18112	393	1.59614	748	-0.582116	12263	0.970262	2977
NECTIN2	7447.34	751	0.691834	3988	1.52318	854	0.273011	6871	1.98689	715
GMEB1	7450.57	752	1.56609	1257	0.608767	4518	0.81195	3802	0.797027	3648
CCDC97	7451.98	753	1.82259	810	0.328549	6370	1.6968	903	-0.0850565	7624
GMFG	7455.11	754	1.13158	2346	1.68518	594	-0.156478	9754	-1.32623	13835
IFI27L1	7456.25	755	1.20713	2119	0.74387	3697	0.738256	4141	1.22376	2184
SHCBP1	7456.51	756	1.17883	2200	1.10895	2004	0.211685	7267	1.06882	2662
EIF2S2	7462.13	757	1.52177	1344	1.14245	1870	-0.0132769	8770	1.9966	702
LYPLA2	7462.14	758	0.399439	5390	0.834596	3217	2.14186	350	1.10419	2551
NDUFB2	7466.11	759	1.91905	658	0.699891	3959	0.452659	5767	1.94003	774
TMBIM6	7474.97	760	0.724586	3845	1.44583	1027	0.284344	6799	1.08777	2604
PHOSPHO1	7476.44	761	0.138253	6723	2.55621	42	0.668057	4534	-1.70478	14946
COQ4	7481.86	762	0.128321	6781	1.67889	612	0.901324	3369	0.684822	4078
TBC1D25	7488.83	763	0.154485	6637	1.55411	810	0.929501	3211	-0.473767	9604
CYFIP2	7491.38	764	2.13706	420	1.14932	1849	-0.2225	10200	-1.17694	13212
CMC1	7494.85	765	0.919334	3059	1.81791	430	-0.061256	9115	0.353882	5471
IFNGR2	7498.35	766	0.863846	3267	1.66916	625	0.0352073	8448	0.881779	3301
TLE5	7507.39	767	0.41148	5322	0.821008	3278	2.0492	418	0.817047	3568
CRY1	7509.51	768	0.0820565	7036	1.65399	649	0.979001	2983	-0.534304	9943
ATG4D	7514.99	769	1.88943	707	0.763456	3583	0.332308	6510	1.43883	1633
CFLAR	7515.18	770	0.967262	2882	1.04919	2229	0.417486	5964	-0.70582	10848
GALNS	7518.76	771	0.927968	3028	1.16071	1815	0.324083	6553	-0.773842	11222
PGPEP1	7519.04	772	0.959139	2914	1.60366	729	-0.0189003	8798	0.315357	5638
CEACAM4	7521.95	773	0.296528	5905	1.64128	668	0.657934	4603	-0.97342	12244
TMEM71	7545.89	774	2.04492	525	0.375557	6037	1.19323	2132	-0.850707	11622
CCL13	7550.4	775	0.025472	7368	2.69538	23	0.81686	3781	0.130352	6520
TPGS2	7557.18	776	0.460038	5074	1.60675	727	0.454325	5757	1.16866	2351
GRK2	7559.72	777	0.23969	6182	1.16271	1806	1.20735	2096	1.43602	1641
CNTRL	7561.88	778	3.13871	51	1.01912	2360	-0.177004	9889	0.240433	5983
TYMS	7564.46	779	3.0907	63	0.396388	5902	0.95841	3093	-0.0804244	7596
FOXL1	7572.22	780	0.865076	3262	0.919035	2810	0.68989	4412	-1.418	14155
CTSA	7573.84	781	0.705399	3929	1.71762	554	0.13513	7773	3.23505	89
ZNF484	7576.36	782	2.2982	305	1.13277	1911	-0.252219	10410	0.0387793	6991
CYP4Z1	7576.9	783	0.874812	3218	0.591579	4632	1.63775	995	-0.1792	8063
SERPINB9	7582.01	784	1.68454	1028	2.87936	10	-0.735024	13018	0.996502	2877
TPI1	7588.69	785	0.316532	5806	2.04143	235	0.462615	5703	0.883126	3298
LONRF3	7588.84	786	0.900584	3132	0.938497	2710	0.617434	4823	-0.98208	12281
C1orf122	7589.55	787	0.403154	5367	0.853494	3132	1.75522	790	-0.0287014	7328
RWDD1	7597.63	788	1.48497	1437	1.23015	1572	-0.111653	9466	1.99135	709
SMC1A	7602.48	789	3.14714	46	0.202115	7254	1.88252	601	0.338935	5546
PLBD2	7604.67	790	0.430967	5224	1.29859	1406	0.705294	4331	-1.21263	13365
CGAS	7609.1	791	1.09746	2451	2.02142	248	-0.274265	10560	0.164402	6352
TCF19	7609.4	792	1.68504	1025	0.718116	3845	0.459551	5730	-0.180968	8074
ZNF740	7615.91	793	0.282925	5969	1.74797	508	0.583088	4997	-0.654418	10569
AURKB	7625.29	794	0.47709	4991	1.56147	795	0.433872	5877	1.04974	2716
ARGLU1	7625.68	795	1.28467	1897	0.425568	5726	1.69754	900	0.442473	5092
MLF2	7627.27	796	0.541535	4681	1.10644	2018	0.771603	3986	0.24737	5961
EBI3	7628.85	797	1.38373	1664	1.03609	2278	0.125756	7846	-1.36614	13971
KLRD1	7632.36	798	0.235367	6207	1.55127	815	0.747028	4097	-0.0396434	7387
ZFAND2B	7637.67	799	1.13387	2339	0.491002	5302	1.5908	1097	0.23827	5996
WRAP53	7638.36	800	1.10194	2435	0.618898	4456	1.07247	2580	0.598326	4417
B3GALNT1	7639.15	801	2.06877	491	0.532477	5003	0.70346	4340	-0.118214	7773
SALL4	7640.95	802	0.309636	5845	1.92239	320	0.481165	5584	-0.229263	8328
SFI1	7645.49	803	0.621669	4289	1.08552	2092	0.685394	4445	-0.548553	10029
MLLT11	7650.99	804	1.93997	626	1.16477	1798	-0.237129	10306	-1.16824	13168
ZSCAN22	7653.02	805	0.487807	4938	2.63379	33	0.181182	7466	-0.816252	11416
YWHAB	7655.43	806	0.407299	5345	1.66353	633	0.459296	5734	1.53227	1442
APOL1	7672.8	807	-0.113623	8171	1.43069	1057	1.70894	876	2.33516	406
RBM10	7675.53	808	0.300977	5883	1.89363	351	0.490491	5536	0.0823621	6757
ZNF317	7683.63	809	0.260493	6083	1.2194	1603	1.00582	2865	0.0737847	6800
TAF6	7683.9	810	1.43846	1558	0.71596	3853	0.564617	5088	0.528813	4702
XAB2	7685.78	811	-0.20566	8708	1.45337	1013	2.34428	210	0.710402	3984
DBF4B	7691.01	812	0.769515	3641	1.43782	1048	0.181128	7467	0.994794	2882
PPP1R8	7695.79	813	1.26856	1940	0.644453	4285	0.827074	3732	0.850013	3437
RFX2	7695.95	814	0.575878	4500	0.810004	3341	1.28123	1845	0.483784	4897
EFTUD2	7698.18	815	0.902933	3124	0.491675	5293	2.62095	97	1.78373	996
GBP2	7698.9	816	0.95762	2917	0.763643	3581	0.83968	3676	0.354683	5467
MGAT5	7699.06	817	0.317505	5798	2.46127	59	0.374043	6263	0.300986	5699
KLHL9	7700.08	818	2.93604	86	1.20875	1639	-0.433533	11484	-0.775154	11227
MYO19	7702.29	819	1.3547	1725	0.546902	4924	1.01457	2831	1.03987	2742
TAGLN2	7702.51	820	1.44037	1552	0.513347	5123	1.04446	2700	0.0640222	6861
DGKA	7707.87	821	0.929789	3022	0.691558	4010	1.03915	2720	0.341686	5529
RTKN2	7711.27	822	-0.0375318	7730	1.45925	995	1.33168	1705	2.14406	562
NAT9	7711.47	823	0.215473	6305	1.32036	1345	0.958506	3092	-0.309324	8728
EDF1	7712.61	824	0.480755	4975	1.05521	2206	0.90171	3365	2.33968	401
CXCL13	7713.68	825	1.53581	1313	1.45308	1015	-0.334745	10934	-1.20807	13344
SLC2A8	7723.94	826	1.71306	974	1.11383	1982	-0.130924	9591	-0.261991	8496
PRPSAP1	7726.75	827	2.44324	230	0.713581	3865	0.244062	7064	0.0647404	6853
GCNT3	7733.64	828	-0.179263	8534	1.6685	626	1.50071	1294	3.01176	119
MKI67	7739.4	829	2.45618	221	0.350206	6197	1.06087	2635	1.01452	2816
KAT14	7742.83	830	0.305221	5859	0.994975	2467	1.34943	1647	0.546193	4625
NUP85	7749.2	831	1.09646	2453	1.0711	2153	0.22574	7177	0.426706	5165
SLC25A14	7755.11	832	0.959731	2911	0.742714	3707	0.865412	3551	-1.64732	14796
ZNHIT3	7763.43	833	0.678732	4042	0.856701	3113	0.96258	3072	1.51871	1472
OGG1	7767.64	834	0.469371	5027	0.938832	2709	1.10873	2432	-1.10414	12875
LRRC3	7768.09	835	-0.0272678	7674	1.68047	610	1.06124	2632	-1.2105	13352
CRABP2	7776.06	836	0.564689	4557	0.677552	4094	1.99304	474	-0.0673184	7520
RAPGEF3	7779.74	837	0.072555	7100	1.1872	1720	1.46631	1357	0.161537	6367
APMAP	7782.32	838	2.6069	174	0.579869	4699	0.470658	5654	-0.264809	8505
TRAPPC10	7785.78	839	1.53783	1308	0.577453	4714	0.769836	3995	0.854826	3412
ZNF438	7786.56	840	0.599379	4394	1.18409	1731	0.538681	5255	-1.26698	13602
E2F8	7790.22	841	1.24627	1985	0.555515	4864	1.03613	2739	3.68308	41
PSMC5	7793.88	842	1.08624	2488	0.457386	5513	1.7639	777	1.94172	772
ZNF70	7795.43	843	0.770875	3632	1.71781	553	0.00659672	8628	-1.05746	12666
MAU2	7797.23	844	-0.0539602	7823	1.5645	790	1.19457	2128	0.0184343	7102
STX4	7798.42	845	-0.169976	8478	1.5884	757	1.51667	1248	-0.888449	11810
PLAA	7799.09	846	1.22598	2061	1.15164	1842	0.0370014	8434	0.913358	3179
OSER1	7802.81	847	-0.148669	8361	1.40083	1119	1.79089	732	0.28098	5779
SCPEP1	7810.56	848	2.78193	122	0.922514	2787	-0.10781	9445	0.309512	5664
IFI44	7810.9	849	0.026157	7360	1.2964	1409	1.35332	1637	1.20597	2234
RFC3	7811.44	850	1.52804	1330	0.711592	3884	0.47898	5602	1.57939	1335
BPIFB1	7812.29	851	0.138491	6719	1.22837	1575	1.16406	2247	2.55498	278
LEPROTL1	7821.19	852	0.958997	2916	1.7656	484	-0.169496	9843	0.929498	3119
SOCS1	7823.04	853	0.258295	6089	0.945807	2672	1.60424	1076	-1.35652	13946
DHRS13	7825.31	854	-0.140266	8321	1.25166	1510	2.71576	84	0.146424	6443
ALYREF	7827.73	855	0.456667	5091	0.95639	2630	1.06687	2606	0.124463	6544
ELP3	7829.14	856	0.216996	6298	0.985576	2507	1.58938	1102	1.40317	1727
GNB2	7829.74	857	1.16068	2255	1.40762	1103	-0.137221	9628	2.08187	626
RPP25	7835.42	858	0.935046	2993	0.945371	2676	0.48548	5561	-1.16278	13138
SERAC1	7836.9	859	1.6049	1181	0.282619	6704	2.00342	465	-0.123935	7799
NDUFS8	7838.93	860	-0.0288906	7688	1.15999	1819	2.03219	432	0.892051	3260
RNF220	7839.15	861	1.5271	1332	0.433924	5674	1.16897	2224	-0.531568	9921
ETF1	7848.55	862	0.140916	6708	1.63685	675	0.756521	4056	0.954089	3019
CD48	7850.82	863	1.00374	2758	2.33219	97	-0.32513	10869	-1.45205	14271
EPSTI1	7856.63	864	0.776659	3604	1.20439	1654	0.304156	6677	1.75753	1038
COASY	7862.47	865	0.453009	5106	0.728038	3787	2.03128	435	1.94709	764
C15orf39	7870.26	866	0.637742	4226	1.1296	1922	0.530542	5292	2.0394	658
CUL4A	7871.59	867	0.469885	5024	0.924526	2775	1.09145	2509	1.11553	2513
RASGEF1A	7872.84	868	1.82834	803	0.728305	3786	0.304862	6668	-0.673176	10678
GPR171	7875.11	869	0.397317	5402	1.68313	604	0.390792	6128	0.0290156	7047
BOLA3	7888.65	870	0.755606	3697	2.78633	14	-0.154917	9745	0.451311	5043
CD6	7893.72	871	0.282284	5973	2.34088	92	0.36455	6320	-1.11224	12919
FUNDC2	7897.83	872	2.23511	353	0.310846	6505	1.18519	2158	0.443515	5085
BRICD5	7906.21	873	-0.129499	8261	1.51597	867	1.38656	1557	-1.02348	12492
LPAR2	7915.24	874	0.610179	4334	1.00483	2426	0.71688	4257	-0.297108	8656
CRAT	7919.58	875	-0.264969	9030	1.49267	919	2.10293	373	0.407793	5250
CEACAM6	7929.79	876	0.722394	3857	0.961064	2610	0.654083	4621	2.48027	315
TSPAN3	7935.3	877	0.417883	5296	1.29217	1426	0.617614	4822	2.94324	126
TRMT2B	7935.48	878	1.03244	2653	0.961019	2612	0.357778	6366	0.835949	3500
SH2D2A	7936.16	879	1.35473	1724	0.318742	6441	2.09998	375	-1.45757	14285
ART3	7942.68	880	0.60766	4351	0.591609	4631	2.80974	62	-1.80206	15113
PSTPIP1	7949.29	881	0.457021	5085	2.18704	160	0.165147	7578	-1.0557	12660
ANPEP	7949.35	882	0.0281579	7345	2.02485	244	0.735623	4155	-0.694552	10787
AURKAIP1	7951.35	883	0.212001	6325	0.934676	2730	1.71007	870	-0.338465	8876
UBE4A	7953.49	884	2.28026	316	0.444451	5597	0.756419	4057	1.60193	1303
RTN4IP1	7953.65	885	0.575415	4504	0.916177	2825	0.910953	3321	1.38159	1775
NANOS2	7953.95	886	0.774873	3614	1.9735	275	-0.115961	9490	-1.32231	13817
SLC16A3	7954.77	887	-0.267715	9045	1.66032	639	1.65985	955	0.158198	6383
NDUFA8	7957	888	1.41884	1604	1.66153	638	-0.473655	11702	2.20408	512
RFXANK	7959.47	889	0.78033	3587	1.23892	1542	0.235698	7113	0.286828	5755
TINF2	7961.14	890	1.18047	2193	1.3055	1396	-0.102544	9408	-0.408006	9221
TMEM63A	7968.23	891	-0.0972765	8078	1.31622	1363	1.64121	990	0.718399	3951
CSTB	7972.26	892	0.297667	5899	0.930296	2754	1.41731	1479	2.72763	191
PPP1R3E	7973.44	893	0.186054	6477	1.18438	1729	1.06545	2610	-0.803155	11345
H4C13	7974.57	894	0.804922	3487	0.615834	4475	1.34203	1669	1.22461	2181
CARD19	7975.92	895	0.555355	4608	1.12374	1946	0.600557	4897	0.441036	5098
DNAJC8	7976.35	896	0.983857	2819	0.577263	4715	1.1811	2177	0.595242	4431
MR1	7984.88	897	0.318604	5797	1.33715	1299	0.68643	4437	0.238108	5999
KCNN4	7985.51	898	0.510613	4831	0.870689	3049	1.09743	2481	-0.247249	8417
TSC22D4	7987.75	899	0.277728	5999	1.3578	1241	0.716554	4262	1.10841	2540
CP	7991.45	900	2.40828	248	1.07651	2132	-0.3242	10864	2.32875	410
GCH1	7993.48	901	2.02104	544	1.49486	910	-0.686589	12781	2.68101	214
PTAFR	8003.14	902	0.33141	5730	1.7184	548	0.410004	6007	1.40539	1723
CD3G	8010.33	903	1.82736	807	1.88633	360	-0.841206	13487	-1.02993	12525
TRAF3	8011.02	904	0.656105	4146	2.41805	70	-0.0773417	9224	0.810114	3594
PANK2	8011.39	905	2.55401	194	1.11456	1977	-0.393432	11277	0.823433	3539
NDC80	8013.41	906	3.38359	24	0.303743	6561	1.03444	2747	1.35272	1841
TSPAN6	8014.72	907	1.20813	2116	0.531992	5007	1.0438	2706	0.917366	3166
PPIL6	8016.21	908	1.14919	2293	0.487097	5333	1.2865	1829	-0.677385	10701
MFSD2A	8018.16	909	1.74067	932	1.8698	377	-0.795255	13289	0.951714	3031
UBE2D4	8022.54	910	3.03865	70	0.347963	6218	0.905279	3355	-0.303358	8686
TTYH1	8023.87	911	0.372696	5514	0.917088	2818	1.23342	2011	0.167254	6333
TRMT2A	8025.34	912	1.00156	2768	0.90175	2894	0.440647	5832	0.0454191	6951
NDUFS7	8026.53	913	0.0215749	7387	1.08543	2093	1.81402	701	1.88521	856
LILRB4	8029.42	914	0.417175	5299	2.27774	118	0.174824	7503	-1.32357	13822
SHROOM3	8029.87	915	0.178608	6518	1.10508	2025	1.20853	2092	0.337099	5554
RALGDS	8030.31	916	-0.117791	8191	1.16632	1790	2.52215	128	-0.527692	9894
TAS2R40	8030.62	917	0.337982	5703	0.995361	2463	1.10903	2431	0.0239179	7070
CTSW	8039.61	918	1.20849	2115	0.707044	3909	0.609885	4858	0.772946	3745
ITPK1	8041.76	919	0.804267	3491	0.606269	4535	1.33866	1677	-0.0690234	7530
PREP	8051.94	920	1.45555	1515	1.01716	2368	-0.0037392	8699	2.21249	497
SLC9A8	8056.59	921	-0.0211514	7642	1.96162	283	0.800877	3857	1.91564	809
RAD23A	8056.81	922	0.490461	4927	0.698313	3969	1.80391	717	-0.902633	11873
NECTIN4	8058.63	923	0.712686	3898	0.551219	4891	2.02409	440	1.04809	2720
NLRP14	8059	924	1.08532	2492	0.873955	3037	0.40832	6021	-1.01171	12426
RNF19B	8063.97	925	1.48901	1426	0.63481	4343	0.569496	5068	0.945414	3057
CDV3	8065.77	926	1.68919	1015	0.879555	3014	0.0704145	8210	-0.0851986	7625
PDCD1	8066.27	927	0.897075	3141	1.0795	2116	0.274167	6862	-1.05567	12659
ANO1	8067	928	0.594198	4417	1.05869	2192	0.605295	4876	-0.651921	10557
HIVEP2	8075.44	929	1.30857	1847	0.984802	2512	0.10517	7989	0.438426	5109
SP110	8077.06	930	-0.169442	8475	1.45989	993	1.47596	1334	0.506188	4796
MOCOS	8085.72	931	0.302169	5876	1.53278	838	0.513221	5399	0.912809	3181
NDUFB11	8088.43	932	0.898456	3135	0.641123	4308	1.04029	2715	-0.394696	9159
CYREN	8090.74	933	0.455924	5093	0.931222	2750	1.00356	2877	0.175479	6299
RERE	8091.44	934	1.06633	2551	0.494961	5266	1.32325	1729	0.186815	6255
IL23A	8094.18	935	0.0484059	7234	2.46105	60	0.591818	4945	-0.908364	11901
SMAD6	8094.39	936	1.87578	733	0.917761	2815	-0.0522559	9053	-0.328299	8831
CXCL10	8096.57	937	0.740533	3767	1.83804	413	-0.0850356	9278	0.61903	4334
RASGEF1B	8097.75	938	0.0946154	6962	1.62328	703	0.743099	4113	1.10925	2535
KRTAP3-3	8098.12	939	-0.0346113	7715	1.95379	293	0.810365	3812	-0.98914	12316
MICAL1	8098.3	940	0.921066	3049	1.0207	2350	0.3144	6608	-1.21241	13362
CIB1	8099.15	941	-0.130109	8265	1.44256	1035	1.36703	1599	3.09569	109
ACBD5	8100.25	942	0.164407	6585	1.85869	385	0.535712	5271	3.0646	113
PLAUR	8100.54	943	0.59918	4396	2.40886	75	-0.0476872	9025	0.0441191	6960
SCARB1	8100.55	944	0.915959	3074	1.39338	1133	-0.0335622	8907	-0.475819	9611
ABCA1	8100.79	945	1.10047	2439	1.51749	861	-0.241171	10345	2.20979	502
SUSD1	8101.75	946	0.931681	3002	2.15666	175	-0.32209	10848	0.491498	4863
MTG2	8102.35	947	0.785359	3568	0.514923	5114	1.9056	573	-0.154137	7944
AGPAT2	8104	948	0.462913	5059	0.778787	3499	1.39995	1517	2.40891	353
ST6GALNAC1	8106.06	949	1.59815	1194	0.263791	6837	1.81221	707	1.7929	992
ZNF813	8111.08	950	1.33679	1762	0.598191	4588	0.72642	4204	-0.380476	9065
TIGD1	8115.35	951	1.43561	1564	1.08087	2112	-0.0795668	9240	-1.76756	15049
FGF18	8116.25	952	0.810226	3472	1.15806	1822	0.247061	7043	-1.4414	14246
CEMIP	8119.36	953	0.137546	6727	1.66173	637	0.654145	4620	-0.493532	9710
MOCS2	8125.7	954	1.61455	1165	1.01371	2386	-0.0888036	9311	1.38658	1761
KDM6B	8129.62	955	0.792316	3538	0.671397	4129	1.07952	2555	1.39975	1732
R3HCC1	8134.74	956	1.49028	1420	0.604968	4541	0.61616	4833	-0.238918	8377
LPCAT3	8140.91	957	1.10218	2432	1.42337	1074	-0.197155	10024	1.43717	1635
DIO3	8144.92	958	0.426462	5250	1.03933	2265	0.837921	3683	-1.5427	14544
COX7A2L	8147.19	959	0.779339	3591	0.629888	4375	1.22499	2041	-0.381363	9071
HLA-DQB1	8149.13	960	0.988176	2806	0.986595	2502	0.289054	6765	1.43585	1643
COPE	8149.46	961	-0.414349	9903	1.76106	493	2.1107	369	1.10912	2536
FOXS1	8153.87	962	0.213119	6320	1.17112	1774	0.958182	3096	-0.828059	11497
ING3	8157.61	963	1.8361	790	1.11083	1992	-0.291307	10668	0.296617	5711
TMEM139	8160.56	964	0.173204	6545	1.75612	500	0.542078	5224	-1.41419	14141
SMOX	8161.14	965	0.0838887	7019	2.04724	230	0.571085	5058	0.000565651	7185
BRD3	8173.49	966	-0.14423	8340	2.48383	55	0.875489	3510	-0.843562	11587
CHAC1	8175.91	967	1.41436	1611	0.665365	4162	0.519622	5362	0.0288978	7048
SLC31A1	8176.96	968	0.643935	4207	2.14303	179	-0.0801261	9245	1.39298	1746
OSBPL7	8177.32	969	0.0963163	6957	1.06862	2158	1.4117	1486	0.49362	4851
CDCA7	8188.62	970	0.915183	3077	1.04617	2249	0.262093	6934	-1.02942	12521
CSHL1	8189.61	971	0.0246863	7372	2.02879	242	0.661113	4580	-0.216471	8262
MIDN	8197.15	972	0.697627	3965	0.544678	4943	1.95577	509	2.33348	408
RSAD2	8198.82	973	0.657001	4141	1.3667	1215	0.191371	7398	1.9155	810
ACTL7B	8199.48	974	0.738833	3775	1.64472	666	-0.0414514	8979	-0.413598	9263
CABLES2	8201.82	975	2.44568	229	0.171058	7458	1.59468	1094	0.727846	3907
TRIM31	8205.11	976	-0.398861	9818	1.62381	702	2.36144	198	2.28488	442
IGSF5	8208.84	977	0.391578	5431	0.892597	2947	1.1665	2238	-0.851589	11627
ARPC5L	8210.15	978	0.900672	3130	0.518111	5094	1.4266	1450	0.672339	4118
TMEM177	8213.11	979	2.5041	207	0.477241	5390	0.561557	5108	0.256747	5910
PTK2B	8215.82	980	0.691086	3992	0.916755	2823	0.663696	4566	0.664828	4155
ABLIM1	8225.04	981	2.25264	339	1.20323	1660	-0.54302	12084	1.65996	1198
MTHFD2	8225.42	982	2.04161	528	1.69161	588	-0.940762	13865	0.945776	3055
RALY	8226.99	983	1.04306	2620	0.383178	5997	1.98094	489	1.43678	1637
CDC42EP4	8227.33	984	0.0799763	7054	1.47383	958	0.826155	3740	-0.238535	8374
FBP2	8227.81	985	0.211622	6330	0.81812	3293	2.18226	314	0.330968	5578
BRCA2	8233.43	986	1.65201	1101	1.87233	373	-0.835224	13465	0.306352	5679
NRN1	8236.13	987	0.573546	4512	0.763331	3586	1.12038	2393	-1.48216	14368
CNOT3	8237.73	988	1.38701	1660	0.955493	2633	0.0525631	8338	1.95738	750
SLC3A2	8239.37	989	1.50421	1391	0.568779	4774	0.652372	4629	-0.205463	8202
C1orf159	8241.58	990	0.786889	3559	0.758869	3609	0.82666	3735	0.781712	3709
CCDC174	8246.29	991	0.294322	5919	0.934476	2731	1.23105	2019	0.776628	3736
RARS2	8249.19	992	1.7818	865	0.815198	3311	0.0704982	8209	1.03185	2762
CEACAM1	8253.27	993	-0.146402	8350	1.15112	1843	2.32128	224	3.79987	33
IL10RA	8255.42	994	1.08426	2495	1.26005	1494	-0.0935543	9348	-1.44612	14258
RHBDF2	8259.98	995	-0.0749864	7942	1.44414	1032	1.12415	2379	-0.725297	10954
UBXN11	8260.32	996	1.57261	1246	0.817959	3295	0.143908	7711	-1.64189	14780
TMEM160	8270.41	997	0.280601	5982	0.807927	3353	1.76043	783	-1.26136	13576
B4GALT5	8270.52	998	1.30854	1848	0.998065	2451	0.0299953	8478	3.33523	75
HCLS1	8287.36	999	2.08293	476	0.935987	2726	-0.188454	9964	0.622363	4312
MTCH1	8289.69	1000	1.48617	1433	0.457771	5508	0.921024	3259	-1.26029	13569
CASS4	8290.56	1001	0.842749	3353	0.701555	3949	0.881433	3475	-1.35983	13955
ABHD15	8298.68	1002	-0.319383	9357	1.91439	329	1.31413	1757	0.540855	4648
CRACR2A	8299.27	1003	0.304593	5864	1.1313	1919	0.82282	3755	-0.889811	11815
PILRA	8305.02	1004	-0.0471475	7782	1.50465	888	0.980331	2972	-1.79386	15094
GRPEL1	8313.77	1005	1.12717	2356	1.14782	1855	-0.0405641	8969	1.00514	2851
LASP1	8314.28	1006	1.01855	2699	0.853811	3130	0.407092	6033	1.29553	1982
MAB21L2	8315.84	1007	-0.145685	8348	1.47063	962	1.22739	2034	-0.775328	11229
OSGEP	8318.31	1008	2.50782	206	0.631111	4365	0.210913	7274	1.02146	2793
TRMT112	8322.39	1009	-0.0767782	7947	1.23292	1559	1.41418	1482	0.970608	2976
DCTN5	8324.56	1010	0.572599	4518	1.35634	1243	0.247091	7041	0.651342	4206
BTN3A1	8327.65	1011	0.0337786	7321	1.65779	643	0.737399	4150	-0.492212	9705
PATE1	8328.49	1012	0.56471	4556	1.37587	1188	0.237939	7099	-0.388756	9118
SOX4	8328.5	1013	1.23097	2036	0.76312	3587	0.389073	6142	-0.170179	8012
ASPHD2	8329.33	1014	0.13649	6736	2.22609	140	0.418718	5961	0.778304	3726
DNPH1	8329.54	1015	1.48015	1449	0.306364	6543	1.4789	1330	-0.714832	10890
VDR	8332.34	1016	1.4548	1518	2.22001	143	-0.842586	13493	-0.0507675	7438
ATG7	8333.11	1017	1.33305	1775	1.9288	314	-0.68904	12796	0.733302	3883
RIPK4	8334.6	1018	0.00943092	7449	0.953283	2641	2.45726	152	1.91886	800
CABLES1	8337.67	1019	0.991459	2794	0.362454	6129	2.36172	197	-0.357529	8968
SSTR5	8342.11	1020	1.74884	926	0.780481	3489	0.109666	7958	0.515206	4759
IPO8	8343.93	1021	1.17072	2221	0.973205	2555	0.119833	7881	0.447154	5063
KDM4B	8346.39	1022	0.596169	4405	0.716327	3850	1.16189	2253	0.950585	3036
GZMA	8352.89	1023	0.651579	4163	1.13344	1907	0.361523	6336	-0.176941	8052
ELF1	8353.51	1024	0.106929	6909	1.2568	1501	0.943135	3151	0.831061	3513
YJEFN3	8360.66	1025	0.426743	5247	0.711238	3886	1.63702	996	0.138595	6478
ZNF782	8364.83	1026	1.42635	1587	0.599717	4581	0.589882	4956	-0.081957	7606
CACFD1	8368.91	1027	1.97692	589	0.796678	3409	0.00418091	8649	1.55562	1385
BRPF3	8371.09	1028	1.46806	1480	0.608954	4517	0.539252	5245	-0.219612	8281
ZBTB7B	8372.52	1029	1.12642	2359	0.909649	2855	0.228234	7162	-0.508823	9796
PCID2	8374.38	1030	2.32764	288	1.14864	1853	-0.540729	12074	0.59503	4432
ATP6V1F	8387.88	1031	0.614264	4314	0.553889	4878	1.96948	495	0.85598	3406
PEX12	8389	1032	0.554119	4616	1.87358	371	-0.00265319	8693	0.877603	3322
VEZF1	8389.53	1033	1.7122	978	1.10855	2006	-0.317639	10814	0.412272	5227
ATXN7L3	8392.79	1034	0.32927	5746	1.05726	2197	0.860651	3572	1.95838	747
PSMD14	8396.72	1035	1.97272	594	0.823613	3267	-0.0403746	8967	0.363028	5432
CA5B	8403.29	1036	1.29658	1870	0.450162	5558	1.03398	2750	-0.635975	10460
TMC4	8403.29	1037	0.525789	4747	0.796065	3410	1.04219	2711	1.56884	1360
TMEM50A	8404.09	1038	1.60384	1183	1.19763	1688	-0.371734	11155	1.24663	2111
TRIM26	8407.4	1039	1.77752	873	0.775466	3518	0.0882649	8104	0.923713	3142
APLP2	8408.45	1040	-0.105251	8121	1.81766	431	0.864386	3556	2.1548	552
CHGB	8408.6	1041	2.01662	554	0.347693	6221	0.897233	3390	-0.764926	11172
CXCL2	8410.28	1042	1.0942	2463	0.733793	3749	0.518027	5372	0.878996	3316
RBM47	8410.57	1043	0.519341	4775	0.990988	2484	0.683105	4458	2.23191	481
BAD	8416.15	1044	0.191757	6446	1.49604	908	0.568577	5075	0.710771	3983
HS3ST4	8419.38	1045	0.00529086	7471	1.04826	2233	1.60906	1064	-1.20447	13327
NCAPD3	8420.33	1046	0.629852	4256	0.780782	3488	0.913947	3303	1.16083	2383
POLE	8420.95	1047	1.8916	701	0.259236	6864	1.24172	1970	0.880425	3308
RP2	8421.62	1048	0.667366	4089	1.12264	1949	0.334396	6494	0.374343	5377
SLC37A1	8423.29	1049	0.836954	3373	0.40296	5867	3.09699	27	2.33473	407
TRIB3	8424.97	1050	0.479126	4981	1.10015	2045	0.576624	5029	-0.764397	11168
SNRPA1	8427.15	1051	1.11213	2406	1.1929	1702	-0.102383	9407	1.83321	940
NAA11	8427.65	1052	0.51257	4820	0.76764	3560	1.12978	2365	-0.748389	11079
SIPA1L1	8427.69	1053	0.244225	6161	0.9739	2553	1.13175	2358	0.56365	4553
CEND1	8436.15	1054	0.0746654	7082	1.4012	1117	0.813483	3795	-1.43543	14223
CFL1	8438.52	1055	1.27224	1932	0.544484	4945	0.791733	3902	1.41906	1688
PSMB7	8440.71	1056	0.883389	3188	1.74766	509	-0.278804	10589	1.83523	935
FANCD2	8441.17	1057	2.06519	498	0.329458	6360	0.919774	3267	2.2028	513
KRBOX4	8442.02	1058	0.851697	3315	1.64801	660	-0.209346	10119	-1.4396	14237
IQCC	8442.92	1059	0.911853	3097	1.34	1292	-0.0775754	9225	0.60446	4400
NMT1	8447.8	1060	0.914934	3078	0.541085	4962	1.16719	2233	1.84784	916
TUBGCP3	8450.69	1061	1.12953	2350	1.24131	1538	-0.169821	9847	-0.0460198	7422
ITPR3	8452.69	1062	0.0149937	7419	0.946225	2671	2.1149	364	0.488152	4875
SLC39A8	8456.94	1063	-0.0475814	7783	1.28677	1436	1.17192	2212	0.76565	3762
CPSF4	8458.95	1064	1.49143	1418	0.498783	5239	0.741441	4120	-1.61414	14720
ORMDL2	8459.87	1065	0.52169	4765	2.07706	210	-0.036385	8922	2.32059	416
ATG4B	8465.76	1066	0.0453374	7247	0.909546	2856	2.21816	283	0.0336678	7021
FPGS	8466.96	1067	1.6126	1168	1.63265	685	-0.779411	13218	0.00504077	7165
TMEM45B	8469.07	1068	-0.00573651	7546	2.6541	29	0.535493	5272	3.33725	74
ZNF197	8470.73	1069	0.147414	6679	1.72386	540	0.488017	5548	-1.6313	14757
PGAP6	8471.12	1070	0.506858	4851	1.1163	1974	0.505576	5441	1.48393	1540
MAFG	8471.26	1071	1.09598	2454	0.813713	3327	0.366359	6310	-0.373961	9042
CD109	8474.74	1072	0.0746777	7081	1.10594	2021	1.19141	2139	-0.138714	7877
NAB1	8475.81	1073	0.851031	3318	1.52133	856	-0.163059	9804	2.30643	428
TIMM10	8476.4	1074	1.17311	2213	0.371328	6066	1.44002	1422	1.60315	1298
GOSR1	8476.86	1075	1.75806	910	0.673862	4112	0.246683	7046	1.24502	2114
MCRIP1	8477.51	1076	0.536821	4709	0.889255	2962	0.820263	3766	-1.53718	14524
AAAS	8477.71	1077	0.419902	5283	0.901846	2893	0.962974	3070	1.10725	2544
AKR1A1	8479.53	1078	3.06317	65	0.100662	7958	1.69335	905	0.936281	3096
ASCC3	8480.93	1079	2.01414	556	0.388853	5954	0.761915	4037	2.30575	429
CDKN2D	8481.97	1080	0.671202	4076	0.912108	2841	0.59622	4920	-0.47118	9586
SLC35A5	8486.5	1081	2.11334	448	0.125305	7787	1.81639	693	0.630672	4286
DENND1A	8486.58	1082	0.607719	4350	1.05121	2224	0.461462	5715	0.192982	6222
BORCS6	8487.75	1083	-0.157524	8403	1.76118	492	0.936881	3184	0.0195503	7093
DNAJB8	8488.75	1084	-0.188197	8585	1.77926	466	0.98015	2973	-1.15742	13120
LAX1	8494.52	1085	2.60577	175	1.88112	365	-1.63698	15317	-0.9395	12061
PPFIA1	8496.8	1086	1.32008	1811	0.339593	6286	1.35962	1620	-0.433017	9366
PLA2G7	8497.88	1087	2.01378	557	1.37562	1190	-0.774734	13192	-1.24363	13509
WIPI1	8499.71	1088	0.779928	3588	1.43076	1056	-0.0559713	9077	-0.112386	7746
IFNG	8502.01	1089	0.703435	3940	1.01575	2373	0.403167	6051	-1.13056	13010
GINS1	8507.75	1090	0.267875	6050	1.72262	542	0.33064	6523	0.635467	4271
SETDB2	8508.43	1091	2.31063	300	1.24854	1518	-0.720435	12955	-0.338104	8874
SBK1	8520.17	1092	3.53168	18	1.01152	2396	-0.473669	11703	-1.18473	13248
LIG4	8521.96	1093	0.822216	3426	1.46855	968	-0.120473	9522	0.568726	4528
ANKRD52	8523	1094	0.205952	6367	0.755576	3624	2.36736	192	0.732896	3885
MT1HL1	8523.33	1095	-0.0429147	7761	1.16614	1791	1.33521	1691	-0.885586	11795
KIAA1549	8524.34	1096	0.700443	3955	1.18569	1723	0.205115	7317	-2.12215	15496
GSTO1	8525.65	1097	0.220596	6273	1.91856	325	0.307386	6651	-0.531952	9927
TTLL10	8527.22	1098	0.500994	4880	0.73921	3724	1.18611	2155	-1.24272	13504
PREX1	8533.1	1099	0.650497	4174	1.38015	1173	0.0942196	8071	-0.521016	9868
IL2RB	8534.21	1100	0.108948	6897	2.63155	34	0.363685	6324	-0.777264	11242
H3C1	8545.15	1101	4.10458	3	0.30644	6541	0.806243	3834	0.987009	2914
STT3A	8546.7	1102	1.89073	704	1.17408	1764	-0.517536	11974	1.04376	2732
SERPINB6	8551.16	1103	-0.165432	8448	1.07197	2149	2.80168	67	-0.0977696	7675
TBC1D10B	8553.92	1104	1.21728	2088	0.440928	5619	1.06675	2607	-0.924894	11997
GABARAPL1	8555.14	1105	1.69687	1007	0.980566	2533	-0.202603	10080	-2.30672	15612
PSMB3	8560.63	1106	1.6286	1145	0.652083	4239	0.311487	6624	0.920647	3155
SLAMF7	8561.28	1107	1.64598	1119	1.68371	598	-0.880196	13636	-1.30797	13765
ZNF324	8563.08	1108	0.721859	3864	0.599636	4582	1.22282	2047	0.624844	4302
APLNR	8581.24	1109	1.8165	818	1.73934	519	-1.06248	14260	-2.22825	15568
IFIT1	8581.25	1110	1.18382	2181	0.6307	4368	0.595913	4921	1.28087	2010
SKA1	8581.27	1111	0.0808663	7045	0.992357	2481	1.4006	1514	1.98522	716
TFEC	8584.12	1112	1.86176	756	1.3381	1297	-0.703361	12865	-1.28741	13689
ACTR1B	8589.02	1113	0.476074	4997	1.00372	2433	0.661569	4577	0.274197	5815
STK4	8590.06	1114	1.35146	1737	1.66974	621	-0.681317	12755	0.076068	6788
IL7R	8594.82	1115	0.763488	3667	1.41901	1078	-0.058991	9103	-1.26565	13598
SEC61A1	8595.11	1116	1.81176	823	0.391233	5939	0.79241	3899	0.855224	3410
UBALD2	8597.79	1117	0.628838	4257	0.918613	2811	0.592775	4938	0.472627	4949
CD96	8599.34	1118	0.67334	4071	1.848	400	-0.166801	9827	-0.728632	10976
IDH3B	8601.46	1119	1.73482	940	0.30519	6549	1.0734	2574	1.30645	1954
RTCA	8604.01	1120	2.68318	145	1.00874	2405	-0.467609	11663	0.837173	3492
IL18BP	8605.31	1121	0.522719	4760	1.20111	1675	0.35096	6402	-0.120322	7786
PPP1R16B	8609.25	1122	0.66568	4092	2.27122	121	-0.241941	10350	-1.47027	14331
MED10	8612.19	1123	-0.216902	8761	1.5325	839	1.1654	2241	0.674985	4110
SH3GLB2	8617.87	1124	0.0195151	7395	1.33092	1315	0.912525	3312	2.00055	698
HAVCR2	8621.14	1125	0.692714	3984	1.4936	915	-0.0452215	9008	-1.18669	13257
CCDC122	8621.4	1126	-0.25616	8979	1.37037	1205	1.51903	1243	-2.35655	15628
DBI	8622.4	1127	1.24862	1979	0.613979	4493	0.572732	5052	1.51224	1486
PCDHB16	8628.25	1128	0.646281	4190	0.90435	2881	0.589199	4959	-2.43364	15657
PLEKHA6	8628.33	1129	1.03867	2633	0.298562	6588	2.59012	107	0.587031	4464
TSPYL4	8629.5	1130	1.60667	1178	0.884497	2986	-0.0596448	9108	0.518952	4744
LUZP1	8635.58	1131	0.575933	4499	0.600063	4579	1.50921	1275	1.23726	2140
CRYBA1	8638.75	1132	-0.268388	9051	1.53445	836	1.27022	1879	0.281506	5777
CD38	8640.35	1133	1.02402	2686	2.24299	132	-0.614442	12418	-1.01657	12452
SPC24	8640.71	1134	0.502043	4875	1.33679	1300	0.249795	7022	0.273564	5819
TTC39B	8643.04	1135	0.689967	3998	2.25004	128	-0.270597	10537	0.506098	4798
OSGIN1	8643.35	1136	0.821271	3430	0.731448	3766	0.694368	4390	-0.215731	8260
KIF20A	8651.3	1137	0.512626	4819	0.761265	3598	1.03847	2722	1.73723	1071
CLEC12A	8651.84	1138	1.2088	2114	2.76844	18	-0.840694	13484	0.201069	6178
AOAH	8652.69	1139	0.121557	6827	1.89128	353	0.404814	6041	-1.67431	14874
SEPTIN1	8654.08	1140	0.728787	3826	1.21864	1609	0.107179	7970	-1.2409	13495
AGFG2	8655.12	1141	1.52042	1347	0.568488	4777	0.498163	5483	0.166889	6335
BTBD6	8656.46	1142	-0.189065	8596	1.48607	934	1.12342	2382	0.838896	3485
TMCO3	8657.87	1143	0.314028	5822	1.63595	676	0.270228	6883	-0.44985	9470
ITGAE	8660.28	1144	1.21254	2100	2.52664	49	-0.834214	13461	-0.094695	7664
SVBP	8660.36	1145	2.30249	303	0.178126	7418	1.25041	1942	0.233153	6025
LGALS3BP	8662.53	1146	-0.355592	9578	2.06968	213	1.1321	2357	1.88633	847
IMPA2	8663.85	1147	0.627516	4262	0.546452	4930	1.63576	999	-1.16784	13164
PLCG2	8664.12	1148	1.54026	1302	1.5651	789	-0.776217	13203	-1.55885	14596
LLGL2	8664.23	1149	1.28309	1904	0.229486	7071	2.19385	303	2.80615	160
FBXO16	8668.12	1150	2.06118	502	0.453045	5536	0.53505	5274	-0.101601	7694
RPL36	8668.33	1151	-0.506667	10419	1.76052	494	1.87236	616	1.1812	2307
TOP3A	8675.84	1152	1.75256	920	1.85512	390	-1.1737	14541	-0.458939	9518
ZNF837	8675.95	1153	-0.360001	9604	1.38287	1166	1.94674	520	-1.21333	13373
IFIT3	8677.17	1154	0.467542	5036	0.94117	2698	0.730477	4182	1.21863	2195
LRRC56	8677.52	1155	0.398777	5394	0.759414	3607	1.25578	1925	-0.356848	8959
ARTN	8679.91	1156	-0.0155108	7602	1.63517	678	0.701054	4352	0.452116	5038
GAB3	8681.15	1157	1.51258	1369	2.03856	236	-1.0424	14198	-1.61796	14723
ZC3H3	8682.13	1158	0.21139	6333	1.00563	2423	1.01057	2846	1.08849	2602
FCHO1	8694.73	1159	0.214457	6312	1.15175	1840	0.764787	4017	-0.864476	11686
MRPS34	8695.56	1160	0.172846	6546	1.40459	1111	0.567588	5077	-0.105671	7713
RIPK1	8702.66	1161	1.79016	848	0.588075	4655	0.3295	6528	0.618749	4336
GJC1	8706.24	1162	0.760794	3682	1.24014	1541	0.0425856	8408	-0.0528914	7449
MME	8707.93	1163	0.407804	5341	0.979733	2537	0.74407	4109	-0.0281425	7326
DCUN1D2	8710.02	1164	0.734696	3797	1.20196	1668	0.102459	8006	-1.70583	14947
TERF2	8712.43	1165	-0.444105	10071	1.48631	933	2.11778	362	-2.03504	15411
SMIM10	8716.97	1166	0.416356	5304	1.51599	866	0.193553	7380	-0.368072	9014
CCDC88C	8718.69	1167	1.39191	1651	1.63237	686	-0.730876	13001	0.247937	5958
UBE2H	8719.66	1168	1.20032	2135	0.887712	2971	0.113582	7928	2.63171	233
S100A4	8720.6	1169	1.51746	1357	0.575256	4730	0.466777	5684	-1.82997	15159
CDC37	8722.11	1170	0.640522	4222	0.469161	5445	2.37722	182	1.0909	2594
EEF1D	8726.61	1171	1.16198	2250	0.421633	5750	1.10444	2453	0.827983	3526
MCRS1	8727.27	1172	-0.161725	8428	1.02845	2324	2.61713	98	0.588355	4458
NCSTN	8728.82	1173	2.11153	451	0.315269	6469	0.839237	3677	-0.0925727	7655
SAYSD1	8729.38	1174	0.904627	3119	0.853312	3133	0.379849	6216	-0.213942	8249
ERGIC3	8731.95	1175	1.63849	1129	0.306712	6536	1.07333	2576	2.09705	606
LYPD3	8735.44	1176	-0.311452	9321	2.00811	253	1.02446	2791	1.66382	1188
CMTM6	8735.85	1177	0.778509	3597	1.03459	2291	0.229412	7151	2.43682	337
HEATR5A	8740.04	1178	1.59133	1213	1.9925	260	-1.15101	14490	-0.61903	10379
H2BC4	8744.8	1179	1.67566	1049	0.898203	2915	-0.141781	9651	0.734823	3876
PIM2	8750.57	1180	2.03256	538	1.3657	1221	-0.88158	13644	-1.05966	12675
CREG1	8752.1	1181	2.06576	497	1.05418	2210	-0.492371	11812	-0.396289	9170
DPYSL2	8752.88	1182	0.821935	3427	1.26185	1489	-0.0403314	8965	-2.68863	15715
OAS2	8755.87	1183	-0.339811	9478	1.77659	471	1.17824	2186	1.63494	1242
CBLB	8762.59	1184	1.52854	1327	0.904215	2882	-0.0934838	9347	-0.0633459	7497
MEAF6	8765.26	1185	0.554662	4613	0.678026	4086	1.14423	2303	-0.00496128	7221
COMMD6	8767.64	1186	1.35382	1730	0.282656	6703	1.42376	1457	-0.527881	9895
MYO1G	8770.77	1187	0.837236	3372	1.48398	939	-0.212	10132	-1.57239	14624
ZNF646	8771.82	1188	0.412094	5317	1.32033	1346	0.325534	6547	-1.11232	12921
THAP9	8773.27	1189	-0.0106056	7571	1.17281	1768	1.09571	2488	-0.951771	12121
TP53	8773.28	1190	0.60901	4341	2.0028	254	-0.199933	10050	0.1972	6195
OS9	8790.15	1191	0.053398	7204	1.03512	2286	1.218	2058	0.0690488	6835
GSTK1	8797.45	1192	0.824686	3414	0.510976	5143	1.21428	2071	1.0498	2715
LIG3	8797.6	1193	1.54885	1287	0.827773	3250	-0.0129699	8767	1.55751	1380
HNMT	8798.58	1194	0.839401	3363	1.65214	653	-0.306207	10746	-0.721484	10935
MGMT	8800.07	1195	0.12473	6806	0.751186	3648	2.99103	43	-1.58885	14657
TEF	8800.82	1196	0.379652	5480	0.885547	2982	0.924192	3234	0.271672	5833
SLC15A1	8804.56	1197	-0.246122	8927	1.78026	464	0.959641	3088	0.969102	2981
CYP2C9	8807.66	1198	0.535374	4713	0.573381	4748	1.65175	972	0.00868482	7151
TRMT61A	8811.67	1199	0.407864	5340	0.889828	2960	0.877189	3499	-0.431002	9356
PTPRH	8816.13	1200	0.21774	6290	1.7786	469	0.26619	6907	5.6604	1
MANEAL	8820.69	1201	0.445769	5146	0.574503	4737	2.07793	393	1.13395	2462
FOXJ1	8820.96	1202	2.03629	532	0.680933	4069	0.0533363	8333	-0.227232	8321
B3GLCT	8821.48	1203	0.712403	3899	1.65247	651	-0.196721	10020	0.322805	5612
DAND5	8825.83	1204	0.193825	6430	1.16727	1784	0.725893	4205	-0.704102	10837
CTTN	8825.97	1205	0.524694	4751	0.639324	4321	1.30961	1770	0.654793	4190
WASF2	8828.24	1206	0.892431	3159	1.12606	1935	0.00494017	8642	-0.612158	10335
PLA2G3	8830.01	1207	0.839533	3362	1.03139	2308	0.155843	7638	-0.730901	10991
FXR2	8830.36	1208	-0.199973	8665	1.78371	457	0.870177	3529	0.845734	3447
DNASE2	8831.05	1209	2.99876	76	1.23568	1551	-0.932478	13833	0.163563	6356
ABCA12	8832.02	1210	-0.0435731	7767	1.45211	1018	0.823231	3754	1.02057	2799
RGS14	8839.25	1211	-0.115486	8181	1.06852	2159	1.64631	985	-0.278886	8569
C9orf78	8840.05	1212	0.135493	6742	1.78488	453	0.362854	6331	0.790328	3675
MYO1F	8842.87	1213	0.601267	4384	1.90809	334	-0.189035	9968	-1.44017	14241
SNRPD1	8844.31	1214	0.711229	3907	0.751486	3644	0.70754	4320	0.920743	3154
RPA2	8849.95	1215	2.51851	200	0.540013	4968	0.23008	7146	0.473942	4939
COX18	8858.12	1216	1.64687	1117	0.871538	3046	-0.120291	9519	-0.35944	8979
MOB3A	8870.22	1217	0.0852759	7012	1.18522	1726	0.86323	3561	-1.66629	14847
BTBD2	8870.99	1218	0.399935	5386	0.916064	2828	0.812691	3799	0.112854	6591
PKMYT1	8871.5	1219	-0.433646	10009	1.8043	436	1.33034	1708	0.992936	2888
ATXN7L3B	8874.37	1220	0.351543	5630	1.2817	1445	0.394427	6102	-0.0915713	7651
SMYD1	8875.66	1221	1.01143	2729	0.640824	4311	0.621014	4803	0.256687	5911
RAC3	8881.34	1222	0.827891	3404	0.992698	2477	0.198593	7352	-1.71159	14955
GPAT4	8882.06	1223	0.0761929	7071	0.829906	3241	1.88423	597	0.194157	6213
RPTOR	8882.69	1224	-0.130537	8270	1.23683	1549	1.20249	2108	-0.204501	8199
SMIM12	8883.53	1225	1.31061	1837	0.359261	6143	1.069	2597	0.43312	5129
ZNF865	8887.21	1226	0.666331	4090	0.602941	4552	1.11849	2399	0.802517	3624
DAPK2	8887.37	1227	0.477382	4990	1.59996	741	0.0440425	8399	-0.739713	11037
TMEM219	8888.24	1228	-0.361811	9610	1.25169	1509	2.24778	261	-0.37426	9044
LAMTOR4	8889.62	1229	3.31648	32	0.0477695	8323	1.62053	1039	0.448018	5061
RRN3	8902.07	1230	0.677787	4050	0.832239	3229	0.578461	5019	-0.219169	8280
CYP27A1	8909.88	1231	1.32958	1782	0.615477	4482	0.428066	5908	-1.80354	15116
ACOT8	8911.16	1232	-0.722062	11561	2.2418	133	2.54292	124	1.9331	784
NUP37	8911.35	1233	0.416434	5303	0.721035	3829	1.21237	2079	0.872953	3337
ACP2	8911.89	1234	0.378595	5486	0.977206	2545	0.714387	4275	1.80825	975
KLHL20	8912.28	1235	1.41598	1609	1.65569	646	-0.846289	13509	-0.665084	10627
THYN1	8912.51	1236	1.37416	1688	1.76447	488	-0.895456	13698	-1.06419	12695
DDX24	8913.56	1237	0.919367	3058	0.902842	2888	0.232678	7126	0.753304	3812
ELAVL1	8914.12	1238	0.0679258	7120	1.73818	521	0.447745	5797	0.34985	5493
SLC27A2	8919.07	1239	2.63184	159	0.262365	6848	0.826407	3737	1.44057	1630
PKP2	8919.9	1240	0.189465	6459	1.37745	1179	0.495984	5502	1.18533	2297
CCND1	8921.27	1241	-0.0782521	7966	1.02929	2319	1.56086	1146	0.334614	5566
ZNF280A	8922.21	1242	0.407423	5344	1.00011	2442	0.641328	4697	-1.65254	14814
ERP44	8925.89	1243	1.19281	2160	1.23133	1569	-0.340688	10972	1.83481	937
MRPL52	8935.79	1244	1.42687	1585	0.956017	2631	-0.160874	9787	1.0676	2667
ID2	8937.39	1245	1.53961	1305	0.712408	3878	0.131213	7806	-0.744401	11057
SRA1	8941.83	1246	0.442869	5168	0.951452	2647	0.658628	4596	0.905694	3214
APOBEC2	8942.87	1247	-0.476238	10242	1.59243	750	1.69057	907	0.0953477	6685
NPLOC4	8945.45	1248	0.867569	3249	0.342392	6256	2.00698	461	-0.222927	8293
PRSS16	8952.02	1249	1.77765	872	0.160713	7533	1.42257	1459	0.213436	6114
CCNG2	8952.84	1250	0.0443568	7254	1.34811	1267	0.718131	4249	2.01026	693
PNKP	8953.01	1251	1.35728	1719	0.240229	6999	1.51235	1261	0.757582	3799
RIN3	8954.48	1252	0.515755	4802	1.34906	1261	0.131737	7803	0.764351	3764
CENPU	8955.84	1253	0.915784	3075	0.619823	4451	0.729487	4189	1.69081	1142
SLC35G1	8961.57	1254	0.23327	6215	0.87249	3042	1.12889	2366	-0.671697	10666
NAB2	8962.9	1255	0.145097	6688	1.41627	1087	0.508137	5430	-1.26066	13572
KPNA2	8971.91	1256	2.24954	342	0.491733	5291	0.323106	6556	0.991672	2895
TDP1	8975.92	1257	1.56387	1263	0.198818	7281	1.43994	1423	-0.403169	9201
GXYLT1	8976.81	1258	0.497173	4898	1.07379	2143	0.408418	6018	-0.406275	9213
LRRN4	8981.2	1259	0.29904	5890	1.11344	1984	0.600274	4899	0.56163	4564
PSMB2	8981.47	1260	2.33067	285	0.190454	7336	1.03603	2740	0.673817	4112
DHX34	8983.24	1261	0.235225	6209	0.848148	3158	1.17656	2194	-0.956955	12147
DGLUCY	8987.47	1262	0.0583423	7174	0.870663	3050	1.62882	1016	-0.786066	11269
BCAP31	8988.67	1263	1.51018	1372	0.110001	7905	2.63995	95	0.787761	3686
SCIMP	8992.39	1264	1.99224	574	1.61693	712	-1.41761	15030	-1.71061	14952
ADAM8	8995.79	1265	0.262772	6073	0.93056	2753	0.935952	3190	0.377185	5370
CDH24	9000.41	1266	0.426759	5245	0.745726	3684	1.06506	2611	-0.534044	9939
LIMK1	9001.77	1267	0.503791	4865	1.07516	2138	0.391143	6123	-0.469014	9567
PLK1	9006.28	1268	2.32482	292	0.0202132	8522	1.95876	506	0.994734	2883
TAPBP	9006.53	1269	0.293591	5926	0.888435	2968	0.973522	3011	1.0448	2727
AKT1	9006.68	1270	1.58863	1218	0.493216	5278	0.516217	5383	0.708922	3990
KIR2DL4	9008.81	1271	0.367968	5547	1.69654	581	0.0833801	8134	0.553758	4598
TUBG2	9009.91	1272	0.788927	3549	0.721627	3822	0.619196	4813	1.97439	725
FKBP15	9010.25	1273	0.987267	2810	1.96832	280	-0.665708	12664	1.43484	1645
SLAMF6	9010.69	1274	1.55414	1278	1.84203	407	-1.21179	14633	-0.942791	12079
CIT	9011.73	1275	1.63612	1132	0.359519	6141	0.798537	3864	0.761033	3779
LILRB5	9017.66	1276	-0.0523277	7813	1.61803	710	0.651285	4633	-0.383275	9086
INTS4	9018.06	1277	1.64129	1123	1.05311	2213	-0.417729	11412	1.21375	2211
TIMM8B	9018.16	1278	2.42418	235	0.167693	7484	1.06879	2599	1.6952	1133
SASH3	9020.8	1279	1.24829	1980	1.40325	1114	-0.586595	12285	-1.0655	12699
PSMB8	9025.77	1280	-0.110614	8159	1.34865	1263	0.959325	3090	1.33788	1881
RAD54L	9027.94	1281	1.79839	843	0.178446	7412	1.27044	1878	0.289968	5743
OTX1	9028.42	1282	0.509396	4839	0.634467	4348	1.2392	1979	0.801767	3626
TBC1D16	9028.5	1283	0.0504482	7219	1.17261	1769	0.879921	3483	-1.2951	13718
CEP250	9029.65	1284	1.90089	682	0.295381	6614	0.846778	3642	0.498244	4832
FAM3A	9033.23	1285	-0.489373	10305	2.06329	218	1.23455	2008	-0.433129	9367
NPBWR1	9033.86	1286	0.0287039	7343	0.925869	2768	1.44936	1401	-0.163222	7979
OTUD5	9040.97	1287	0.0840232	7018	0.881272	3007	1.43898	1426	-1.36837	13978
PTPN9	9042.88	1288	0.141122	6707	1.44424	1031	0.469335	5663	0.609712	4375
CBL	9043.32	1289	1.80127	840	1.2802	1448	-0.805544	13334	0.573462	4508
KCTD5	9044.68	1290	0.786139	3563	0.504778	5197	1.16893	2226	1.95345	755
ATP6V0D1	9045.09	1291	0.306304	5852	0.931894	2748	0.852635	3613	1.46501	1586
TOP2A	9046.66	1292	2.72512	134	0.0723653	8140	1.39142	1543	1.01196	2832
GRK6	9046.81	1293	0.0396185	7283	0.843363	3176	1.79122	731	-0.437829	9393
UCN2	9047.19	1294	0.542146	4678	0.672402	4120	1.04895	2684	0.764847	3763
ORC3	9047.91	1295	1.88399	716	1.24363	1533	-0.810929	13359	-0.661105	10608
DAZAP1	9053.12	1296	-0.204947	8703	1.53289	837	0.938276	3173	0.341065	5533
NUDC	9058.03	1297	1.59181	1211	0.108349	7914	2.02216	443	-0.309251	8727
TRIM21	9059.49	1298	0.463131	5058	0.70543	3919	1.0829	2544	2.3882	370
AURKC	9059.88	1299	0.392145	5429	0.90718	2867	0.764042	4024	-0.545147	10004
ATF5	9062	1300	-0.214899	8751	1.49418	911	0.97948	2979	0.835962	3499
KLHL8	9062.84	1301	1.3934	1647	0.513874	5121	0.552171	5172	1.73086	1081
IL32	9063.08	1302	0.0299965	7337	1.38474	1157	0.66598	4551	0.267702	5855
DCUN1D5	9063.23	1303	2.08446	474	0.630965	4367	0.0568029	8310	0.751242	3820
PTGIR	9063.48	1304	-0.119935	8202	1.46064	990	0.850178	3623	-1.70979	14951
GCAT	9064.43	1305	0.836093	3378	0.476244	5399	1.19053	2144	-0.589382	10224
PRODH	9071.37	1306	0.452468	5108	0.50232	5221	3.85457	1	-0.508784	9795
HLA-DRA	9072.03	1307	1.11896	2381	1.89011	356	-0.787557	13256	-1.67086	14863
LRP12	9074.76	1308	0.73345	3805	1.20396	1656	-0.0056221	8716	1.11891	2505
HDAC1	9075.14	1309	2.05892	504	0.434467	5670	0.448335	5794	2.4478	334
ATP2C2	9075.46	1310	0.795957	3524	2.16729	171	-0.516927	11967	0.305114	5683
ATPSCKMT	9079.54	1311	0.553671	4618	0.625112	4408	1.15105	2281	-0.160593	7971
FAM184A	9081.01	1312	2.90689	94	-0.0335361	8912	2.36987	188	-0.184998	8096
FAM214B	9081.58	1313	-0.126277	8239	1.51555	869	0.805286	3836	0.803065	3619
USP11	9082.86	1314	1.43225	1578	2.04866	228	-1.23434	14681	0.032669	7029
MRPS7	9083.15	1315	0.486173	4945	1.6694	624	-0.0544501	9063	0.463683	4979
POMP	9084.42	1316	2.0387	531	0.88753	2972	-0.335574	10940	1.05553	2695
GSS	9095.11	1317	0.654487	4149	0.388807	5955	3.11318	25	1.93642	779
SPOCK2	9100.09	1318	0.714365	3891	1.37713	1180	-0.125152	9552	-1.47522	14349
ERAP1	9100.39	1319	1.08147	2507	1.45367	1011	-0.501662	11874	0.31789	5630
MEPCE	9101.11	1320	2.05247	514	-0.00594357	8697	3.06907	32	-0.730086	10989
ZNFX1	9101.15	1321	0.0217243	7384	1.18324	1734	0.885535	3451	2.7955	163
NFATC2	9102.85	1322	1.06046	2569	1.94674	301	-0.764216	13149	-0.597249	10256
TXNDC11	9103.23	1323	0.0880994	6993	0.891471	2956	1.33849	1679	0.106206	6626
SELENOF	9107.08	1324	2.07085	490	1.05985	2187	-0.643	12546	0.601601	4408
MLLT1	9112.34	1325	0.098716	6943	1.04398	2253	0.954824	3115	0.0276065	7054
SSX2IP	9113.62	1326	3.24217	38	0.161612	7529	0.979218	2980	1.49965	1510
PITPNM3	9114.5	1327	1.33198	1777	1.27251	1462	-0.543762	12091	1.69408	1134
FOXO4	9117.41	1328	0.328687	5748	0.755368	3625	1.16921	2222	-0.242537	8398
ATCAY	9119.22	1329	0.545892	4656	0.56161	4819	1.40017	1515	-0.699973	10810
F5	9120.76	1330	-0.338304	9467	1.19747	1689	1.90761	568	-1.43669	14226
FUZ	9121.03	1331	0.590372	4436	1.16432	1800	0.158538	7618	-0.0123015	7253
GNLY	9121.15	1332	0.298792	5893	0.721352	3827	1.35433	1633	0.943898	3066
ZFAT	9121.44	1333	1.18097	2190	0.807232	3359	0.120612	7875	-0.965729	12197
PALB2	9122.14	1334	0.566535	4549	0.918028	2814	0.49358	5515	-0.327576	8827
ERP27	9123.12	1335	-0.0484969	7788	1.76012	497	0.534042	5279	-0.814445	11404
LCN2	9125.89	1336	0.42026	5278	0.546617	4926	2.04088	425	2.43686	336
NANP	9127.14	1337	1.27607	1921	0.429422	5703	0.816338	3785	0.105421	6632
SLIT2	9127.26	1338	0.516849	4791	1.01582	2372	0.408283	6022	-1.45592	14280
MCM9	9130.7	1339	1.47422	1457	1.30073	1404	-0.67062	12695	0.279263	5788
ST6GAL1	9131.09	1340	1.61944	1156	1.42443	1071	-0.913681	13768	-1.53171	14507
LPCAT1	9133.8	1341	0.396575	5408	0.707311	3906	1.17276	2206	0.209404	6138
PDK2	9134.09	1342	0.0149491	7420	0.90055	2900	1.52342	1229	0.892586	3258
FMR1	9134.25	1343	0.71478	3888	1.29857	1407	-0.0725303	9187	0.661788	4166
CD53	9139.85	1344	1.20723	2117	1.5419	828	-0.702878	12863	-1.20739	13340
SLC19A1	9140.31	1345	0.755023	3700	0.562676	4815	0.987888	2943	-2.38495	15643
DNA2	9143.58	1346	1.89745	688	0.474645	5405	0.385576	6167	0.91549	3170
C2CD5	9151.52	1347	1.7318	947	0.605158	4540	0.181614	7465	-0.894809	11839
ST3GAL5	9154.94	1348	1.24592	1986	1.48025	946	-0.701405	12855	-2.53244	15689
DDX27	9155.21	1349	1.70847	989	0.633534	4358	0.137207	7760	2.1213	589
NDRG2	9156.01	1350	0.149941	6660	0.753169	3631	1.65252	968	1.22506	2180
ZNF189	9156.54	1351	1.29361	1877	1.45353	1012	-0.707938	12889	0.476411	4926
ANKFY1	9157.51	1352	-0.474469	10234	1.60357	731	1.46302	1366	1.82691	951
ONECUT2	9158.58	1353	-0.44682	10087	2.4777	56	1.00423	2873	-1.13217	13021
BCR	9160.46	1354	0.452095	5110	0.587212	4658	1.51835	1247	1.63433	1246
YWHAH	9160.51	1355	0.452276	5109	1.05696	2199	0.419045	5958	0.0116318	7132
ENKD1	9162.88	1356	0.441496	5175	0.497216	5250	3.14993	24	-0.990144	12320
KDM2A	9163.04	1357	0.920859	3050	0.454932	5525	1.07588	2565	1.93365	782
JAML	9166.79	1358	0.746885	3737	2.38483	83	-0.522387	12003	-1.88963	15243
ATP5F1B	9173	1359	1.09105	2470	0.76312	3588	0.231492	7131	1.67618	1167
KCTD13	9176.78	1360	-0.457288	10141	1.84824	399	1.18205	2173	-0.970994	12230
STAMBPL1	9180.06	1361	1.99136	576	0.579519	4703	0.140157	7743	-1.2484	13527
ZNF672	9180.82	1362	1.59472	1205	0.642681	4296	0.158859	7616	-0.589959	10225
MED31	9184.15	1363	1.82039	814	0.815736	3308	-0.202529	10079	0.524837	4725
CNNM4	9184.5	1364	0.399468	5389	0.635665	4336	1.40347	1507	3.03587	117
PPM1D	9185	1365	0.983506	2822	0.403897	5865	1.14973	2285	0.199241	6189
RNF138	9187.08	1366	0.134623	6750	1.67484	617	0.304616	6670	0.458252	5008
GRM3	9189.38	1367	1.50361	1393	0.393495	5923	0.718755	4245	0.667957	4135
PAXX	9191.2	1368	0.584722	4463	0.96315	2597	0.382669	6187	-0.481755	9640
CHMP7	9192.68	1369	0.948883	2951	1.42929	1060	-0.401801	11316	0.542912	4639
COX7A2	9200.46	1370	2.00896	563	0.649852	4245	-0.000119041	8678	1.51642	1475
CD9	9201.09	1371	0.93067	3012	0.470522	5434	1.0049	2867	0.836136	3497
ZNF428	9205.08	1372	2.13095	427	0.235275	7026	0.864384	3557	-0.790558	11289
DAP	9205.27	1373	0.795032	3530	1.68464	596	-0.415415	11393	0.243308	5975
CBX4	9210.42	1374	0.682711	4024	0.988232	2497	0.245958	7049	0.30497	5684
TMEM116	9214.56	1375	0.733946	3802	0.954689	2634	0.235258	7115	-1.01345	12436
CLPP	9217.99	1376	-0.0846991	8006	1.15169	1841	1.07366	2572	0.449332	5055
LCP1	9219.54	1377	1.50981	1375	2.08464	207	-1.60201	15276	-0.167397	8004
WDTC1	9222.41	1378	1.50794	1381	0.0665587	8180	3.65382	3	0.585544	4467
HEXB	9223.55	1379	1.50831	1380	0.892445	2949	-0.197234	10025	0.901689	3224
DESI1	9224.21	1380	-0.105801	8125	2.52894	47	0.438813	5848	0.336127	5556
IDH3G	9224.33	1381	0.229122	6236	1.01964	2359	0.737754	4147	-0.445787	9441
CUL2	9229.17	1382	0.645815	4193	1.69172	587	-0.264577	10499	1.44571	1620
XBP1	9230.58	1383	2.49782	211	1.06012	2184	-0.774172	13191	1.27727	2017
TRIM28	9234.5	1384	1.48625	1432	0.168719	7478	1.50038	1297	2.05787	645
ATP13A1	9234.88	1385	-0.33179	9427	1.59974	742	1.05442	2658	-0.200303	8178
ESYT2	9236.87	1386	0.0829808	7030	0.992609	2478	1.02298	2797	1.64847	1219
STK32C	9240.44	1387	0.427742	5238	0.612383	4500	1.39985	1518	-0.130828	7840
EMC9	9241.04	1388	1.94038	625	0.81676	3299	-0.261651	10478	1.62982	1255
LMTK2	9242.28	1389	1.13648	2332	0.171238	7457	2.88843	53	1.23182	2154
RHOC	9243.57	1390	0.976163	2851	0.246207	6958	2.24693	262	0.701171	4021
DYNC2I2	9247.46	1391	-0.0343816	7714	1.0265	2337	1.20605	2100	-0.737857	11030
GPR65	9249.39	1392	0.966712	2884	1.52855	844	-0.511164	11935	-0.820987	11446
ARNTL2	9252.44	1393	0.303981	5866	0.850554	3150	0.927502	3220	1.2425	2118
MAP2K1	9255.24	1394	0.0624907	7155	1.86439	382	0.305395	6666	0.539019	4654
MAPK3	9256.11	1395	0.22476	6248	0.868504	3060	1.00951	2848	0.98725	2913
PPP1R3C	9260.45	1396	1.10415	2424	1.34014	1290	-0.484581	11766	-1.68664	14910
CDC40	9260.64	1397	2.87069	101	0.773099	3536	-0.318265	10818	0.502776	4806
ZFY	9261.46	1398	-0.325546	9393	1.44148	1037	1.17677	2193	0.913264	3180
NKAIN4	9261.58	1399	0.0523686	7210	0.930114	2755	1.21982	2054	-0.240727	8387
MBOAT7	9263.2	1400	0.149874	6661	0.84757	3161	1.21393	2072	-0.0546088	7459
PLB1	9265.46	1401	0.372513	5516	0.728519	3785	1.08554	2534	-1.19002	13270
TDRD7	9271.5	1402	0.94196	2982	1.13752	1883	-0.16982	9846	1.92827	792
RBM19	9272.81	1403	-0.0285331	7686	1.79616	439	0.441954	5824	-2.20995	15555
MGAT4A	9273.69	1404	2.01897	550	0.718285	3844	-0.133045	9605	-1.06483	12697
FAM171A2	9274.89	1405	0.945498	2966	0.435333	5661	1.05961	2640	-0.287568	8614
CXXC1	9275.24	1406	-0.627055	11067	1.6036	730	2.08088	391	-0.0555475	7464
MYB	9275.6	1407	2.39338	254	0.626563	4399	-0.0408279	8973	0.541814	4644
GPR143	9278.06	1408	0.843771	3350	0.366899	6100	1.51614	1251	-1.30651	13758
DUS1L	9280.58	1409	0.712074	3901	0.80006	3394	0.473366	5643	-0.00131912	7199
ZC3HC1	9280.62	1410	1.09007	2476	0.528082	5033	0.664456	4561	0.233632	6023
APOL4	9285.18	1411	1.47595	1455	0.601642	4567	0.261749	6936	1.3813	1777
CFAP119	9287.62	1412	0.363966	5576	0.778191	3504	0.969852	3028	-0.846361	11600
EMG1	9290.93	1413	0.650272	4177	1.13218	1915	0.0889523	8097	0.392654	5311
SLC39A7	9297.78	1414	1.19191	2164	0.321912	6410	1.11593	2407	2.12286	587
FAIM2	9299.72	1415	0.276812	6006	0.660056	4194	1.58348	1109	-0.822751	11456
KCNG3	9307.78	1416	0.471188	5016	0.475797	5403	2.2949	238	-0.719873	10926
FBXO45	9310.38	1417	1.36593	1707	1.48275	941	-0.861342	13565	0.9597	3007
ZNF768	9311.24	1418	-0.389688	9770	1.40635	1106	1.36312	1612	-1.85202	15196
SDC3	9311.84	1419	1.44324	1544	0.790939	3440	-0.0460625	9017	-1.16934	13177
FBXO7	9312.94	1420	0.405175	5355	0.977871	2543	0.541078	5236	0.758284	3792
GALC	9316.54	1421	2.0003	570	0.907761	2863	-0.445592	11537	-0.254779	8464
EGFL6	9322.84	1422	0.69479	3975	2.64383	32	-0.535665	12056	0.925444	3135
GZMK	9323.89	1423	0.573395	4513	1.28203	1442	0.0144853	8581	-0.599977	10277
DKKL1	9324.42	1424	-0.0182121	7620	1.37067	1204	0.665838	4553	-1.18035	13232
SLC9A3	9325.2	1425	-0.132177	8278	1.24648	1526	0.977055	2988	-0.0743379	7563
PLA2G2D	9333.2	1426	0.694283	3979	1.30415	1399	-0.109162	9452	-0.4879	9676
ANKS6	9335.07	1427	0.820337	3434	1.07753	2127	-0.0265335	8848	1.9024	824
CNPY4	9335.28	1428	-0.116856	8186	1.3402	1289	0.856485	3594	-1.38224	14030
CALM3	9340.59	1429	1.57997	1234	0.345017	6240	0.735468	4157	1.98316	718
MAOB	9341.18	1430	0.400405	5383	1.04461	2252	0.446517	5807	-1.49656	14407
CPTP	9343.74	1431	0.735005	3795	0.614039	4491	0.80968	3816	0.573794	4506
EDEM2	9347.19	1432	-0.0354409	7719	2.32822	99	0.320935	6570	1.03119	2766
EIF1	9348.76	1433	1.69918	1003	0.370408	6074	0.617355	4824	1.02567	2779
TLCD3A	9348.94	1434	1.19898	2138	1.71049	567	-0.904582	13733	-0.214089	8251
HS6ST2	9350.17	1435	0.785241	3569	0.451592	5546	1.19296	2134	0.504201	4802
STK24	9357.2	1436	-0.0387487	7735	1.74578	511	0.450833	5777	1.62656	1258
MRPL44	9357.66	1437	1.45836	1507	0.482348	5360	0.498838	5481	0.563247	4554
DAD1	9360.9	1438	1.3422	1748	0.836251	3210	-0.0817813	9257	0.712245	3978
RABIF	9362.29	1439	0.230269	6229	0.96488	2591	0.774556	3977	-1.49088	14394
RNF121	9362.97	1440	0.47042	5021	0.454713	5527	2.61537	99	0.775239	3740
DGKH	9371.29	1441	0.599795	4392	0.988178	2498	0.280528	6824	1.56881	1361
NDUFA3	9371.65	1442	2.28744	312	0.0983362	7981	1.17089	2213	2.28335	444
ACTG1	9372.59	1443	0.545173	4662	0.679245	4081	0.894215	3405	-0.0187297	7282
HPS6	9373.42	1444	0.555086	4610	1.43892	1043	-0.0882238	9300	-1.06902	12714
PACSIN2	9375.86	1445	0.241399	6173	0.728701	3784	1.29888	1799	1.82754	949
SLC26A9	9376.28	1446	2.01487	555	-0.0119447	8758	2.08848	383	-0.0177255	7278
DIDO1	9377.74	1447	0.979032	2834	0.573537	4747	0.626302	4778	0.752691	3814
PXMP4	9384.3	1448	0.385294	5460	0.860155	3096	0.734268	4162	1.59958	1308
DYNLL2	9385.28	1449	1.33584	1767	0.531404	5011	0.44098	5827	1.07579	2639
TBL1X	9385.51	1450	1.13409	2337	0.968563	2574	-0.144494	9672	-1.19267	13286
TTYH3	9387.86	1451	0.721863	3863	0.525126	5053	1.03783	2726	-0.634367	10452
ORAI2	9388.17	1452	0.516283	4796	0.734148	3746	0.794674	3883	-1.60383	14695
ANAPC11	9388.32	1453	1.11293	2403	0.818206	3292	0.0708453	8207	0.340251	5540
IFI27L2	9389.36	1454	-0.142481	8330	1.12684	1929	1.15815	2264	0.989494	2905
SPSB2	9390.53	1455	0.438592	5189	2.40131	76	-0.241566	10349	-1.48008	14363
ITM2C	9395.62	1456	1.50066	1402	1.047	2244	-0.469794	11673	-0.654917	10571
TRAPPC14	9397.79	1457	0.533217	4723	0.512817	5128	1.46509	1360	0.811891	3589
MLPH	9401.05	1458	-0.379365	9710	1.11039	1995	2.40174	168	-0.440233	9409
PARP9	9401.31	1459	1.08323	2496	0.731262	3768	0.224676	7186	1.35722	1830
PPP4R3A	9401.79	1460	1.51822	1354	0.899891	2903	-0.263343	10492	1.20628	2229
C9orf72	9414.55	1461	2.55365	195	1.09562	2061	-0.924699	13802	-0.191856	8129
FAM120A	9415.27	1462	0.820325	3435	1.18191	1736	-0.155322	9749	0.0203155	7087
MSC	9415.7	1463	-0.0765808	7944	1.07606	2134	1.0976	2479	-1.7312	14995
MPHOSPH6	9418.3	1464	0.815444	3455	1.58753	758	-0.455197	11599	-0.0104241	7246
RBCK1	9418.69	1465	0.709633	3917	0.660654	4191	0.700498	4358	1.79592	988
SF3A1	9419.17	1466	1.23735	2016	0.601498	4569	0.354574	6379	0.618696	4337
BCL3	9419.9	1467	0.327871	5751	2.04785	229	-0.0882869	9301	0.694488	4048
FAAH2	9420.91	1468	1.29195	1881	0.34497	6241	0.900455	3375	-0.175349	8044
HDAC6	9422.73	1469	0.752862	3708	0.756471	3620	0.452988	5761	-1.26726	13603
DMXL2	9422.9	1470	1.86182	755	1.16743	1782	-0.854485	13544	0.240275	5984
ERN2	9423.95	1471	0.615133	4313	0.772974	3537	0.572941	5049	2.56398	262
SNTA1	9424.64	1472	-0.275648	9112	1.03127	2309	1.99169	475	-0.258927	8480
APOL3	9424.8	1473	-0.717203	11529	2.0314	240	1.66321	949	0.724606	3919
ACOT4	9426.57	1474	0.709115	3920	1.37596	1187	-0.209685	10122	-0.301968	8677
SPINK1	9426.8	1475	-0.356774	9585	1.88657	359	0.870011	3531	-1.58121	14638
MB21D2	9427.01	1476	-0.233127	8856	1.05573	2202	1.61311	1054	0.235847	6009
MLLT6	9431.14	1477	0.42808	5236	1.45032	1020	0.0195596	8551	-0.174007	8032
SYVN1	9431.68	1478	0.56843	4540	0.92558	2769	0.380906	6207	1.36883	1801
ADAL	9432.9	1479	1.55582	1276	1.11079	1993	-0.611588	12407	1.40037	1730
KIAA0895L	9433.93	1480	-0.0986715	8085	1.35619	1245	0.765114	4013	-0.275981	8556
TMEM167A	9437.71	1481	1.44836	1530	0.806425	3366	-0.104709	9420	0.947532	3050
CTSZ	9443.06	1482	0.283493	5967	1.51909	859	0.12852	7827	-0.772829	11213
GPS1	9443.29	1483	0.886847	3174	0.530024	5021	0.7938	3888	-0.744801	11061
TIRAP	9443.45	1484	0.124643	6807	1.88262	361	0.166717	7569	0.292466	5730
ARHGAP26	9445.85	1485	0.820715	3432	0.436181	5652	1.14228	2312	-0.879617	11765
GRIPAP1	9447.28	1486	0.410292	5329	1.29522	1413	0.146778	7695	0.549868	4611
CD27	9449.11	1487	0.481024	4974	1.32212	1343	0.0513436	8345	-0.838502	11564
MVB12A	9450.07	1488	-0.361058	9607	1.45722	998	1.13992	2320	-0.289564	8622
RELT	9451.64	1489	0.0559769	7188	0.941132	2699	1.07944	2557	-1.36635	13973
PITX2	9452.04	1490	0.503252	4867	0.526498	5045	1.44371	1415	-1.72796	14986
SLC16A5	9456.34	1491	0.741358	3762	1.44949	1021	-0.302057	10725	1.71022	1109
SLC6A16	9456.49	1492	2.01043	562	1.36617	1217	-1.38385	14969	-1.61793	14722
CREBZF	9456.77	1493	2.23983	348	0.751812	3641	-0.287481	10636	0.895876	3239
SERTAD4	9459.29	1494	0.309436	5847	1.71825	549	0.0068492	8625	-0.308924	8725
CTNNBL1	9460.72	1495	0.568779	4536	0.525623	5052	1.26571	1896	2.49421	307
SCAMP2	9461.29	1496	0.814542	3458	1.34837	1265	-0.298765	10706	3.44653	61
CLCN7	9464.61	1497	-0.174384	8502	1.20541	1648	1.04526	2698	-0.343852	8901
SLC35C2	9466.07	1498	0.906763	3111	0.893653	2939	0.101871	8010	2.72559	193
HIRIP3	9466.14	1499	0.72098	3869	0.509241	5156	1.05218	2670	-1.24296	13508
TYK2	9469.65	1500	0.824309	3417	0.649801	4246	0.569091	5072	-0.227538	8322
SCML4	9470.7	1501	0.722296	3859	2.0379	237	-0.547366	12114	-0.914717	11939
CENPI	9471.6	1502	1.51153	1370	0.39859	5891	0.603929	4880	-0.232517	8350
CPNE1	9472.75	1503	0.886768	3175	0.372189	6059	1.24586	1955	1.93162	785
PRRG2	9475.33	1504	0.411556	5321	0.661414	4181	1.10335	2459	2.49102	310
SARAF	9478.46	1505	0.396189	5412	1.26265	1485	0.176022	7497	0.567841	4531
ZNF610	9479.57	1506	1.32008	1810	0.199893	7269	1.35867	1621	-1.23306	13468
TNK1	9482.96	1507	-0.404503	9847	1.45577	1003	1.22948	2027	0.0834308	6751
SLC26A6	9483.71	1508	0.710718	3913	0.806926	3362	0.399363	6076	1.33834	1878
TLR1	9484.85	1509	1.32093	1809	1.64821	659	-1.07474	14292	-1.59336	14672
FST	9488.25	1510	-0.695705	11426	1.5639	792	2.41293	162	1.74594	1053
RETREG3	9492.86	1511	-0.0216836	7646	1.06053	2182	0.981741	2965	1.89876	828
UROS	9494.26	1512	0.501427	4877	0.680385	4073	0.907699	3343	-0.711798	10881
COG6	9494.67	1513	2.09827	462	1.08777	2084	-0.849865	13526	1.55438	1391
FAAP24	9494.96	1514	0.735288	3792	0.936447	2723	0.176409	7496	0.647095	4224
FAM222B	9497.29	1515	-0.273784	9098	2.36121	88	0.602739	4888	0.905959	3212
A4GALT	9499.53	1516	-0.309621	9307	1.28646	1437	1.2347	2007	3.47175	56
DESI2	9500.47	1517	1.2839	1899	0.82405	3265	-0.074233	9201	-1.62065	14731
SEC16A	9500.87	1518	-0.563113	10708	1.37619	1186	2.00245	468	1.27939	2013
C1QC	9501.07	1519	0.462864	5060	1.46173	985	-0.045089	9006	-1.37477	14005
RBL1	9506.45	1520	3.17023	45	0.0607574	8210	1.11168	2418	0.951892	3030
CCDC126	9511.1	1521	-0.420624	9942	1.76448	487	0.990808	2932	-0.320934	8789
INTS9	9514.86	1522	0.672017	4074	0.784072	3477	0.46683	5683	0.431341	5141
SYT16	9514.88	1523	0.950104	2945	0.357394	6157	1.18	2180	-0.97251	12239
NEMP1	9523.49	1524	1.15428	2277	0.588515	4651	0.404255	6045	-1.12221	12969
PGK2	9525.61	1525	0.414989	5310	0.994431	2469	0.438792	5850	-0.314856	8766
GLB1	9525.73	1526	0.568752	4537	0.646289	4273	0.875429	3511	1.31056	1941
EPOP	9526.64	1527	-0.0995592	8093	1.14666	1858	0.974654	3005	-1.27675	13641
ZNF280B	9532.24	1528	0.288628	5950	1.49386	914	0.115156	7917	-1.80003	15108
RUSC1	9532.57	1529	1.62999	1141	0.0593762	8222	1.71342	863	-0.942624	12075
PRPF4	9532.66	1530	1.83599	791	1.12096	1956	-0.813226	13369	2.12194	588
KIF18B	9532.96	1531	0.997119	2779	0.650332	4244	0.39172	6118	1.41096	1711
PARPBP	9535.15	1532	1.40922	1620	0.509711	5150	0.401286	6060	-0.46158	9531
PSMG2	9536.67	1533	0.893219	3156	1.29481	1415	-0.344874	10999	0.404994	5259
RNF213	9536.73	1534	0.126184	6796	0.787552	3456	1.28448	1836	1.46598	1583
LDLRAP1	9537.07	1535	0.540418	4687	0.833939	3221	0.525485	5331	1.06786	2665
ZWINT	9537.22	1536	1.65978	1087	0.572088	4757	0.163804	7586	1.64223	1230
SNAPC2	9542.35	1537	0.0373748	7300	1.37915	1177	0.498112	5484	-0.544988	10003
MPDU1	9544.66	1538	-0.368716	9652	2.2659	123	0.743467	4112	1.95775	749
KMT5C	9544.82	1539	0.0902087	6983	0.855805	3119	1.16889	2227	0.314507	5640
VBP1	9546.72	1540	1.00552	2752	1.20602	1646	-0.372918	11159	1.21465	2209
CRACR2B	9550.05	1541	-0.110378	8158	1.115	1976	1.0369	2730	0.19619	6200
SLX4IP	9550.18	1542	1.22316	2073	0.854613	3123	-0.08919	9317	0.85292	3425
N4BP2	9550.3	1543	1.72532	956	0.714901	3859	-0.120452	9520	-0.0946891	7662
USP35	9556.67	1544	0.48217	4968	0.810174	3340	0.633484	4735	0.501302	4813
NEDD4L	9556.68	1545	0.108643	6901	0.87983	3012	1.07362	2573	2.0603	643
TUBA8	9562.75	1546	-0.648918	11198	1.58697	759	1.81487	697	-1.50777	14435
POLA1	9563.61	1547	2.84943	106	0.923639	2781	-0.698141	12837	-0.965808	12199
TBC1D9	9563.93	1548	2.05524	511	0.318321	6448	0.541526	5230	0.986809	2915
MSLN	9565.56	1549	-0.250907	8955	1.6461	664	0.741385	4122	0.590442	4447
C17orf64	9568.23	1550	0.722262	3860	0.480021	5374	1.10316	2461	-0.359405	8978
IRAK4	9570.02	1551	1.15432	2276	1.38664	1154	-0.69716	12833	-0.848785	11611
PASK	9570.2	1552	0.826026	3409	0.557887	4846	0.740827	4127	0.166278	6339
RGL1	9572.02	1553	3.10108	59	1.27957	1449	-1.82438	15472	-1.04203	12582
JPH1	9572.63	1554	1.18069	2191	0.308244	6523	1.04975	2678	0.839667	3482
CPSF7	9574.49	1555	1.44729	1533	0.154428	7580	1.36462	1607	1.42519	1672
METRNL	9578.29	1556	-0.793392	11918	2.18193	164	1.7348	827	0.38648	5336
ABHD12B	9578.31	1557	0.357518	5604	0.808876	3347	0.803146	3845	-0.950632	12117
ABRACL	9583.43	1558	1.28197	1906	0.613882	4494	0.254117	6996	1.00944	2839
ETV6	9586.79	1559	1.07963	2514	0.838204	3199	0.0105889	8605	-0.0848231	7621
XPA	9587.54	1560	1.26338	1948	0.343745	6248	0.858404	3584	1.62202	1267
GGCT	9588.85	1561	1.22834	2051	0.276431	6757	1.10283	2463	0.741877	3858
SF3B3	9591.71	1562	0.778599	3596	0.26743	6812	2.50924	133	0.0646926	6854
DLX2	9592.02	1563	1.23722	2019	0.667813	4148	0.173933	7512	-0.537778	9969
MCF2L2	9594.83	1564	0.575022	4505	0.417408	5776	1.7437	811	-1.26958	13612
STC1	9595.26	1565	0.947651	2958	1.1066	2016	-0.229743	10246	0.689476	4064
SLC25A24	9597.76	1566	0.180337	6508	0.849636	3154	0.985989	2947	0.879766	3314
LRP5	9599.76	1567	-0.247295	8933	0.943563	2689	2.14884	341	1.13099	2473
GABRR2	9600.02	1568	0.60793	4348	0.450284	5557	1.42073	1467	-1.50973	14437
SLFN11	9600.11	1569	0.406041	5349	1.41677	1085	0.0139693	8587	0.647703	4220
BVES	9604.31	1570	2.08704	470	0.0556044	8246	1.2567	1923	-1.19589	13301
RALGAPA2	9612.81	1571	1.8458	774	1.08391	2097	-0.79295	13277	0.924266	3137
ARAF	9612.89	1572	-0.0315055	7701	0.804445	3379	1.73736	823	-0.105162	7711
SP100	9613.2	1573	0.925901	3037	1.05579	2201	-0.164332	9812	0.338401	5548
IL2RA	9613.71	1574	0.54436	4666	1.33766	1298	-0.0732969	9191	-1.34198	13886
XRCC3	9613.88	1575	-0.0907285	8037	1.56833	786	0.528929	5306	0.269774	5841
E2F3	9614.21	1576	1.20429	2122	2.13007	188	-1.39708	14990	-1.43287	14213
TAF6L	9615.03	1577	0.689176	4001	0.462731	5479	1.18961	2146	-0.111659	7742
PTPN1	9615.2	1578	1.5853	1224	0.964588	2592	-0.471415	11684	0.858177	3394
PPIL1	9617.44	1579	1.64184	1122	0.711791	3883	-0.0950831	9363	0.506881	4791
EML3	9625.32	1580	-0.667617	11280	1.63918	671	1.7121	867	-0.0460167	7421
TMEM74B	9628.63	1581	0.271504	6030	0.530685	5016	2.51719	130	-0.394481	9157
RUSF1	9630.25	1582	0.0358115	7304	0.746168	3682	1.72201	849	-1.32225	13815
SLC25A40	9630.25	1583	1.71242	975	0.801484	3391	-0.271119	10542	-0.239898	8382
HLA-G	9630.58	1584	0.715823	3884	0.341902	6261	1.72359	847	-0.312378	8751
LGR6	9631.51	1585	1.08223	2500	1.65839	642	-0.874016	13608	-1.69002	14916
ING4	9636.71	1586	0.582189	4477	0.749997	3658	0.583975	4988	-0.810344	11379
ZNF385C	9639.16	1587	0.191717	6448	1.41765	1080	0.239785	7085	-0.611408	10330
NXPH4	9639.37	1588	0.11153	6884	0.922327	2789	0.936911	3183	-1.83849	15175
PYDC1	9640.11	1589	0.0158967	7408	0.833319	3225	1.37083	1593	-0.977531	12260
AP3D1	9646.59	1590	0.421917	5266	0.525713	5049	1.53708	1204	1.82032	961
CCL22	9654.52	1591	-0.530716	10563	2.24796	130	0.976544	2994	0.745587	3848
GPR160	9655.49	1592	1.77516	876	0.135685	7704	1.09899	2473	-0.129991	7831
OGDH	9657.63	1593	1.02204	2691	0.41276	5803	0.877262	3498	1.60543	1294
USP27X	9658.02	1594	1.10239	2430	0.336049	6316	1.00032	2893	-0.255931	8469
FAM117A	9661.31	1595	1.44866	1529	1.29239	1424	-0.862242	13569	-1.9468	15316
NLK	9661.32	1596	0.87578	3215	1.26562	1479	-0.349546	11030	0.106428	6624
COX6B1	9670.22	1597	1.09009	2475	0.359018	6146	0.937755	3177	1.96812	732
KBTBD12	9670.84	1598	2.69466	143	0.611987	4503	-0.146526	9691	-1.55459	14579
PDHA1	9675.49	1599	0.507478	4848	1.30492	1397	-0.027699	8857	1.32717	1902
TCF3	9677.02	1600	-0.0904974	8035	1.66286	635	0.461103	5719	-1.01822	12463
WRAP73	9682.71	1601	2.0454	524	0.142834	7654	0.949734	3129	0.0269022	7057
KCNJ13	9685.4	1602	1.08029	2512	0.146397	7624	2.17696	322	2.72096	196
TMEM62	9686.79	1603	1.22951	2043	1.3779	1178	-0.809317	13347	2.11512	594
DMAC2L	9690.02	1604	2.05677	509	1.03595	2281	-0.832814	13455	0.894658	3247
HCAR1	9691.72	1605	1.67179	1055	1.13221	1914	-0.813769	13373	0.939375	3087
OTUB1	9693.92	1606	1.13634	2333	0.351199	6189	0.907405	3345	2.67479	218
HACL1	9695.23	1607	1.23706	2020	0.101211	7954	2.04822	419	0.442685	5091
LY6E	9700.27	1608	-0.776664	11837	1.77464	476	1.89867	580	2.4912	309
PHB2	9701.42	1609	0.120266	6831	0.997685	2455	0.764782	4018	0.334246	5569
SUB1	9703.07	1610	1.50596	1388	0.787169	3458	-0.187298	9957	0.169081	6325
PPP2R1A	9708.7	1611	1.13316	2340	0.340895	6269	0.929516	3210	2.49997	303
PITHD1	9709.99	1612	0.905637	3114	0.228211	7080	1.92958	542	0.948938	3043
OASL	9711.53	1613	0.100767	6939	2.20828	150	0.0593228	8296	1.35207	1842
TMEM260	9713.37	1614	0.798126	3517	0.988353	2496	-0.011248	8746	-0.126645	7816
PLD4	9714.75	1615	0.533421	4722	0.661601	4179	0.816051	3786	-1.88264	15231
C3	9719.72	1616	-0.351699	9551	2.12374	193	0.682989	4459	-0.627473	10419
TRIR	9721.4	1617	0.230035	6231	0.892742	2946	0.772674	3982	0.223799	6057
CALU	9721.74	1618	0.670965	4078	0.716955	3849	0.519681	5361	0.26097	5887
MCM6	9722.76	1619	1.56933	1253	0.209851	7201	0.970324	3021	0.163528	6357
H2BC9	9723.09	1620	1.34179	1749	0.0596103	8219	2.13224	356	1.65412	1211
CCDC93	9723.66	1621	1.1499	2291	0.705723	3918	0.130586	7812	0.606774	4388
SAMHD1	9724.05	1622	1.28338	1902	1.20486	1651	-0.674511	12716	1.60925	1287
STAT3	9725.89	1623	1.72353	962	0.635702	4335	-0.0373289	8936	2.16697	541
SIGLEC16	9726.73	1624	0.0657365	7137	1.0155	2375	0.817359	3778	0.427282	5164
BRCA1	9727.3	1625	0.290445	5942	0.906119	2870	0.665269	4556	0.0348634	7016
STAT6	9727.95	1626	0.56792	4542	1.3261	1336	-0.119999	9516	0.832642	3508
PHEX	9730.27	1627	-0.221198	8786	0.917347	2817	1.91805	558	-1.41251	14130
SURF4	9731.84	1628	0.355982	5610	1.68503	595	-0.101282	9401	1.28449	2001
VAMP5	9735.77	1629	0.61987	4297	0.632227	4359	0.74718	4095	-0.0354948	7360
TRIM14	9740.62	1630	-0.00361625	7534	1.88132	364	0.240161	7083	1.19463	2266
JPT1	9740.74	1631	0.631079	4251	0.356137	6164	1.80598	714	1.8	984
SPOP	9741.48	1632	1.31741	1821	0.18941	7343	1.24282	1965	-0.616145	10360
SP2	9746.06	1633	-0.466156	10190	1.43931	1041	1.24309	1963	1.47081	1570
ZNF384	9746.06	1634	1.12751	2354	0.147172	7621	1.83156	672	-0.369972	9025
SDF2L1	9749.55	1635	0.24456	6159	1.84726	401	-0.0455292	9014	0.396274	5296
OR7E24	9758.64	1636	2.56459	188	0.901346	2897	-0.704657	12870	-0.798509	11326
ZNF217	9758.8	1637	0.0355153	7308	1.64012	670	0.274693	6858	1.60651	1291
SAFB	9762.73	1638	0.47081	5019	0.575206	4731	1.12095	2392	-0.119715	7779
TNFSF14	9767.46	1639	-0.138692	8308	1.9455	303	0.38987	6134	0.603785	4401
WAS	9767.47	1640	-0.073462	7935	1.41594	1088	0.552725	5169	-0.988307	12312
JAK3	9767.47	1641	0.132783	6761	1.19946	1682	0.460107	5726	-1.17161	13189
SAMD9L	9769.23	1642	0.631651	4246	1.13491	1898	-0.0383356	8946	0.844731	3451
TMEM40	9773.4	1643	-0.0898717	8029	0.842536	3179	1.61955	1040	2.32838	411
ANKRD10	9777.41	1644	1.89976	686	0.845129	3167	-0.469361	11670	0.25716	5906
CYB5R4	9782.83	1645	0.749264	3725	1.01986	2357	-0.0261222	8845	1.34363	1864
PLXNA3	9783.81	1646	-0.476522	10243	1.60158	737	1.08338	2541	1.84917	914
FREM2	9784.2	1647	0.366344	5556	0.790343	3446	0.741523	4119	-1.0046	12393
STARD3NL	9785.14	1648	2.01998	547	0.393743	5921	0.314008	6611	0.2547	5923
CCDC91	9792.72	1649	1.26723	1943	1.2033	1659	-0.684821	12773	-0.880183	11768
CYLD	9793.39	1650	0.850411	3321	0.992094	2482	-0.0752531	9209	0.0537183	6914
SPRYD3	9793.81	1651	0.0437765	7257	0.738518	3728	1.56263	1142	1.70434	1122
HTRA2	9795.96	1652	0.496736	4901	0.399793	5887	2.0587	412	-2.09056	15470
EMC3	9796.51	1653	0.695351	3973	1.13142	1918	-0.0943559	9354	1.84759	918
FANCA	9798.23	1654	1.28784	1889	1.17163	1771	-0.662022	12647	0.345089	5511
ADPGK	9800.88	1655	1.5239	1339	0.814505	3316	-0.263006	10487	0.865806	3370
DHX37	9807.6	1656	0.0336215	7324	1.38327	1161	0.412999	5988	-0.674574	10684
HEXIM1	9808.19	1657	0.424452	5255	0.770471	3547	0.691924	4406	2.35446	394
SH2D4A	9814.37	1658	-0.692105	11399	1.41211	1092	2.27125	251	2.62943	235
SLFN13	9815.25	1659	1.70283	996	1.42462	1068	-1.63368	15315	0.23907	5990
CIAO1	9817.12	1660	0.720385	3873	0.73583	3736	0.401983	6056	0.25357	5937
UPK1B	9820.3	1661	1.46831	1478	0.10732	7920	1.40349	1506	3.10136	105
CNDP2	9820.42	1662	-0.854018	12245	2.12601	191	1.76944	767	1.36608	1807
SEMA6B	9821.02	1663	0.217424	6294	1.07261	2146	0.477522	5614	-1.03558	12548
SARM1	9824.93	1664	1.75703	913	0.858652	3104	-0.447378	11554	0.278189	5793
C20orf173	9826.83	1665	0.314785	5813	1.64307	667	-0.0662005	9152	-0.99603	12354
TBC1D13	9827.26	1666	0.651227	4166	0.714704	3860	0.510507	5415	1.16565	2363
ARHGAP17	9834.25	1667	0.705165	3931	1.56031	799	-0.461908	11630	-1.05221	12637
ZNF212	9837.09	1668	-0.116995	8187	1.06583	2166	1.00416	2874	-0.872495	11723
STX11	9841.01	1669	0.193826	6429	1.19651	1693	0.363611	6325	-0.0716428	7547
ZFTRAF1	9845.41	1670	0.626168	4268	0.489453	5316	1.09026	2514	0.369725	5394
CPT1C	9850.44	1671	1.75916	907	0.132389	7732	1.03424	2748	-0.431974	9360
PTPRJ	9851.27	1672	1.23768	2014	2.12776	189	-2.04833	15598	-0.867081	11702
TCTN2	9852.03	1673	1.37542	1683	0.37623	6035	0.603292	4881	-1.47756	14356
CHTF18	9857.54	1674	0.1509	6655	0.672884	4117	1.45444	1388	0.0686043	6842
HLA-E	9861.62	1675	-0.349681	9542	1.12474	1941	1.45179	1396	0.619032	4333
HAPLN3	9865.23	1676	-0.0483962	7787	2.17256	170	0.20409	7328	0.716827	3958
TMEM38A	9866.8	1677	0.592309	4427	0.621013	4438	0.766691	4007	-0.636079	10461
CEP78	9867.85	1678	1.53634	1312	0.0288059	8466	1.75494	791	0.827551	3527
VEGFA	9867.88	1679	0.0816229	7039	0.983373	2519	0.788392	3914	0.178286	6288
GYS1	9869.49	1680	-0.14766	8358	1.1504	1845	0.913945	3304	0.696671	4042
UGP2	9873.15	1681	0.972284	2863	0.806226	3368	0.0539582	8326	1.04478	2728
SYCP2	9873.48	1682	0.0403786	7278	0.720675	3831	1.60726	1067	-1.17427	13201
CYBA	9873.8	1683	-0.553923	10668	2.11472	196	0.948183	3136	-0.0590979	7479
LRRC25	9874.97	1684	0.413579	5312	1.08046	2113	0.222584	7198	-1.39938	14089
CGN	9875.89	1685	-0.245484	8923	0.879506	3016	2.25174	258	0.790647	3673
ARHGEF39	9878.28	1686	0.558523	4598	0.349379	6205	2.07441	398	-0.443385	9429
GALNT1	9878.89	1687	-0.19825	8654	1.20983	1636	0.915402	3295	2.12947	575
SLX4	9887.44	1688	0.25048	6127	0.930042	2756	0.619023	4814	0.504276	4801
AEN	9890.23	1689	-0.060385	7866	0.779763	3497	1.7029	890	0.859647	3388
TMEM221	9890.47	1690	-0.0238034	7656	1.32155	1344	0.527519	5317	-1.26181	13579
GFRA2	9894.25	1691	-0.0843323	8002	1.3734	1193	0.561119	5114	-1.10158	12857
DDX42	9894.76	1692	1.40708	1625	0.198108	7290	1.05838	2643	0.859716	3387
TUBA4B	9896.75	1693	0.755755	3696	0.615646	4479	0.574494	5041	-0.887443	11804
MUL1	9896.93	1694	0.0412618	7272	0.70076	3954	1.70477	885	0.934425	3103
REPS2	9897.03	1695	1.58102	1231	0.0414696	8374	1.56576	1140	-0.791194	11291
C16orf87	9898.63	1696	1.09384	2465	0.50413	5204	0.507176	5433	1.09375	2587
UFD1	9899.68	1697	2.15044	414	-0.0891258	9301	1.92419	549	0.359994	5441
PODXL	9907.14	1698	1.44482	1542	1.00684	2414	-0.549732	12125	-0.424264	9322
TSACC	9908.94	1699	0.947343	2960	0.535503	4989	0.554583	5150	-1.00598	12397
COLEC11	9909.24	1700	0.909856	3104	0.619899	4450	0.415793	5975	-1.52338	14476
DOCK2	9911.73	1701	0.657489	4138	1.85406	391	-0.581936	12261	-1.43736	14229
MARCKSL1	9912.45	1702	0.906558	3113	0.341684	6264	1.09457	2494	-0.762971	11160
KIF16B	9916.19	1703	0.979006	2835	1.54469	823	-0.803508	13323	1.08387	2616
CCR3	9919.05	1704	0.952857	2937	1.61669	714	-0.817979	13390	-0.231554	8342
CCNC	9919.58	1705	0.818157	3443	1.17629	1756	-0.290991	10665	1.52555	1457
SEC14L1	9923.02	1706	2.42334	236	0.872039	3044	-0.697408	12834	-1.68936	14913
CSGALNACT1	9924.67	1707	0.826946	3408	1.98331	267	-0.864547	13577	-0.63276	10442
YPEL1	9927.77	1708	0.371807	5519	1.21941	1602	0.10596	7979	-2.61431	15709
NUP43	9937.37	1709	1.78426	859	0.243557	6980	0.688528	4424	0.170683	6319
CITED2	9938.97	1710	-0.282223	9164	1.71295	564	0.634761	4727	0.00344649	7172
TJP3	9941.04	1711	-0.251436	8957	0.979935	2536	1.51564	1253	3.08943	110
GNL3L	9942.69	1712	1.48251	1444	1.1754	1759	-0.866732	13589	-1.47283	14342
TBC1D20	9942.86	1713	1.31133	1835	0.798655	3399	-0.176598	9884	1.54807	1407
PARP11	9943.23	1714	1.05079	2597	1.12239	1951	-0.44785	11558	-0.307474	8711
ISG15	9947.12	1715	0.564103	4560	0.344769	6244	1.95515	510	2.53971	284
SPATC1	9948.16	1716	0.283896	5966	1.48666	932	0.00335503	8656	-0.805429	11354
GLOD4	9949.52	1717	1.07114	2539	1.8409	409	-1.19736	14607	1.29444	1983
TEK	9953.12	1718	-0.279739	9146	1.66951	622	0.645831	4669	-1.19614	13304
LRRC4	9956.07	1719	0.967413	2881	0.482245	5363	0.650485	4638	-0.878575	11760
ARF1	9957.44	1720	0.23326	6216	0.530918	5013	1.96683	497	0.950808	3035
LMBRD1	9957.45	1721	1.05579	2579	0.45373	5533	0.630269	4751	0.373711	5381
NUDT4	9959.15	1722	-0.381339	9716	1.91427	330	0.689403	4417	-0.433014	9365
HAUS2	9960.96	1723	1.02371	2688	1.12436	1944	-0.431342	11474	1.68331	1159
CHMP1A	9960.99	1724	-0.447315	10089	1.07831	2121	2.01351	452	1.51203	1488
NTMT1	9962	1725	-0.486023	10293	1.68108	606	0.963699	3061	1.8564	900
GIMAP8	9962.76	1726	1.2714	1935	1.5044	890	-1.19	14583	-1.75107	15022
NOL11	9966.03	1727	1.62143	1154	0.838686	3194	-0.398812	11304	-0.449089	9465
HDAC3	9966.18	1728	1.20981	2111	0.964411	2594	-0.355447	11072	0.689623	4062
RCE1	9969.22	1729	0.48414	4955	0.568205	4780	1.02622	2786	1.01441	2819
CBX2	9976.2	1730	0.85954	3283	0.207298	7211	1.91866	557	-1.35199	13920
NPPA	9977.43	1731	0.275542	6011	0.867441	3065	0.664428	4562	-1.16714	13160
CCDC77	9978.35	1732	0.228673	6237	1.25054	1514	0.221702	7208	0.0452221	6953
OAS3	9980.74	1733	-0.191456	8608	1.88848	357	0.410034	6006	2.01938	686
RAB33B	9982.64	1734	1.11294	2402	0.294114	6621	0.980735	2971	1.57829	1336
RPRD1B	9983.44	1735	1.00077	2770	1.12787	1924	-0.420841	11437	2.04762	653
NOC2L	9985.46	1736	1.3656	1709	0.206614	7214	1.0114	2841	1.0228	2785
SPIN2A	9986.31	1737	0.631521	4247	1.90409	338	-0.599483	12348	-1.06681	12706
RRAS	9989.06	1738	-0.000552643	7516	0.767284	3562	1.42256	1460	1.70356	1123
SUPT6H	9992.1	1739	0.605003	4366	0.678594	4084	0.579312	5013	1.63341	1248
LRFN4	9993.16	1740	-0.112177	8165	1.58933	755	0.428984	5907	0.959094	3008
ZNF232	9999.17	1741	0.386087	5453	1.06545	2168	0.232423	7127	-0.198914	8168
PLOD3	10001.1	1742	0.155693	6631	1.46167	986	0.146933	7694	-0.832677	11520
TMEM161A	10001.9	1743	0.440247	5181	0.4466	5578	1.63822	994	-0.163893	7981
H2BC6	10006	1744	0.198987	6402	0.771513	3544	0.948185	3135	0.824516	3535
CD40	10012.3	1745	-0.143553	8338	1.97669	273	0.313257	6617	0.344728	5513
KNL1	10013.5	1746	1.9014	681	0.77442	3527	-0.421659	11440	2.74399	181
RPL3L	10016.9	1747	-0.455956	10134	1.10223	2038	1.84424	653	-1.41084	14125
VCPIP1	10019.2	1748	-0.053693	7822	1.77542	473	0.254976	6992	0.997947	2874
TMEM92	10025.4	1749	-0.128209	8251	1.10358	2033	0.895757	3397	0.555994	4589
SMPD2	10027.7	1750	0.764746	3660	0.241248	6993	1.94094	529	0.809784	3595
LAMA1	10030.5	1751	0.500234	4882	1.75041	503	-0.381964	11200	-1.26248	13585
NRF1	10030.6	1752	0.122484	6823	1.22685	1582	0.362674	6332	0.436818	5117
RIC8B	10032.1	1753	2.05181	517	0.45068	5551	0.126856	7836	-1.25	13535
GMDS	10032.3	1754	2.85103	105	0.0164046	8546	1.04603	2695	2.8842	140
PLBD1	10032.4	1755	0.515848	4801	1.73161	532	-0.392272	11265	0.727383	3909
BSPRY	10035.7	1756	1.54873	1288	0.856845	3111	-0.416769	11403	0.940907	3083
GLTP	10037.4	1757	0.483263	4961	0.762695	3590	0.549188	5187	1.89719	833
KCND3	10037.7	1758	0.642501	4212	1.44288	1034	-0.37431	11164	-0.756922	11121
NCBP3	10038.7	1759	-0.697478	11440	1.76045	496	1.31237	1763	0.80393	3616
CBLN2	10039.5	1760	0.18328	6495	0.789661	3452	0.923367	3241	-1.55242	14574
LYZ	10040.5	1761	1.35258	1735	1.24392	1531	-0.921479	13793	-1.98387	15358
FADD	10042	1762	1.67833	1041	0.248655	6937	0.685551	4444	-0.72961	10985
ACMSD	10042.4	1763	1.12741	2355	0.0868023	8056	2.06309	405	-1.36844	13979
LRRC8A	10042.7	1764	-0.986336	12832	2.54311	44	1.86217	627	2.37069	382
RNF114	10044	1765	1.89446	694	0.741844	3710	-0.367391	11129	1.7444	1057
SFXN5	10044.5	1766	1.87947	725	0.440089	5628	0.190285	7412	1.0096	2838
PREB	10046.4	1767	1.02025	2694	0.227532	7086	1.30686	1781	0.752215	3816
C10orf71	10047.1	1768	0.260787	6081	1.3889	1150	0.0629986	8262	-0.972046	12236
FTL	10047.1	1769	2.60836	172	0.488741	5319	-0.0203034	8807	0.920459	3156
C10orf88	10049.9	1770	1.98086	585	0.0810457	8088	0.995642	2913	-1.03261	12537
CAMK2N1	10050.6	1771	-0.761243	11757	1.51488	872	1.87587	608	0.165567	6347
PFN1	10051.9	1772	0.0390502	7286	1.64061	669	0.183501	7453	0.622148	4316
PGRMC1	10052	1773	1.39151	1653	0.482432	5359	0.315964	6602	-0.160225	7970
CLP1	10055.9	1774	0.588679	4442	1.25982	1496	-0.190415	9982	0.684256	4081
GAPVD1	10057.6	1775	0.791104	3543	0.905309	2876	0.00547608	8640	2.61176	244
SEC23IP	10063.7	1776	1.16997	2226	0.933648	2737	-0.318602	10819	-1.03317	12541
IL1B	10065.7	1777	1.46085	1499	1.24783	1522	-1.04252	14199	0.0806005	6764
LIPE	10065.8	1778	-0.481953	10271	1.17304	1767	1.60723	1068	0.133876	6506
TNFAIP3	10067.3	1779	1.3232	1800	1.10091	2044	-0.683701	12768	-0.236347	8362
TGOLN2	10072.8	1780	0.424854	5253	0.750187	3656	0.639099	4707	-0.843664	11589
PARP14	10076.7	1781	1.72534	955	0.609404	4513	-0.0849966	9277	1.56441	1365
IQSEC1	10078.2	1782	-0.233678	8857	1.39976	1121	0.698057	4370	-1.82572	15152
CERS2	10080.1	1783	1.6697	1063	-0.0481541	9010	1.95213	515	0.343955	5519
NR1H2	10080.7	1784	0.533802	4721	0.615528	4481	0.789928	3910	0.108952	6614
CCDC171	10082.7	1785	0.331557	5728	0.516784	5103	1.50998	1269	-1.30686	13761
TATDN2	10082.8	1786	0.371186	5523	2.13587	185	-0.342606	10984	0.0800758	6770
GNG3	10084.9	1787	0.90676	3112	0.451435	5548	0.727931	4197	0.798279	3642
NEU1	10087.6	1788	1.52594	1335	-0.0239576	8848	2.01992	447	2.12628	580
CDKAL1	10090.8	1789	1.49536	1410	0.948331	2658	-0.569296	12200	-0.789482	11285
NR1I2	10095.2	1790	0.063555	7152	1.03444	2293	0.654342	4619	-0.965341	12193
IP6K1	10096.2	1791	-0.105217	8120	0.729027	3783	2.10776	370	1.18635	2293
FHIP1B	10097.1	1792	-0.0123688	7583	0.761452	3596	1.40391	1505	-0.418448	9294
SEPTIN6	10097.5	1793	1.62891	1144	1.34403	1280	-1.56797	15236	-0.991202	12324
BRI3BP	10098.1	1794	1.89468	693	1.09982	2046	-1.12553	14421	0.63227	4281
TENT5C	10101.2	1795	1.55145	1281	1.08275	2102	-0.836971	13471	-0.663459	10621
BTN3A3	10102.1	1796	1.45426	1519	1.00596	2420	-0.637966	12520	0.124448	6545
OR7A17	10102.8	1797	-0.00494731	7544	1.04784	2237	0.731789	4175	-0.833544	11524
CPN1	10107	1798	0.245795	6151	0.943695	2687	0.525338	5332	-0.139063	7880
COPRS	10109	1799	0.42694	5244	0.938491	2711	0.316365	6599	-0.327267	8824
CXCL16	10114.4	1800	0.887542	3172	1.10793	2011	-0.335718	10941	0.855619	3408
GBA2	10120.1	1801	1.35359	1731	0.115278	7862	1.28705	1826	0.523809	4728
RPS9	10123	1802	1.96043	606	0.0651498	8187	1.01424	2833	-1.43859	14231
IRF7	10123.2	1803	-0.563343	10712	1.26146	1491	1.60682	1070	1.2561	2091
COMMD4	10124.9	1804	0.404716	5359	0.727468	3790	0.693102	4397	0.884977	3292
KDM7A	10126.6	1805	0.766936	3651	0.751956	3640	0.229308	7153	2.37547	378
CTH	10126.7	1806	0.134722	6749	0.60688	4531	1.64953	975	-0.247559	8419
CPSF1	10129.2	1807	-0.754803	11724	1.48306	940	1.82979	676	0.932369	3108
PLEKHM1	10132.1	1808	-0.491608	10320	1.63404	680	0.931028	3206	2.04405	655
TNFRSF1A	10132.3	1809	-0.0168382	7612	1.16184	1808	0.59084	4955	1.56931	1358
FCGRT	10134.2	1810	0.0459268	7244	1.19959	1680	0.458518	5735	0.105692	6628
MYL11	10134.7	1811	-0.284206	9173	1.19408	1698	0.994195	2917	0.106242	6625
TFPI2	10137.4	1812	0.509055	4842	0.764382	3575	0.482091	5579	-0.0010465	7196
PSTK	10139	1813	0.389139	5444	0.677561	4093	0.829145	3721	0.445208	5074
CYB561A3	10139.6	1814	1.96321	602	0.295598	6611	0.431841	5889	-0.405703	9212
LAPTM5	10141.6	1815	0.927275	3032	1.85085	395	-1.0735	14290	-1.3724	13998
APOBEC3G	10141.9	1816	0.890661	3164	2.01203	252	-1.10804	14374	0.793235	3663
ZNHIT1	10143.8	1817	0.881686	3193	0.574848	4735	0.455626	5750	0.4925	4859
GAS2L2	10148.4	1818	-0.617946	11013	1.43785	1047	1.39448	1534	-2.01436	15385
NCOA5	10153.7	1819	0.976361	2849	0.92905	2760	-0.19981	10048	-0.196718	8158
ZCCHC14	10153.8	1820	1.43254	1575	0.561384	4822	0.112363	7938	-0.349911	8919
PTOV1	10161.3	1821	0.486104	4946	0.450026	5559	1.33928	1675	1.58473	1331
STK25	10162.8	1822	-0.811417	12012	1.72119	545	1.60166	1081	0.348587	5499
LILRB3	10168.1	1823	0.893455	3153	1.49096	923	-0.765679	13155	-0.183881	8086
CDC25C	10168.2	1824	0.260795	6080	0.532539	5002	1.57932	1118	-0.410637	9245
SAP130	10168.3	1825	1.36846	1702	0.231338	7058	0.877168	3500	0.813178	3581
TSSK3	10170.5	1826	1.46642	1486	-0.0483777	9015	2.79899	68	0.0843363	6746
SLIRP	10177.2	1827	1.08653	2487	0.279223	6728	0.971725	3016	1.54373	1418
HMG20B	10179.3	1828	-0.210619	8733	0.815773	3307	1.91965	556	-1.051	12628
GLYATL2	10180.8	1829	2.14819	415	0.00387252	8629	1.12668	2373	-1.25393	13545
RITA1	10180.9	1830	0.120039	6833	0.593894	4619	1.7566	789	-0.0878542	7638
CDK1	10181.6	1831	1.97991	587	0.0826113	8073	0.935473	3191	0.835893	3501
H2BC13	10182.8	1832	2.56028	191	0.241869	6989	0.439807	5841	2.39571	364
PRSS8	10187.4	1833	0.128727	6779	0.625579	4403	1.50204	1293	1.6035	1296
RNF32	10187.9	1834	2.03037	539	0.0838478	8068	0.917025	3282	0.512968	4767
RSBN1	10189	1835	0.298126	5897	0.946701	2667	0.430679	5894	-0.529301	9906
TMEM201	10190.3	1836	1.0742	2532	0.175197	7435	1.35837	1622	-0.361848	8986
ISYNA1	10190.4	1837	0.517841	4784	0.442346	5613	1.27611	1861	0.988768	2908
SNRPF	10191.3	1838	1.70861	987	0.253089	6903	0.606209	4873	0.845633	3448
ZBTB12	10191.5	1839	-0.67009	11298	1.33477	1304	1.80789	713	-1.37929	14022
P2RY10	10195.6	1840	1.09474	2461	1.81472	433	-1.50507	15145	-0.815091	11406
IGSF6	10196.7	1841	0.90539	3115	1.99837	257	-1.17356	14540	-1.24648	13521
SLC43A2	10199.5	1842	0.816918	3449	1.34789	1268	-0.550377	12127	-1.01386	12439
UBE2T	10201.9	1843	1.93673	635	0.273527	6769	0.470056	5658	0.950932	3034
DYNC1LI2	10206.7	1844	0.1323	6764	0.903451	2887	0.717568	4255	0.730872	3894
SERPINA2	10206.8	1845	0.447124	5134	0.74699	3675	0.56367	5099	-1.10011	12851
TMUB2	10207.2	1846	-0.0951491	8066	0.826325	3256	1.342	1670	1.00076	2866
CCN6	10207.8	1847	0.574551	4506	0.652268	4236	0.594436	4933	1.06218	2685
EFNA3	10211.8	1848	-0.453748	10122	1.11665	1971	1.55058	1172	-0.585421	10204
LYN	10212	1849	3.48221	21	0.742758	3706	-0.616355	12430	0.88378	3297
TMBIM1	10212.3	1850	-0.128291	8252	0.815194	3312	1.49449	1304	2.8401	150
PSMD1	10212.3	1851	1.78581	857	0.181841	7387	0.731973	4174	0.553383	4601
MMP15	10212.7	1852	0.561967	4580	0.32887	6364	1.77529	760	2.08271	625
RNF6	10216.3	1853	1.95115	612	0.639845	4319	-0.252326	10411	1.44994	1613
B4GALNT1	10217.1	1854	0.586995	4450	0.323545	6400	1.70365	887	-1.42781	14195
NCAPH	10219.6	1855	1.48372	1440	0.88529	2983	-0.487711	11781	0.87376	3334
MRPL16	10220.8	1856	-0.527615	10544	1.48149	944	1.0818	2547	2.71285	204
THRAP3	10223.2	1857	1.6708	1060	0.13029	7744	0.927835	3218	1.08003	2628
FAM111A	10224.9	1858	1.21026	2108	0.799516	3397	-0.198319	10034	0.559716	4575
ISG20	10225.3	1859	-0.139395	8316	2.17384	169	0.213454	7256	0.269714	5843
CSF2RB	10228.6	1860	1.62248	1153	0.924375	2777	-0.653592	12607	-1.19375	13289
THEMIS	10234.1	1861	0.93424	2997	1.83179	422	-1.14366	14466	-0.891242	11820
PES1	10235.3	1862	0.331357	5731	0.452258	5541	1.80138	718	-0.0510267	7440
PCED1A	10236.5	1863	0.580393	4485	0.537552	4976	0.854917	3601	-0.678111	10708
GRAMD1B	10243.8	1864	0.930753	3011	2.5643	41	-1.53377	15194	-2.25555	15588
ZNF131	10245.7	1865	1.63827	1130	0.553941	4877	0.00393839	8651	0.25784	5902
CEACAM8	10251.3	1866	0.896864	3146	0.834244	3219	-0.0369289	8927	0.770869	3754
DUSP4	10252.8	1867	0.378972	5483	0.835427	3212	0.483647	5570	2.39817	359
RNASE6	10253.1	1868	-0.0453285	7771	1.6357	677	0.233344	7123	-2.06876	15453
NGF	10253.7	1869	0.570135	4526	1.09264	2067	-0.0653954	9146	-1.62694	14748
SEL1L3	10256.8	1870	2.26361	328	1.12135	1954	-1.76328	15428	-0.785142	11262
CARD16	10259.7	1871	0.873148	3223	0.328761	6367	1.02165	2803	0.881606	3302
LCP2	10265	1872	1.05537	2582	1.77198	478	-1.41186	15017	-1.28303	13671
HLA-A	10265.9	1873	-0.406339	9857	2.62917	35	0.519027	5366	-0.468417	9563
ASB1	10268.4	1874	0.763161	3668	0.325955	6386	1.19086	2141	0.131652	6516
PSMD5	10269.4	1875	0.793294	3536	2.14841	178	-1.04892	14223	2.25794	459
FGD1	10269.8	1876	0.827214	3407	0.724145	3811	0.183914	7452	-2.06025	15441
SAMM50	10272.5	1877	0.211236	6336	0.549319	4904	1.569	1136	0.780411	3716
PLEKHF1	10275.8	1878	0.51448	4809	0.338868	6291	1.81842	690	0.0386845	6992
PTGS2	10277.4	1879	0.637584	4228	0.284966	6683	1.7619	781	-0.0627201	7495
NNAT	10279	1880	0.740163	3769	0.482852	5354	0.770391	3992	0.896713	3235
TSPAN9	10279.3	1881	2.27628	318	0.144503	7644	0.659748	4588	-1.38212	14028
SPAG4	10279.3	1882	1.76273	902	0.295149	6616	0.461486	5714	0.666246	4141
NKX2-2	10280.3	1883	-0.224972	8804	0.996507	2459	1.15528	2271	-0.988758	12314
SIGLEC15	10281.4	1884	0.170027	6563	0.791025	3439	0.848427	3631	-1.16845	13170
THAP10	10281.9	1885	-0.171332	8489	0.827675	3251	1.53295	1212	0.00847858	7153
CCND3	10284.5	1886	-0.572692	10773	1.07726	2129	2.77594	69	1.04433	2729
GPR162	10285.2	1887	0.423343	5262	0.798566	3400	0.480618	5591	-0.421671	9307
PAFAH1B2	10286.2	1888	1.20065	2134	0.0252567	8494	2.13774	352	1.5467	1409
HUWE1	10286.5	1889	2.05585	510	0.568194	4781	-0.163279	9808	-0.193651	8138
ANKEF1	10287.7	1890	0.928166	3027	0.386549	5972	0.792857	3896	0.436179	5119
SLC31A2	10290.8	1891	-0.349959	9546	2.76987	17	0.430457	5897	-0.651067	10551
MAOA	10292.3	1892	1.15767	2265	0.319326	6435	0.741737	4118	2.44868	333
OXA1L	10293.7	1893	0.759891	3686	0.940136	2703	-0.0760782	9217	1.57494	1345
CACTIN	10293.9	1894	-0.534694	10582	1.39526	1130	1.15391	2276	0.486788	4882
ZNF622	10300.2	1895	0.637412	4229	0.634609	4345	0.529898	5301	0.194323	6211
CFAP107	10303.5	1896	0.527777	4744	0.35654	6162	1.60021	1084	-0.0510804	7441
KMT2A	10304	1897	2.51792	202	0.388426	5959	0.09933	8030	0.569915	4525
GOLGA1	10305.5	1898	0.817836	3444	0.572566	4754	0.469589	5661	2.13722	565
SUPT16H	10306.1	1899	2.21524	366	0.726652	3798	-0.511404	11936	0.6664	4140
KIF2C	10307.4	1900	1.78201	863	0.0349938	8420	1.12787	2369	0.708485	3992
SSH2	10312.6	1901	0.530123	4736	0.41359	5796	1.29195	1814	-0.0339783	7353
ZIC4	10313.2	1902	1.10643	2418	0.317183	6456	0.792671	3897	-0.0842543	7619
YDJC	10313.8	1903	-0.418513	9933	0.919819	2807	3.01941	39	-0.0946655	7660
ANGPTL4	10315.1	1904	-0.205112	8704	0.930815	2752	1.25707	1921	-1.37602	14010
CDK10	10315.2	1905	-0.413444	9898	1.203	1661	1.14926	2287	0.0451244	6954
CCDC28A	10316.8	1906	1.2632	1949	0.789745	3451	-0.23984	10336	0.364096	5427
WNK2	10319.9	1907	1.22377	2071	0.421414	5752	0.453176	5759	0.311425	5655
ASPSCR1	10322.8	1908	-0.27095	9067	0.805829	3369	2.31194	230	-1.002	12376
GTF2A2	10323.1	1909	-0.384871	9744	1.72113	546	0.646941	4660	2.77697	169
NOX1	10324.3	1910	1.46666	1483	0.267601	6810	0.659699	4590	-1.55649	14584
DCAF7	10325.5	1911	1.98141	584	-0.028439	8874	1.2511	1937	1.03428	2753
SNAP25	10328.9	1912	0.442557	5169	0.843071	3177	0.377353	6236	-1.80556	15120
PUF60	10332.4	1913	0.340212	5686	0.410735	5813	2.01944	448	1.00395	2856
ZNF180	10335.8	1914	0.350171	5634	0.584196	4675	1.04294	2709	-1.32194	13814
MSRB2	10337.1	1915	1.33472	1769	1.06468	2169	-0.752237	13090	-0.220658	8283
PLPP2	10337.2	1916	0.0409571	7273	1.53854	832	0.144827	7706	0.857097	3402
STRIP2	10338.6	1917	1.48896	1427	0.244172	6973	0.695589	4386	0.485536	4887
LMBRD2	10339	1918	1.98836	577	0.49311	5280	-0.0276016	8856	1.24711	2108
ELMO2	10339.2	1919	0.14252	6699	1.05163	2220	0.432984	5880	1.70163	1126
CAPN1	10340.2	1920	0.571144	4524	0.392672	5928	1.25756	1920	2.47858	318
MARS1	10343.3	1921	1.59612	1202	0.551274	4890	-0.00454816	8709	-0.51493	9828
AFG3L2	10343.5	1922	0.682379	4025	0.570029	4766	0.606323	4872	0.761376	3775
MYBPC3	10348.8	1923	0.0825952	7032	0.798332	3402	0.942706	3154	-0.280204	8577
XPO6	10349.8	1924	0.303007	5872	0.838241	3198	0.542846	5221	0.191711	6225
DNAJB9	10350	1925	1.24311	1992	1.02128	2349	-0.62031	12448	-0.0695315	7535
HCK	10350.8	1926	0.81514	3456	1.04066	2262	-0.264916	10503	-1.64823	14799
SORT1	10352.6	1927	2.35174	274	-0.0155273	8788	1.06835	2601	-0.00938371	7241
MAGED2	10359.8	1928	1.37973	1671	0.600621	4576	0.00207631	8665	0.836128	3498
GLI1	10360.1	1929	0.336042	5709	1.68702	592	-0.259951	10467	-1.36364	13965
SLURP1	10361	1930	-0.542847	10626	1.4696	965	1.05454	2657	0.678942	4095
PTPRC	10362.3	1931	1.0452	2613	1.28553	1439	-0.801745	13318	-1.07716	12754
STAC3	10363.8	1932	0.286667	5960	0.863082	3081	0.522734	5345	-2.54588	15694
COX7B	10367	1933	0.677399	4052	1.07244	2148	-0.177401	9892	1.42315	1676
SPDEF	10368.2	1934	-0.747492	11691	1.39813	1124	1.73262	829	-0.249183	8430
AKR1C3	10370.9	1935	2.1937	386	0.456666	5517	-0.0103811	8739	0.4339	5128
KHSRP	10372.7	1936	-0.355796	9579	1.48066	945	0.721533	4229	-0.0085872	7236
C16orf91	10373.3	1937	0.31546	5809	0.626151	4400	0.964448	3055	-1.11491	12938
NAGA	10375.6	1938	-0.213889	8744	1.67358	618	0.400889	6066	0.348851	5497
PHACTR4	10377.2	1939	2.13812	419	0.520811	5075	-0.125103	9550	1.11306	2520
SDHAF3	10378.2	1940	1.37025	1698	0.099293	7968	1.18361	2165	0.903412	3220
NOSIP	10378.4	1941	1.41402	1612	-0.0578513	9081	2.43407	158	2.07169	632
PC	10379.5	1942	0.380135	5478	0.643863	4287	0.821061	3761	1.85274	906
CEMIP2	10382.3	1943	1.07772	2517	0.2665	6817	0.934233	3195	0.271143	5836
CDH1	10382.4	1944	0.39043	5440	0.537455	4978	1.09372	2498	1.17988	2311
PTPN5	10385.2	1945	-0.201665	8676	1.02897	2320	0.992396	2923	-0.352704	8932
DCLRE1C	10389.5	1946	0.194871	6425	1.5238	852	-0.0432996	8992	-0.219132	8278
TPCN1	10392.8	1947	0.0931083	6971	0.530854	5014	2.29466	239	-1.24222	13498
SLC5A11	10393.1	1948	0.727823	3829	1.09735	2054	-0.256218	10444	-0.165815	7993
ABR	10394.7	1949	-0.564527	10723	1.95624	288	0.795746	3878	0.00932448	7149
TNFAIP2	10395.9	1950	0.0622143	7156	0.550295	4897	2.35815	202	0.589084	4455
IRF4	10396.8	1951	1.59335	1208	1.12122	1955	-1.12589	14424	-1.34106	13884
OR12D2	10407	1952	-0.129236	8258	0.849312	3156	1.24221	1967	-1.32528	13829
RAB29	10407.3	1953	2.11443	447	0.257532	6877	0.392126	6116	-1.26162	13578
IRF2BP1	10407.7	1954	0.665666	4093	0.229615	7068	1.98176	488	-0.292639	8637
CTSL	10413.2	1955	-0.648255	11192	1.66197	636	1.074	2570	1.63099	1252
FUS	10414.8	1956	1.08985	2477	0.388675	5956	0.587971	4964	-0.415991	9281
PLSCR1	10415.9	1957	0.00334476	7486	1.09727	2056	0.546107	5205	1.41711	1694
TUSC1	10416	1958	-0.445565	10079	1.58233	766	0.784807	3933	-1.23122	13460
SLC6A6	10420.9	1959	0.490442	4928	1.48535	936	-0.351867	11052	-0.844623	11594
CYBC1	10423.8	1960	0.106866	6910	1.62825	693	0.00227053	8662	-1.54685	14555
TMEM51	10426.1	1961	-0.311726	9325	1.27031	1466	0.833636	3700	-0.698415	10807
ZNF594	10427.8	1962	1.46815	1479	0.815575	3309	-0.437242	11499	-0.201216	8182
TUBGCP6	10430.6	1963	-0.353035	9566	0.994065	2471	1.43319	1436	0.384422	5344
MFSD9	10431.7	1964	0.200523	6394	1.22312	1590	0.145063	7704	1.22988	2163
NCOR2	10433.2	1965	-0.544714	10636	1.30993	1381	1.23799	1984	-0.40806	9222
ACSS1	10435.1	1966	0.329394	5744	0.720377	3833	0.700763	4353	0.148453	6435
MAT1A	10436.1	1967	0.508367	4845	0.622121	4427	0.672058	4515	0.141466	6463
PI4K2B	10436.8	1968	1.15503	2274	0.110532	7899	1.37664	1578	0.607393	4384
EIF1AD	10439.3	1969	0.131241	6769	0.539918	4970	1.8133	704	0.480783	4909
UQCRQ	10439.9	1970	0.289598	5946	0.404143	5864	2.38166	181	1.6022	1302
PIGR	10441.5	1971	0.51606	4798	0.42851	5710	1.19232	2136	2.052	650
CIZ1	10442.1	1972	0.122631	6822	0.653098	4230	1.22149	2050	1.24685	2109
P2RX4	10444.2	1973	0.334804	5713	2.20761	151	-0.428913	11467	-0.64579	10513
FIGNL1	10446.7	1974	2.28894	311	0.476826	5394	-0.0776602	9228	1.04937	2717
FBXO4	10447.8	1975	1.42946	1581	0.513184	5124	0.115403	7914	-0.681589	10731
MYD88	10449.3	1976	-0.636133	11128	1.46192	984	1.21544	2065	2.62922	236
SFT2D2	10449.8	1977	0.574538	4507	0.780031	3493	0.281386	6818	-0.380983	9068
SUCNR1	10460.1	1978	-0.277565	9126	1.8705	376	0.389141	6140	0.503664	4803
BTG1	10460.3	1979	1.50898	1377	1.30636	1394	-1.70152	15376	-0.731275	10993
PAX8	10460.3	1980	-0.0824242	7995	2.24938	129	0.065444	8246	-0.332085	8852
ACRV1	10461.7	1981	1.6653	1073	0.231249	7060	0.587726	4966	-0.686398	10753
PMEL	10463	1982	1.01347	2722	0.620919	4439	0.160302	7608	-1.27198	13622
SLC2A6	10463	1983	0.210911	6338	0.594855	4610	1.21739	2061	-1.76512	15046
DOT1L	10463.1	1984	-0.6787	11342	1.59032	754	1.16915	2223	0.172916	6312
MRPL50	10463.4	1985	1.30767	1851	1.28199	1443	-1.19691	14604	1.21694	2201
CDH7	10464.1	1986	0.763769	3664	0.327083	6379	1.0851	2535	-0.718825	10921
B4GALNT3	10468.7	1987	-0.308779	9304	1.20402	1655	0.885536	3450	0.740299	3861
ENDOG	10472.2	1988	0.927552	3030	0.441039	5617	0.5954	4925	1.17789	2319
ORAI1	10473.8	1989	-0.139611	8318	0.730104	3777	1.73977	819	-0.515105	9830
LTBR	10474.7	1990	-0.637896	11134	1.39254	1137	1.2926	1812	1.30997	1945
RRAGD	10474.8	1991	1.91286	668	0.458	5507	0.019563	8550	-0.648838	10539
TOP1	10475.3	1992	0.979752	2831	1.56385	793	-1.13934	14457	1.86327	891
PIGV	10480.4	1993	0.0530247	7206	0.653448	4229	1.37961	1571	-0.988646	12313
PHKA1	10481	1994	-0.0549533	7829	0.941632	2696	0.853452	3609	0.96096	3003
HELZ2	10481.9	1995	-0.798136	11946	1.34739	1270	2.07316	399	1.79125	993
ENO2	10485.4	1996	1.65122	1107	0.584277	4674	-0.122071	9532	-1.47573	14350
SMARCD1	10488.5	1997	1.23764	2015	0.0311342	8444	1.63165	1007	0.90336	3221
PECAM1	10488.6	1998	1.09884	2448	1.50638	884	-1.31369	14861	-1.31363	13788
CLMN	10490	1999	-0.200494	8667	0.93818	2713	1.12248	2384	-1.41622	14145
[truncated: 13,758 more rows]

## Sheet: LumNS
Gene	Meta rank-score	Rank by rank-score	t limma Lund	Rank limma Lund	t limma Seiler	Rank limma Seiler	t limma SWOG	Rank limma SWOG	t limma Lund RC-only	Rank limma Lund RC-only
PDCD1LG2	600.042	1	2.72822	86	2.03527	412	2.2002	236	1.19558	1477
PLOD2	638.384	2	2.06796	340	2.33142	214	2.05663	322	-1.23268	14551
MINPP1	639.08	3	2.18549	267	2.18455	300	2.16268	264	-0.377864	10231
ST3GAL6	802.568	4	2.09018	326	2.12627	336	1.92389	423	-1.37109	14896
MRE11	832.232	5	3.49901	16	1.78849	651	2.05609	324	1.74991	559
SPC25	931.628	6	2.4786	153	2.03795	408	1.63807	782	-0.0500786	7811
FAM83D	1097.51	7	2.39463	183	1.69667	816	2.14457	275	0.209732	5925
CUTC	1321.94	8	2.96489	51	1.57783	1024	1.84398	497	-1.83654	15493
SAMD3	1347.32	9	2.44773	162	1.69459	819	1.64121	778	0.76926	2922
ELOVL2	1434.95	10	1.17044	1719	3.46825	13	2.19159	242	-0.387387	10298
CENPI	1470.79	11	1.81012	554	1.64343	906	2.13134	282	0.913422	2326
PDGFC	1533.92	12	1.88329	478	1.74728	722	1.58203	865	-0.0144207	7532
MTMR6	1534.51	13	1.72739	652	2.42343	168	1.214	1676	-1.12747	14219
GOLT1B	1601.19	14	2.54115	135	1.70191	805	1.36027	1330	0.208848	5931
TENM1	1706.04	15	2.59635	113	1.46172	1282	1.72623	649	-1.59925	15241
TMTC1	1760.15	16	1.92025	443	1.47286	1255	2.05199	328	-1.57183	15216
C15orf61	1761.74	17	3.60596	13	1.38103	1482	1.82571	517	-0.973793	13663
ERGIC2	1817.56	18	1.4428	1107	1.70448	801	2.02349	349	-0.841431	13083
CHUK	1847.43	19	1.5083	983	2.13392	327	1.29238	1493	-0.205418	8923
SPATA1	1869.02	20	1.72404	656	1.46271	1278	2.29637	185	-1.29341	14729
RACGAP1	1871.56	21	2.45508	160	1.37071	1504	1.87106	473	1.51863	853
KBTBD4	1884.46	22	1.25116	1517	2.15521	314	1.61178	818	0.101045	6677
GTF2H3	1895.15	23	2.11512	308	2.31327	224	0.908499	2756	0.430807	4569
CCR1	1920.36	24	1.22129	1591	2.54677	126	1.44288	1140	0.348722	5029
PTPRB	1920.99	25	2.10207	316	2.05422	390	0.979827	2476	-1.08008	14057
SLC17A5	1954.02	26	1.29063	1416	2.09516	361	1.50912	1007	0.321857	5209
COL5A2	2008.03	27	1.85572	508	2.19968	289	0.957014	2559	0.0324376	7177
CDKN3	2056.78	28	2.04544	349	1.75161	715	1.08806	2066	-0.784779	12798
EXOSC9	2082.34	29	2.72072	90	2.43904	163	0.738382	3546	-0.139691	8463
PYROXD1	2091.8	30	3.74761	10	2.46271	156	0.711738	3693	0.401595	4729
MARCHF5	2109.35	31	1.02991	2128	2.24976	258	1.87095	474	-0.939694	13537
MBTPS2	2135.38	32	2.06093	342	1.40358	1415	1.56718	886	0.453998	4429
POLK	2149.3	33	1.32321	1350	2.04134	405	1.33258	1392	0.254624	5635
NDUFAF4	2193.11	34	1.32472	1344	1.62894	929	1.86143	481	0.688623	3257
C12orf4	2214.65	35	1.32323	1349	2.12322	339	1.22847	1645	-0.528773	11262
DAPP1	2223.54	36	1.2191	1596	1.92003	510	1.52938	978	1.9737	354
RNF14	2232.33	37	1.39188	1208	1.70101	806	1.52339	988	1.48901	896
PPIL3	2252.03	38	1.368	1262	2.04984	396	1.19668	1733	-1.09145	14096
MCU	2257.52	39	1.86138	499	1.51823	1152	1.32964	1397	-0.181018	8751
TAAR1	2259.39	40	1.20008	1638	2.48266	144	1.21015	1687	-1.06676	14012
GCM1	2276.77	41	1.28894	1423	2.58401	113	1.08263	2090	-1.0068	13795
ADGRV1	2279.58	42	0.916625	2486	2.38862	184	1.92244	425	0.414072	4645
IL21	2295.72	43	1.98001	389	1.81064	622	0.93069	2644	1.09596	1768
FBXO6	2317.01	44	1.05052	2058	1.72973	756	3.26676	19	0.303811	5339
AMD1	2323.74	45	2.04079	351	1.23737	1913	2.1352	280	-0.605804	11767
SERPINB9	2367.65	46	0.828454	2797	2.81941	69	2.00043	365	3.68661	4
ARNTL2	2379.33	47	1.5163	972	1.32422	1641	3.4082	11	0.476639	4312
EDIL3	2387.73	48	2.3443	197	1.38789	1455	1.28957	1502	-0.838795	13072
MAP2K4	2398.58	49	1.08626	1947	3.62842	8	1.18542	1768	-0.529217	11264
SERPINI1	2411.05	50	2.12055	304	1.79705	639	0.85998	2955	-0.233264	9171
DARS2	2423.3	51	1.6848	696	1.34366	1575	1.7483	620	-0.271707	9473
VTA1	2441.3	52	1.82092	546	1.3274	1634	1.65106	758	0.486916	4247
ATP8A1	2451.99	53	2.02479	358	2.68549	91	0.65812	4005	0.773571	2902
ARHGAP21	2452.55	54	1.63799	761	1.31767	1667	1.94937	406	-1.09424	14108
CCL18	2456.21	55	0.825425	2804	2.26657	240	2.25967	197	2.25879	187
TM4SF18	2479.24	56	0.805626	2855	2.17375	305	2.93754	43	-1.20679	14479
CSGALNACT1	2508.85	57	1.26911	1470	1.88744	530	1.21756	1668	-0.238901	9209
ATG10	2515.5	58	2.75979	79	1.31986	1655	1.27822	1534	1.38001	1091
KIF20A	2533.79	59	1.26058	1489	1.46477	1269	2.14648	273	0.744207	3016
ALPK2	2542.08	60	1.22255	1587	2.25587	250	1.0803	2099	-0.876	13233
XPNPEP3	2581.75	61	1.44314	1104	1.44872	1321	1.61061	821	-0.377066	10223
MARCHF1	2589	62	1.21303	1612	1.4956	1196	2.03715	341	0.443799	4494
GYG2	2609.6	63	1.83412	532	2.26099	248	0.702228	3755	-0.0254952	7614
TIGIT	2611.49	64	0.973978	2314	2.21379	279	1.44788	1127	1.51295	858
NCAPG	2612.18	65	2.22196	251	1.12162	2305	2.22042	226	-0.469592	10862
CLGN	2621.42	66	2.72234	88	1.45549	1303	0.998019	2398	-0.33821	9937
C2orf76	2629.6	67	1.23481	1552	1.78469	661	1.27955	1530	-0.23995	9215
TBPL1	2635.22	68	1.73337	645	1.20291	2029	2.21498	230	0.925864	2285
SH2D1B	2639.22	69	1.57883	867	1.8365	588	0.925021	2677	0.847428	2593
EIF2B2	2670.52	70	2.61804	110	1.62619	934	0.808107	3167	-0.603506	11755
SYNC	2689	71	1.75818	612	2.09587	359	0.732608	3579	1.42937	1005
MTMR7	2697.43	72	1.25174	1513	1.38045	1484	2.40194	140	-0.255756	9351
VEGFD	2722.26	73	1.23726	1542	1.55475	1075	1.55125	929	-0.845759	13105
CRCT1	2747.63	74	3.82558	7	1.05798	2510	1.89586	445	-0.566508	11518
TDO2	2753.7	75	1.00374	2212	2.33206	213	1.21506	1673	1.02817	1955
MS4A4A	2771.65	76	1.72953	649	1.13745	2247	2.74847	68	0.16175	6279
DPT	2782.71	77	0.753013	3063	2.33405	211	1.84082	504	-1.47725	15088
CDK5RAP1	2783.4	78	1.37757	1237	1.27212	1802	2.62209	94	0.842177	2615
GRPEL2	2806.76	79	1.2318	1559	2.02635	423	1.022	2315	-0.292603	9604
PTPRO	2817.1	80	0.90713	2516	2.01407	430	1.54539	940	1.1176	1684
DNAJC1	2823.06	81	1.57294	876	1.493	1200	1.16179	1844	0.82889	2674
ZNF180	2838.21	82	2.34696	195	1.70624	799	0.724034	3624	-0.676222	12174
TMEM45A	2862.25	83	2.89049	58	1.94903	483	0.570976	4473	-1.11713	14189
HDAC9	2917.49	84	2.10273	314	1.60326	975	0.787532	3267	-0.612575	11816
PLK4	2928.18	85	1.81756	550	1.31877	1661	1.2324	1633	0.737533	3039
ASNSD1	2944.32	86	2.59167	114	1.1451	2224	1.40248	1215	-0.439079	10657
DEGS1	2948.82	87	1.56146	889	1.32242	1647	1.40529	1210	-0.270805	9468
GINS1	2956.24	88	1.17704	1693	1.39756	1427	1.85848	485	0.610196	3616
RRH	2963.03	89	1.22523	1580	2.98798	46	0.779949	3306	-1.13232	14238
GFPT2	2979.83	90	0.981569	2289	1.48866	1216	2.71627	74	0.347981	5033
TOX	2993.15	91	1.47626	1041	1.42173	1370	1.24422	1606	1.34192	1166
PSMD14	3016.54	92	1.00194	2219	1.51775	1153	1.99845	366	-0.362848	10119
MTHFD1L	3033.29	93	1.70429	672	1.09694	2378	2.1276	285	-0.745615	12598
NDFIP2	3047.79	94	1.25468	1507	1.39696	1429	1.5518	925	0.873566	2487
B3GLCT	3050.08	95	0.705212	3231	2.1276	334	1.80994	538	-1.3407	14828
SEMA6A	3050.13	96	1.44034	1110	1.23549	1918	1.79001	566	-0.108848	8254
PGGT1B	3053.48	97	2.31599	210	1.08573	2407	1.54714	935	-0.570156	11540
GPR171	3061.25	98	1.30845	1376	1.50361	1183	1.24138	1611	0.751886	2996
GPCPD1	3069.79	99	0.975779	2307	1.712	788	1.49582	1040	1.18699	1501
TLR1	3095.36	100	0.611944	3666	2.1838	301	2.81495	60	1.61098	711
PSMB2	3116.56	101	1.28919	1421	1.28444	1761	1.80448	545	1.01134	2008
LLCFC1	3122.78	102	1.32445	1345	1.64997	893	1.01841	2329	0.102941	6666
SUGCT	3142.9	103	0.922603	2462	3.13863	30	0.994369	2408	-0.332322	9887
CRNN	3194.31	104	1.43248	1121	2.07319	382	0.700236	3768	-1.05037	13944
PLCXD2	3203.29	105	1.09746	1915	1.69025	829	1.1796	1783	-0.617334	11847
ETNK1	3217.75	106	1.49013	1012	1.45671	1299	1.04899	2214	-1.35953	14873
BLOC1S2	3222.46	107	0.911531	2506	1.76754	692	1.39827	1229	0.256713	5620
BNC2	3236.14	108	0.684098	3335	2.79354	72	1.39199	1246	-0.175213	8721
MROH9	3248.93	109	1.96573	408	1.05925	2507	1.60261	832	-1.42624	15008
STXBP5	3282.94	110	0.959162	2351	1.76355	697	1.2627	1559	-0.118216	8322
GTF2H1	3286.59	111	1.01765	2170	2.19692	293	0.94231	2601	-0.765754	12700
NEDD1	3286.99	112	0.606238	3687	2.31547	222	1.8026	548	-0.597561	11712
STK38L	3291.46	113	1.28033	1444	2.92795	54	0.637831	4116	-0.502084	11088
MRPS16	3292.25	114	1.29108	1414	1.28307	1766	1.57373	882	-0.346451	9994
C9orf64	3293.7	115	0.917782	2481	1.61422	957	1.56368	894	1.71308	595
TMEM176B	3302.4	116	0.828789	2795	1.50041	1188	3.35469	15	1.70643	600
RGS22	3340.44	117	0.916026	2489	1.67132	863	1.43476	1152	-0.166132	8650
ENPP1	3345.59	118	2.14266	294	2.21099	282	0.406623	5443	-0.372662	10192
RADX	3359.96	119	0.997102	2236	1.60369	974	1.35452	1342	1.03486	1931
IDE	3366.07	120	1.07497	1979	2.53166	129	0.77352	3343	0.438043	4525
EIF4E	3378.99	121	1.98363	387	3.21336	26	0.339479	5863	-0.0685964	7968
ACTR10	3385.21	122	1.53551	931	1.8413	584	0.655615	4021	-0.0716223	7995
GPX8	3397.59	123	0.735079	3120	2.64635	101	1.17345	1810	-0.48028	10946
DACT1	3405.78	124	1.19714	1652	1.41996	1378	1.29003	1499	-0.685677	12234
UFL1	3427.99	125	1.36821	1261	1.19678	2051	1.61196	817	-0.163719	8629
CCDC134	3429.69	126	1.10732	1879	1.25311	1860	2.11521	294	-0.262037	9391
UBE2D1	3440.3	127	1.41104	1164	1.57488	1030	0.864675	2936	-0.564182	11504
SUCNR1	3443.49	128	0.897318	2540	2.26598	241	0.982696	2467	0.294398	5393
KNL1	3459.3	129	1.97442	399	0.894816	3145	3.1549	26	0.344477	5053
CSPP1	3472.23	130	1.93591	427	1.72857	759	0.549009	4580	0.0206539	7264
LY86	3481.61	131	1.88886	472	0.94223	2952	2.04536	333	1.47406	922
FPR3	3494.82	132	0.589395	3776	2.86932	62	1.44904	1124	1.01341	2000
P2RY1	3505.89	133	1.37496	1242	1.36366	1525	1.11163	2001	-0.970488	13645
PNLIPRP3	3512.23	134	1.42411	1138	1.48496	1227	0.912549	2734	-0.355934	10075
MTBP	3548.67	135	1.33183	1331	2.03536	411	0.64393	4088	0.88208	2458
TMX3	3559.24	136	2.26803	225	1.06764	2478	1.1927	1746	0.638497	3476
P2RY14	3594.97	137	1.09812	1911	1.45952	1290	1.22238	1656	-0.894919	13337
NUFIP2	3618.99	138	2.07427	338	1.52987	1130	0.606027	4279	0.566177	3828
CDK1	3624.15	139	0.612914	3659	2.10282	350	1.52301	989	-0.247208	9276
BTC	3628.43	140	0.975754	2308	1.88418	535	0.944842	2593	-0.145446	8511
C4orf3	3631.92	141	1.98737	382	1.53054	1127	0.611814	4246	-0.98903	13725
CASK	3649.18	142	1.19612	1655	1.29923	1722	1.37096	1302	0.451764	4451
SPATA45	3660.95	143	1.66648	725	1.30665	1699	0.916476	2711	-0.115237	8298
REEP3	3671.21	144	2.7341	85	1.16458	2165	0.907284	2762	-1.08346	14064
SETD3	3707.35	145	1.02996	2127	1.5721	1037	1.09565	2044	0.0104854	7333
SIRPA	3712.45	146	0.979375	2295	1.23231	1930	2.57504	101	0.459932	4401
SKP1	3715.48	147	1.37958	1231	1.62675	932	0.737453	3554	0.798184	2801
MAP9	3729.06	148	0.682077	3345	1.70842	796	1.63226	789	-0.444584	10690
RAB9A	3734.17	149	0.700201	3250	1.84707	573	1.34676	1363	-0.378323	10235
PPP2R3C	3763.31	150	1.57246	878	1.40825	1402	0.79166	3255	0.210128	5923
C17orf75	3764.68	151	1.48456	1025	2.37031	194	0.421004	5359	-0.299449	9656
COL6A6	3765.7	152	1.17364	1708	1.27358	1797	1.36848	1305	-0.160661	8613
ASF1B	3797.06	153	0.437967	4532	2.41595	173	1.95982	399	0.491529	4223
FAR2	3800.39	154	0.371784	4879	2.56044	120	3.76129	6	-0.170321	8686
LUM	3805.53	155	1.12575	1833	1.69442	820	0.828736	3072	0.598358	3675
EDNRA	3809.83	156	1.11855	1854	2.7572	78	0.571132	4471	-0.904268	13388
KCNS3	3810.74	157	0.613207	3657	1.60421	972	2.34902	158	0.487256	4243
WNT2	3818.84	158	0.346895	5009	3.01581	41	3.78213	5	1.87892	437
MAPK6	3820.48	159	2.30706	212	1.01915	2642	1.12661	1951	-0.837972	13066
CCL26	3822.06	160	1.25172	1514	3.74841	5	0.460368	5125	0.585415	3737
DDX59	3833.38	161	2.15121	289	1.81192	619	0.355068	5739	2.88365	35
MED31	3836.78	162	0.992476	2253	1.83644	589	0.857158	2968	-1.54681	15190
CDC40	3847.46	163	1.66191	732	0.889264	3160	2.17061	260	-0.0767719	8037
PTS	3852.97	164	2.12394	302	1.32532	1636	0.692868	3810	-0.574853	11571
CHCHD1	3867.61	165	1.40199	1182	1.35508	1544	0.910257	2744	0.146717	6381
ARG1	3891.52	166	1.35332	1287	1.5404	1105	0.749748	3479	-0.899642	13370
STX7	3891.81	167	1.63748	763	1.44513	1330	0.693682	3805	0.942704	2227
IDO2	3892.58	168	1.36513	1267	1.22055	1967	1.15684	1859	-0.64693	12024
DSCC1	3897.42	169	0.942368	2408	1.2423	1893	2.00054	363	-0.0339878	7667
SPPL2A	3901.49	170	0.769946	2985	1.9538	479	1.04065	2246	-0.115292	8299
MILR1	3909.67	171	0.78482	2934	1.38286	1478	1.92512	422	-0.752097	12627
OAT	3938.93	172	0.916582	2487	2.22579	272	0.758368	3433	-0.466708	10836
OR1E1	3940.86	173	2.0611	341	2.09454	362	0.259872	6362	0.497607	4193
PARPBP	3942	174	0.776027	2965	1.40187	1417	1.79723	556	0.52218	4048
TM7SF3	3942.3	175	1.29222	1412	1.78013	671	0.615577	4227	-0.62373	11890
ATG4A	3978.48	176	1.49492	1004	1.80248	633	0.487594	4958	-0.0424435	7746
CREM	3982.59	177	1.09387	1923	2.10661	346	0.622723	4189	0.70385	3189
HEATR3	3982.62	178	1.01389	2178	1.54175	1101	1.00301	2375	-1.2677	14653
TUBD1	4001.38	179	1.00751	2204	1.12275	2299	2.69091	79	-0.0684045	7961
MAGEB2	4010.71	180	1.628	779	2.20388	285	0.315028	6011	0.234007	5783
MSR1	4014	181	0.325915	5122	2.62827	104	2.61838	95	1.95733	367
NAP1L3	4016.01	182	0.839568	2758	1.33287	1611	1.74372	625	-0.164518	8636
FAP	4022.17	183	0.426613	4579	2.23475	264	1.77065	588	0.0187122	7278
STX2	4026.72	184	1.5223	963	1.14657	2218	1.08558	2074	-1.94702	15580
SMCO4	4037.92	185	0.60987	3672	1.61496	955	1.75789	604	2.00564	338
MALT1	4039.34	186	0.659526	3465	1.61803	949	1.55458	917	1.0625	1858
SLC9A6	4056.82	187	1.47947	1031	1.66584	868	0.543834	4619	0.76352	2948
GZMK	4062.49	188	0.553988	3967	1.84572	575	1.53967	953	3.68513	5
ARMH3	4069.8	189	0.416168	4641	2.13456	326	1.8729	471	-0.591345	11677
LRRC74B	4071.37	190	0.670351	3412	1.62449	939	1.47881	1074	-0.840848	13081
NIFK	4084.18	191	1.04163	2087	2.41773	171	0.56898	4482	0.330508	5141
KLRF1	4108.14	192	0.629555	3594	1.71136	789	1.42894	1169	0.110034	6618
AGBL3	4124.26	193	0.62869	3599	1.84927	569	1.2393	1614	-0.722844	12481
NDC1	4158.25	194	2.22961	246	0.75733	3776	1.98126	377	1.09232	1781
STT3B	4163.96	195	2.85336	65	1.41885	1380	0.441176	5238	0.438819	4520
IGSF10	4168.05	196	1.39461	1199	1.97556	461	0.419405	5369	-0.889372	13310
H1-1	4172.33	197	0.853079	2700	1.63121	926	1.02103	2320	-2.00456	15607
KLRD1	4192.18	198	0.55633	3957	1.73148	754	1.5781	873	0.130222	6482
SMPDL3A	4192.83	199	0.368524	4903	2.16224	309	2.00108	361	-0.173864	8713
SREBF1	4198.6	200	0.9103	2511	1.23679	1915	1.65848	749	0.352512	5007
TRAPPC2	4208.05	201	1.82898	538	0.911745	3070	1.32618	1403	1.10928	1713
QRSL1	4212.03	202	0.998831	2231	1.84743	572	0.703006	3751	-0.201205	8893
NEK7	4224.08	203	0.539276	4037	2.32693	216	1.16001	1849	-0.344325	9983
RAD21L1	4228.61	204	0.927788	2447	1.31659	1669	1.34238	1370	-0.157169	8585
NEK10	4228.69	205	1.64803	744	1.28477	1759	0.718926	3656	-1.17001	14360
ZNF518B	4229.64	206	1.33906	1318	1.03447	2593	1.39669	1232	0.0615336	6963
SI	4230.33	207	1.16937	1721	1.72375	770	0.631454	4143	-0.145271	8510
TFG	4249.52	208	1.97594	397	1.12167	2304	0.811498	3153	0.11544	6579
DTWD1	4257.73	209	1.77132	599	0.90019	3116	1.36338	1322	1.36856	1113
PRDX3	4258.93	210	1.27027	1465	1.92036	507	0.470562	5071	-0.146076	8519
ALG13	4268.32	211	1.37459	1244	1.54888	1085	0.601444	4301	-1.27425	14673
PBX3	4271.37	212	0.902304	2533	1.24172	1896	1.56379	893	1.4235	1013
SLC38A6	4273.71	213	2.36169	192	0.741514	3846	1.80562	542	-1.44212	15030
CD36	4329.02	214	3.00775	46	1.40504	1409	0.389784	5526	-2.55171	15736
BECN1	4330.14	215	1.6856	694	1.05528	2520	0.98289	2465	0.15159	6344
TMEM41B	4332.97	216	2.2246	249	2.10087	353	0.124315	7263	0.927984	2281
ZBTB21	4339.23	217	0.779756	2950	1.38419	1471	1.3964	1235	-0.400604	10402
PTPN4	4340.11	218	0.475614	4337	2.07762	379	1.36185	1326	0.146013	6390
SGMS2	4345.65	219	1.68096	700	1.30829	1694	0.647331	4068	0.368276	4919
FIBIN	4346.81	220	1.08283	1957	1.35317	1555	0.968363	2522	-0.268978	9451
MCTP1	4350.23	221	1.42758	1131	0.838837	3408	2.32237	172	0.766601	2932
EZH1	4364.83	222	1.16514	1732	1.26941	1811	0.999175	2391	0.722349	3106
TOP2A	4369.17	223	0.67202	3403	1.88426	534	0.989497	2433	0.0522113	7035
C1GALT1C1	4371.86	224	3.92065	6	0.784295	3640	1.33223	1393	0.346883	5040
FAM118A	4373.55	225	2.32904	203	1.28591	1755	0.528308	4722	-0.0769227	8039
COL11A1	4377.63	226	0.619526	3634	1.37769	1492	2.13514	281	0.789607	2826
XPO4	4391.14	227	1.66581	727	0.852675	3343	1.53864	958	-1.42286	14999
PLRG1	4395.79	228	1.3445	1306	1.39278	1443	0.699932	3770	0.261625	5588
ATP11C	4415.74	229	1.2055	1628	1.08652	2405	1.2896	1501	-0.0388207	7723
HORMAD2	4417.92	230	0.671594	3406	2.30239	227	0.820616	3110	0.780788	2869
PA2G4	4435.15	231	0.910861	2509	1.65069	890	0.808031	3168	1.55704	788
BUB1	4437.27	232	1.45005	1089	0.837098	3416	1.97341	384	0.167837	6235
C1orf43	4450.17	233	0.644914	3540	1.52974	1131	1.39169	1247	-0.00972302	7494
COPS3	4454.68	234	0.502644	4208	1.63881	914	1.68643	707	-0.20802	8944
DCTN4	4471.72	235	1.34439	1307	1.22249	1962	0.869635	2920	-0.45476	10759
NAA35	4475.92	236	1.76106	610	1.33661	1595	0.540629	4637	1.16941	1540
SLC25A24	4497.29	237	2.08166	331	1.47242	1257	0.357514	5728	0.610511	3614
UPK3A	4501.11	238	1.71583	664	1.69166	825	0.304916	6082	0.148206	6368
ATP1B3	4503.77	239	1.27616	1454	1.28204	1771	0.814895	3135	-1.11409	14177
PIN4	4507.68	240	1.73966	637	1.50335	1184	0.406255	5446	0.959325	2173
MCEE	4516.26	241	1.82601	541	1.30962	1691	0.541509	4630	-0.311359	9732
CCDC126	4516.54	242	0.361056	4939	2.35359	203	1.44647	1132	0.196011	6020
NDNF	4516.75	243	2.08282	330	1.48553	1225	0.343567	5828	-0.155628	8574
ACMSD	4537.74	244	1.10273	1898	0.994004	2748	1.69877	688	-1.44388	15031
PGAM2	4539.29	245	1.11916	1852	1.81159	621	0.511302	4831	-1.00269	13781
MTO1	4540.71	246	2.88566	61	1.35329	1553	0.372087	5634	-0.0162125	7549
BBS12	4551.29	247	3.38775	18	1.29855	1726	0.417162	5385	2.76493	58
HMMR	4551.58	248	1.81037	553	0.729465	3904	1.89922	442	0.70028	3203
DEFA6	4552.62	249	1.9096	456	1.46055	1286	0.377025	5598	-0.539964	11333
MCMBP	4563.03	250	0.569786	3883	2.09366	364	0.988729	2437	0.266636	5561
ERO1B	4563.52	251	0.734649	3121	1.49241	1203	1.13227	1931	0.259135	5607
PWWP2A	4565.73	252	1.68093	701	1.51856	1151	0.38941	5528	0.605969	3641
METTL9	4566.83	253	1.78987	575	1.12293	2295	0.742644	3521	0.214816	5896
CEP57L1	4573.89	254	1.94996	417	1.31854	1663	0.485102	4973	-0.68884	12262
CARTPT	4575.09	255	2.24833	237	1.28585	1756	0.472071	5057	0.720933	3111
LATS1	4581.37	256	1.60436	830	1.26588	1826	0.645649	4079	1.03901	1919
BLOC1S4	4594.84	257	2.2572	233	1.74674	723	0.148552	7079	1.08195	1805
PPP3CB	4613.88	258	2.71767	92	1.77612	676	0.103547	7409	-0.157757	8591
NDUFA6	4618.96	259	0.549429	3985	2.1306	330	0.98329	2462	-1.71042	15393
CRYBA1	4626.61	260	0.809528	2844	1.30162	1714	1.2982	1473	0.273706	5512
CYRIB	4639.77	261	1.39533	1197	1.24847	1872	0.733389	3573	0.67121	3342
AMPD1	4647.32	262	1.52634	949	0.929271	2999	1.17905	1787	-0.00997262	7496
RETREG1	4649.31	263	1.22253	1588	0.856276	3324	2.18792	246	0.900301	2377
RAB22A	4659.88	264	0.3776	4852	1.6721	862	2.1507	270	-0.330118	9867
GPR157	4667.67	265	2.05742	343	1.24203	1894	0.514055	4817	0.766125	2935
DOK5	4667.84	266	1.34883	1295	1.17624	2128	0.850974	2995	0.181474	6142
PINK1	4673.87	267	1.06536	2016	1.82051	609	0.502857	4875	1.19211	1490
HPRT1	4695.77	268	0.864344	2660	2.70822	86	0.482089	4989	-1.06869	14020
DISP1	4704.89	269	2.30092	216	1.80666	625	0.0897008	7502	-0.72551	12495
TRAPPC13	4707.28	270	2.01513	365	0.650584	4310	2.20647	234	0.840758	2620
CD200R1	4708.48	271	0.499168	4229	1.47634	1247	1.81665	525	-1.20938	14488
TRIM31	4708.99	272	0.851583	2713	1.68159	843	0.747806	3488	-1.35745	14865
UBLCP1	4717.94	273	2.52672	138	1.70844	795	0.116682	7314	-0.0857576	8092
SLC9C2	4722.62	274	0.684421	3333	1.58632	1018	1.02893	2284	-0.469161	10858
CENPE	4723.74	275	0.592508	3761	1.29104	1745	2.1431	276	0.985812	2076
C5orf24	4739.39	276	0.788137	2925	1.39649	1430	1.07594	2116	0.296147	5381
ARL15	4742.28	277	1.85285	511	1.31399	1677	0.459448	5133	1.80465	504
POGLUT2	4742.58	278	0.943227	2404	1.35302	1558	0.93338	2629	0.782041	2862
CEP55	4747.88	279	0.695085	3275	1.22333	1960	1.75315	612	-0.414655	10489
HIC2	4756.82	280	1.23246	1557	0.960912	2880	1.3521	1347	2.66278	71
POSTN	4759.42	281	0.590939	3768	1.26925	1813	2.25071	204	0.334218	5123
MACO1	4762.42	282	1.72724	653	3.13615	31	0.00645235	8119	1.38796	1077
EMG1	4768.9	283	0.767651	2998	1.19209	2065	1.58766	851	-0.200036	8886
FLRT2	4771.45	284	0.915837	2490	1.10406	2358	1.49921	1028	-0.452502	10743
LY96	4775.88	285	0.652695	3498	1.32744	1633	1.53246	970	0.811934	2734
H2BC14	4780.11	286	1.83032	535	0.641999	4356	2.96586	40	-0.428415	10589
SLC35F5	4785.66	287	1.64749	746	1.24607	1879	0.567489	4490	0.196358	6018
PSMA5	4788.31	288	0.498792	4231	1.40478	1412	2.00309	359	0.104259	6659
ODAD4	4803.96	289	2.58533	118	0.642951	4349	1.69154	701	0.783882	2851
NRP1	4808.37	290	0.418158	4627	1.96401	471	1.23422	1628	-0.492971	11035
MRPL42	4817.52	291	2.4812	150	0.897254	3137	0.849443	3002	-0.166402	8653
SLC7A7	4817.8	292	1.48744	1019	0.737048	3866	2.01878	352	1.57498	760
C12orf75	4828.37	293	1.9685	405	1.23422	1926	0.485099	4974	-1.09599	14113
RWDD1	4836.33	294	1.89559	467	0.875804	3226	0.993951	2410	-0.683	12219
TINAGL1	4843.38	295	1.10654	1882	1.23281	1929	0.882006	2865	2.56071	93
KDELR3	4849.19	296	1.05394	2049	1.55228	1079	0.608262	4263	-0.487724	10989
SPSB1	4849.94	297	1.92419	437	0.937228	2974	0.858153	2962	1.15826	1568
AKAP5	4851.19	298	2.16005	284	1.15387	2193	0.535193	4681	1.47218	929
ABL2	4852.41	299	0.689177	3307	2.07539	380	0.695657	3792	-0.217647	9033
SERAC1	4853.9	300	0.9173	2483	2.35765	200	0.427704	5329	-0.351944	10044
SUV39H1	4855.73	301	0.976065	2305	1.80291	631	0.522048	4764	0.15138	6345
UQCRB	4862.53	302	2.1836	269	2.54817	125	-0.073897	8685	-0.336041	9918
PGM3	4862.67	303	1.12021	1848	0.856858	3320	2.1243	287	0.50822	4133
KIF14	4863.72	304	1.97165	403	2.578	115	-0.0486074	8513	2.47554	112
SLC41A2	4888.4	305	0.931483	2438	1.73819	742	0.579137	4422	-1.02135	13845
IBSP	4891.71	306	0.506058	4192	1.80307	630	1.07755	2111	0.471543	4338
C2orf49	4895.01	307	2.19709	261	0.750043	3807	1.20366	1707	-0.374624	10207
INTS12	4898.4	308	0.674528	3391	1.41108	1396	1.17227	1813	-0.123985	8363
DPY19L4	4910.1	309	1.47571	1042	1.46282	1277	0.404352	5454	-0.228086	9131
TMA16	4911.96	310	3.30023	24	2.02994	416	-0.0571025	8576	-0.992808	13743
CNR1	4919.96	311	0.649172	3514	1.45892	1293	1.15287	1874	-0.959217	13598
TRAPPC3L	4921.92	312	1.15038	1774	1.35836	1536	0.672369	3924	-0.165415	8645
AMMECR1	4925.49	313	0.67277	3397	1.26805	1818	1.49186	1048	-0.276503	9500
MMP1	4927.97	314	0.954138	2376	1.12134	2307	1.25291	1590	0.746915	3008
IMPA1	4929.5	315	0.698284	3258	1.39815	1425	1.10997	2009	-0.187679	8797
SETD9	4930.01	316	1.26589	1473	0.820297	3482	1.72746	647	0.263755	5579
CSTL1	4939.95	317	1.02257	2153	2.33723	210	0.324432	5951	-1.08527	14073
C6orf58	4940.94	318	0.43221	4559	1.87598	541	1.16088	1846	0.44364	4495
STAT4	4941.95	319	0.570192	3881	1.26363	1831	2.0083	356	1.10596	1725
LRRC40	4945.27	320	2.63125	107	1.19179	2067	0.421189	5358	0.618414	3565
ATP2A2	4948.85	321	0.968773	2334	1.46989	1262	0.711842	3692	1.37273	1107
CD5L	4966.68	322	1.29536	1405	0.866279	3277	1.40598	1208	0.305582	5322
RPF1	4967.11	323	1.36839	1260	0.967219	2851	1.04309	2234	0.790584	2821
PCSK6	4972.83	324	0.490465	4270	2.23336	267	0.885306	2849	1.21651	1427
ZCCHC18	4972.88	325	1.35999	1276	0.841203	3394	1.42239	1182	-0.903703	13384
DCN	4979.33	326	0.543981	4011	1.54697	1089	1.22121	1661	0.595081	3691
PRKG1	4980.03	327	0.690738	3298	2.22986	269	0.608301	4262	-0.889015	13309
PTPRR	4982.47	328	0.413226	4661	1.9183	514	1.16863	1830	0.00213811	7399
UBE2A	4988.29	329	0.143191	6105	3.11635	33	1.70314	678	0.0326677	7175
TMEM245	5001.49	330	1.72805	651	1.12586	2286	0.608648	4261	0.891543	2411
GULP1	5012.71	331	0.388773	4794	3.01334	43	0.94287	2598	-1.15843	14314
ARHGAP42	5019.99	332	1.12397	1839	0.98364	2786	1.2362	1624	0.109069	6622
H2AJ	5023.17	333	0.323621	5136	1.69584	817	1.73011	642	-0.709287	12392
CCNA2	5036.52	334	0.448793	4480	1.56788	1047	1.42568	1174	-0.416933	10506
DNTT	5043.04	335	2.32931	202	0.96839	2844	0.672944	3920	-0.184949	8771
GASK1B	5046.49	336	0.899596	2537	1.87569	543	0.486693	4963	-0.640305	11990
EMCN	5046.62	337	0.744498	3083	1.24382	1886	1.24739	1603	-0.571392	11547
NUP210L	5065.8	338	0.872419	2633	1.72202	774	0.580094	4419	0.619847	3560
ZNF267	5070.92	339	1.02444	2146	1.79093	647	0.41846	5375	-0.421676	10534
XPO1	5078.99	340	1.64169	755	0.679241	4169	1.71883	653	-0.389387	10314
GXYLT1	5079.55	341	0.796227	2892	1.64051	910	0.692784	3811	-0.519517	11194
ABCG1	5080.43	342	1.92203	441	0.688639	4110	1.39965	1222	1.22677	1406
FAM126B	5082.01	343	1.73591	642	1.14823	2213	0.551521	4568	-0.372855	10196
C3AR1	5087.23	344	0.844582	2739	0.982639	2790	1.89537	446	2.32008	156
LOXL3	5087.23	345	0.63268	3583	1.19047	2074	1.75967	599	1.05641	1876
CLIP4	5091.05	346	0.843634	2740	1.48067	1235	0.759444	3430	-1.22478	14531
MON2	5103.44	347	0.985298	2276	1.47877	1241	0.638524	4112	-0.135388	8436
SNRPF	5105.32	348	3.17547	34	1.18936	2080	0.35409	5745	-0.0336004	7665
TAOK1	5109.44	349	0.729042	3148	1.52055	1149	0.83788	3041	0.11962	6548
ITGB5	5117.79	350	0.41657	4637	1.79151	646	1.15331	1871	0.0305111	7190
MOB4	5120.2	351	1.94292	421	0.683964	4145	1.3849	1260	-0.221277	9059
TBCA	5123.59	352	0.690946	3297	1.3233	1644	1.14058	1905	-0.0604216	7895
NEBL	5138.04	353	1.83445	531	0.593287	4624	2.2315	218	1.0046	2025
CC2D2A	5139.74	354	0.686344	3323	1.52365	1144	0.883668	2856	-0.758874	12663
TTK	5141.68	355	0.770574	2984	0.961088	2877	3.08711	30	1.18209	1515
STAMBPL1	5146.98	356	1.15318	1769	1.84411	578	0.286544	6197	-0.632582	11945
CPB2	5150.72	357	1.41237	1158	1.93823	494	0.126493	7247	-1.30811	14760
B4GALT4	5154.8	358	1.39258	1202	0.98676	2778	0.893757	2817	1.62845	679
DENND4A	5160.74	359	1.83671	527	0.845789	3371	0.927848	2667	0.158383	6296
NDUFAB1	5161.24	360	2.24582	239	0.761006	3764	1.01705	2331	-0.0197896	7568
NEB	5168.46	361	0.115478	6259	2.03386	413	2.72106	73	-0.476212	10912
RHEBL1	5168.85	362	1.33145	1334	1.18962	2078	0.660367	3994	-0.172102	8702
GABRR1	5172.23	363	0.990264	2263	0.890695	3157	1.76513	593	-0.272051	9477
GXYLT2	5179.38	364	0.563105	3921	1.24031	1902	1.74982	617	-0.566388	11517
CSGALNACT2	5183.02	365	1.23551	1550	0.762186	3760	1.85586	488	-0.986566	13715
GPR107	5183.78	366	2.12365	303	0.639287	4368	1.44903	1125	0.299154	5363
MTFR2	5188.85	367	1.49357	1006	0.701603	4050	1.67246	729	1.92508	392
HAUS6	5190.37	368	0.627499	3606	2.47361	148	0.573917	4452	1.11283	1705
MIGA1	5196.41	369	2.69228	95	1.64777	896	0.00924884	8099	0.774332	2898
ECM2	5200.58	370	1.0746	1982	1.13472	2262	0.906555	2767	-0.883455	13271
SERPINB7	5202.99	371	1.77388	594	1.70627	798	0.0803182	7579	0.581307	3746
MOB1A	5204.74	372	1.52631	950	0.820515	3481	1.13259	1930	1.19999	1471
EDEM3	5206.17	373	1.04996	2060	1.15937	2178	0.889993	2826	-0.165572	8647
CLEC4M	5208.68	374	1.61775	796	1.23008	1938	0.462063	5115	0.262334	5584
NR1H3	5211.38	375	1.86163	498	0.604201	4552	1.80449	544	1.09066	1783
BRIX1	5229.48	376	1.25616	1504	1.47796	1244	0.401802	5462	0.0730774	6880
WDR72	5229.52	377	1.48952	1014	1.10864	2348	0.649604	4055	-2.16285	15667
GRIA2	5229.96	378	2.41102	176	1.85902	562	-0.07399	8686	-1.52995	15166
LINS1	5243.01	379	0.90377	2523	1.00649	2694	1.39412	1240	0.314463	5263
TXN	5251.36	380	1.82325	543	0.738699	3861	1.15024	1879	-0.329175	9857
CRYBG2	5255.81	381	0.635032	3573	1.45491	1304	0.993831	2411	2.63336	78
ARL3	5258.99	382	1.10231	1899	2.1295	332	0.208978	6695	0.632559	3504
MRPL39	5259.8	383	1.44449	1101	0.688372	4112	1.75479	609	-0.263446	9407
TCEAL8	5268.17	384	0.445293	4503	2.5532	122	0.772005	3356	-0.463109	10807
SLC13A1	5269.16	385	1.42381	1140	1.55588	1074	0.255264	6389	0.248021	5686
ZNF18	5284.31	386	1.51837	969	1.08255	2420	0.644097	4087	-0.484943	10973
CD40LG	5287.37	387	0.93611	2430	3.3992	15	0.224019	6590	0.559612	3860
FAM220A	5296.26	388	1.24756	1523	1.09122	2394	0.771294	3360	0.863879	2528
SNX14	5296.4	389	1.86086	500	0.716755	3975	1.1735	1809	0.475721	4316
FGFBP2	5296.53	390	0.28505	5319	1.64987	895	1.65706	752	0.690931	3246
PFDN4	5300.48	391	2.34502	196	1.78826	654	-0.0634207	8616	-0.939527	13536
RTRAF	5309.77	392	1.22277	1586	1.32427	1640	0.526376	4739	-1.11365	14176
RXYLT1	5319.08	393	1.54348	919	0.831845	3437	1.03118	2278	0.207531	5943
ATL3	5338.48	394	1.07873	1970	0.845355	3377	1.55861	913	1.47705	915
TNFSF4	5339.51	395	0.451825	4464	1.74072	736	1.00304	2373	1.84116	466
PAICS	5345.09	396	0.999827	2227	0.995084	2744	1.1855	1767	-0.545598	11376
HBS1L	5345.87	397	2.09161	325	1.08074	2426	0.460432	5123	0.096221	6719
TAB2	5350.31	398	1.42973	1127	0.755667	3784	1.34109	1373	-0.0744114	8019
PXT1	5353.64	399	0.493319	4261	1.70896	794	0.949236	2582	0.507878	4137
CENPU	5361.8	400	1.73926	638	0.669745	4222	1.38393	1262	0.939466	2242
TMEM192	5364.18	401	1.35211	1288	1.71407	787	0.173535	6907	-0.502273	11090
LRRC15	5364.88	402	0.943093	2405	0.831422	3440	2.23691	215	0.171724	6216
DNAJB7	5374.21	403	1.61469	805	0.815257	3506	0.993293	2416	-1.0338	13888
PCDH12	5380.95	404	0.679223	3364	1.45637	1300	0.858453	2960	-0.296793	9631
WSB2	5382.02	405	1.13501	1819	1.78964	649	0.248298	6439	-0.502227	11089
SLC38A9	5387.24	406	0.384374	4825	1.73673	744	1.13337	1928	0.691845	3240
MRPL13	5392.02	407	1.28188	1442	1.19427	2060	0.601967	4300	0.23461	5774
MAGOHB	5395.73	408	0.251036	5507	1.76209	699	1.4922	1046	-0.279198	9527
ATP6V1E1	5409.5	409	1.36861	1259	0.961044	2878	0.841697	3031	-1.02754	13863
FBN2	5417.14	410	0.807535	2850	1.23461	1922	0.949794	2580	2.86205	39
IKZF5	5417.8	411	1.85702	507	1.10986	2343	0.456518	5157	-0.383306	10276
SFXN1	5419.38	412	0.731205	3137	1.23797	1910	1.05499	2193	-0.935709	13523
ZMAT3	5430.6	413	0.937022	2429	1.69968	808	0.423885	5347	-0.33742	9930
OTOGL	5434.92	414	1.20141	1634	1.66525	869	0.256067	6386	0.435096	4544
CALCRL	5437.82	415	1.63607	768	1.45078	1310	0.188764	6797	-0.391385	10336
LEKR1	5442.48	416	2.57411	123	1.1898	2077	0.273558	6268	-0.37372	10201
ZNF586	5450.46	417	1.9243	436	0.719381	3958	1.04389	2229	-0.51316	11151
DMC1	5451.09	418	1.13213	1824	1.03358	2594	0.886848	2839	0.616878	3578
OAZ3	5451.81	419	0.95516	2370	1.10068	2367	0.977036	2487	0.176088	6185
LIN9	5455.65	420	1.58651	858	0.797907	3583	1.01014	2348	0.384999	4826
TAPT1	5457.12	421	1.30842	1377	1.3349	1606	0.416665	5388	-0.31753	9766
SLC35A5	5458.39	422	1.72028	659	1.3784	1490	0.214632	6649	-0.369826	10172
CDH5	5461.41	423	0.504768	4197	1.25692	1846	1.58188	866	-1.16732	14350
ZNF749	5476.71	424	2.25473	234	0.9352	2981	0.57554	4442	2.6215	82
LLPH	5478.68	425	0.882407	2592	2.23142	268	0.28064	6238	-0.697726	12321
BLM	5486.99	426	1.78575	581	0.619324	4469	1.45658	1111	0.980833	2097
SPOCK1	5493.65	427	-0.0264065	7102	2.97693	48	2.31105	178	-0.415258	10495
XIAP	5497.38	428	1.03958	2093	1.59884	986	0.374481	5619	0.660537	3378
ALDH1A3	5501.26	429	0.997946	2234	0.908902	3086	1.3272	1401	-0.853561	13130
VPS25	5503.81	430	1.00594	2208	2.3502	204	0.166022	6963	0.671867	3340
PNO1	5510.22	431	1.43873	1111	1.08513	2412	0.595528	4330	-0.0328741	7657
UNC50	5521.39	432	0.932543	2437	0.81335	3516	2.05611	323	-0.359308	10095
CLIC2	5521.53	433	1.07186	1990	0.714843	3982	2.71252	76	0.112801	6601
INTS8	5529.44	434	0.360798	4942	2.63646	102	0.790279	3261	0.328306	5159
LAIR1	5533.75	435	0.603011	3700	1.1099	2342	1.64368	772	1.60265	722
SNX30	5542.89	436	1.28405	1434	0.835525	3422	1.11372	1992	1.69998	606
SEC23IP	5546.37	437	0.796778	2886	1.46226	1279	0.657777	4007	-0.247428	9278
ATG5	5557.53	438	1.20898	1621	0.692753	4093	1.87675	465	-0.884123	13277
NDUFS4	5558.95	439	2.13645	296	0.938979	2969	0.558237	4533	1.35892	1129
ZSWIM3	5559.2	440	0.313692	5181	1.78705	656	1.13814	1912	0.887896	2428
TIPRL	5559.79	441	1.49826	999	1.04445	2558	0.600241	4307	0.199461	5995
IDO1	5563.68	442	0.142938	6110	2.08951	366	1.44415	1135	1.34336	1165
EXOC2	5563.73	443	1.30998	1372	0.976148	2816	0.783886	3282	0.403677	4712
TINAG	5566.51	444	0.485074	4293	1.81041	623	0.786286	3271	-0.758655	12662
SPRED1	5568.24	445	0.381316	4837	2.19699	292	0.818425	3123	0.806689	2762
CKAP2L	5582.07	446	1.5065	987	1.04154	2570	0.593288	4344	0.217216	5876
FANCM	5582.12	447	2.26995	224	1.1515	2199	0.292538	6156	-0.685538	12230
LPCAT3	5596.37	448	0.0977415	6376	1.72289	771	2.97682	38	-0.160192	8608
SLU7	5596.61	449	1.15436	1766	0.905595	3096	1.04188	2240	-0.591345	11676
MCUB	5596.73	450	2.39574	181	0.440561	5453	3.36291	14	0.214673	5897
LAMP2	5604.55	451	1.47713	1039	0.636109	4386	1.60165	834	-0.557252	11463
TSACC	5605.1	452	1.82954	537	1.37251	1501	0.147798	7085	1.4726	928
PSMD13	5608.97	453	1.38027	1230	0.851232	3351	0.960819	2549	-0.974068	13666
LILRA6	5611.04	454	1.44785	1094	0.686486	4126	1.38163	1265	-2.07289	15641
RRAGA	5612.36	455	1.55956	890	1.38346	1473	0.215251	6643	-0.425243	10560
TMEM65	5618.49	456	0.129265	6190	2.25344	254	1.35559	1339	0.263715	5580
DERA	5618.58	457	0.390914	4783	1.56034	1066	1.17208	1815	-0.0216184	7582
FTH1	5622.09	458	0.516614	4138	1.71412	786	0.781992	3289	0.949327	2203
FCHO2	5624.22	459	0.545424	4006	1.15724	2182	1.61738	810	1.28379	1280
FCRL3	5624.63	460	0.292461	5278	1.67757	853	1.28295	1520	0.293516	5400
DHRS11	5626.2	461	0.927133	2450	1.08564	2408	0.933866	2627	0.787376	2830
DNAJC9	5630.22	462	0.194192	5810	1.68794	832	1.62016	803	0.18306	6128
TMPO	5632.84	463	0.223715	5654	2.39377	181	1.02998	2280	0.073477	6874
SPRR3	5633.56	464	1.7713	600	1.56794	1046	0.034455	7920	0.677594	3306
YTHDF3	5633.63	465	0.776389	2964	1.60678	966	0.537676	4661	0.280448	5484
ZNF556	5649.49	466	0.573079	3868	1.70079	807	0.711855	3691	0.676996	3310
LAMA2	5651.21	467	0.944249	2399	0.951265	2909	1.17896	1789	0.240922	5731
TNFRSF10A	5654.33	468	0.420499	4611	1.21708	1977	1.96827	387	-0.701592	12343
FBXL13	5654.51	469	0.69402	3280	1.11957	2312	1.21787	1667	-1.0178	13829
CARD16	5672.82	470	0.594077	3754	1.17701	2125	1.33953	1376	0.888203	2426
HTR1D	5676.7	471	2.77222	75	0.69242	4095	0.869104	2921	-0.205583	8928
MAPK9	5679.76	472	0.469192	4369	1.33023	1623	1.30054	1463	-1.88528	15533
SPZ1	5681.81	473	0.567517	3896	2.49421	141	0.482108	4988	-0.167397	8663
DLGAP5	5685.71	474	1.79984	563	1.13183	2269	0.356299	5731	-0.366036	10139
IL7	5689.06	475	0.51516	4149	1.24623	1878	1.36733	1310	-1.27951	14686
SAR1B	5696.33	476	0.866126	2651	0.880935	3196	1.53624	962	-0.210758	8972
CLEC12B	5706.12	477	0.735625	3119	0.886949	3170	2.01008	355	0.358255	4971
TM4SF20	5709.16	478	2.30161	215	1.3793	1488	0.0527237	7774	-0.222025	9067
UBE2C	5721.21	479	0.267844	5410	1.38651	1461	2.02158	350	1.34856	1155
FANCF	5724.8	480	1.79005	574	0.796949	3590	0.791034	3260	-1.21128	14497
MME	5733.9	481	0.987239	2271	0.960033	2884	1.05959	2180	-0.169026	8677
FBN1	5734.45	482	0.248576	5519	1.65742	883	1.36206	1325	-0.361943	10110
TEX35	5738.63	483	1.84897	514	1.90498	523	-0.158431	9247	1.30907	1226
ZBTB5	5739.71	484	1.67597	709	0.537259	4926	1.8108	535	0.210771	5916
ZNF546	5740.04	485	1.03353	2117	1.1452	2223	0.71352	3680	-1.68809	15369
PSMD5	5741.31	486	1.06531	2018	0.912034	3068	1.05064	2207	0.306638	5316
PXYLP1	5745.17	487	1.61674	800	2.31788	220	-0.184504	9427	0.683609	3278
DNAI7	5752.8	488	0.958553	2354	1.0292	2608	0.934264	2625	0.526197	4023
PLEKHA1	5755.32	489	1.27288	1460	1.53514	1119	0.194837	6772	0.0423704	7105
ZBTB26	5762.61	490	0.366233	4911	1.47862	1242	1.25913	1569	0.898616	2384
ORC3	5764.33	491	1.18601	1676	0.957494	2894	0.827363	3078	0.661288	3376
DMXL2	5767.3	492	1.04817	2070	1.10761	2352	0.737466	3553	-0.172967	8708
MSX2	5768.06	493	0.395663	4753	1.78036	670	0.872957	2903	0.708472	3165
ENPEP	5778.33	494	1.38343	1223	1.38681	1459	0.236103	6507	-2.38773	15718
ORC5	5781.1	495	0.895923	2546	0.937431	2973	1.2056	1703	-0.619755	11863
CDC7	5785.81	496	1.58158	861	0.636115	4385	1.31014	1440	-0.0957067	8159
COX18	5789.55	497	2.17689	272	1.91847	513	-0.226167	9713	-1.43168	15016
SIKE1	5790.46	498	0.254101	5486	1.38585	1462	1.98991	371	0.0360446	7155
CAPZA2	5790.54	499	0.409492	4680	1.20593	2021	1.87926	464	-0.730423	12518
ELOC	5794.3	500	0.763203	3022	1.63531	919	0.484722	4975	0.649842	3420
RAB8A	5800.41	501	1.36957	1254	0.95395	2903	0.70444	3739	-0.29546	9622
GGCT	5807.04	502	1.33581	1323	0.91207	3067	0.774463	3338	2.82818	46
TMEM176A	5810.08	503	0.722008	3172	0.893665	3151	1.82696	514	0.622701	3543
B3GALT2	5811.68	504	0.457015	4434	1.43238	1354	1.06918	2137	-1.18568	14409
GPRIN3	5816.47	505	0.184498	5876	1.44869	1322	2.48451	126	1.00096	2035
DDI1	5820.86	506	1.22576	1579	2.46387	155	-0.0568701	8572	-0.443839	10684
DLG3	5822.87	507	1.2394	1538	0.749655	3810	1.23136	1635	-1.19789	14454
CYRIA	5831.17	508	1.18244	1684	1.8759	542	0.0644501	7699	1.59053	743
GPR82	5833.84	509	0.0368339	6726	1.75719	705	2.52477	114	1.12643	1661
NDUFA4	5843.16	510	3.01178	45	1.67929	851	-0.195318	9496	-0.0525327	7831
DIO2	5843.59	511	1.14987	1776	1.13681	2252	0.598832	4315	1.49598	882
ACAT1	5850.97	512	1.02043	2164	1.07978	2428	0.758867	3432	-0.944842	13548
MAP2K1	5851.32	513	0.618141	3641	1.36831	1512	0.834329	3055	-0.150453	8546
MCTS1	5863.56	514	1.4497	1090	0.897942	3131	0.71807	3660	0.503965	4159
CEP112	5865.88	515	1.63548	770	2.11113	344	-0.190792	9464	0.00601259	7368
ZNF470	5873.21	516	1.52368	960	1.65207	889	0.000348462	8160	0.417924	4624
ARSJ	5882.11	517	0.962977	2343	0.89118	3156	1.16344	1839	-0.463359	10808
TMEM86B	5882.17	518	2.07577	337	0.604651	4551	1.08914	2063	0.181026	6149
SPRYD7	5883.55	519	1.38251	1227	1.18769	2087	0.394536	5500	-1.74883	15428
CDC14C	5887.17	520	1.78475	582	2.27316	236	-0.265831	9983	-0.216969	9029
CTPS1	5896.77	521	1.1223	1844	1.24267	1890	0.478444	5012	0.709455	3158
AP1AR	5905.25	522	0.836108	2771	0.906777	3091	1.33377	1390	-0.251119	9303
DGKI	5905.91	523	1.02886	2130	1.62992	927	0.243049	6461	-2.06283	15637
ME1	5912.52	524	-0.0301522	7127	2.27461	235	1.77152	586	1.35083	1152
LIMS1	5912.71	525	1.06993	2000	0.955154	2900	0.87743	2883	0.464916	4376
ASB8	5914.78	526	2.11359	309	0.485091	5201	1.55288	921	-0.382886	10274
PHAX	5923.88	527	1.09148	1936	1.92017	509	0.0803931	7576	-0.00575012	7464
METTL17	5932.33	528	1.59409	844	1.37012	1506	0.124788	7259	-1.82438	15481
RGS13	5936.26	529	1.04898	2063	0.77426	3688	1.36082	1328	-0.153141	8562
CD160	5936.79	530	3.37449	19	0.590943	4638	0.983657	2460	-0.250149	9297
SRSF10	5937.29	531	2.34284	199	1.49222	1205	-0.0866633	8776	-0.0321661	7652
GLRA3	5941.07	532	0.571075	3877	1.49835	1191	0.745737	3501	-1.07276	14036
TSPAN8	5941.7	533	2.6885	97	2.84164	65	-0.440039	11115	-0.477868	10928
NAP1L1	5943.52	534	2.64358	102	1.53246	1123	-0.134505	9085	-0.49008	11010
TNFAIP6	5967.04	535	0.150176	6055	1.41301	1393	3.25958	20	-0.301898	9670
GIMAP6	5970.32	536	1.61322	808	0.598902	4587	1.29548	1483	0.901316	2372
TACR3	5972.86	537	1.55319	904	2.36234	197	-0.233285	9757	-0.432074	10618
ACO2	5974.9	538	1.01108	2190	0.718739	3963	1.6961	692	-1.15365	14302
DYNLT3	5978.58	539	2.54178	134	0.50001	5109	1.29884	1472	-0.623346	11887
NR2C1	5979.03	540	2.50331	142	1.82559	601	-0.283091	10095	-1.26571	14645
PNP	5979.1	541	0.6582	3468	1.41423	1389	0.697068	3785	-0.651835	12045
UFD1	5984.63	542	0.54734	3994	1.29804	1727	0.999861	2389	0.469476	4348
EXO1	5985.36	543	0.783491	2942	0.771268	3709	2.5256	113	-0.798963	12872
NOP16	5986.5	544	0.353545	4974	1.15616	2187	2.61033	97	-0.292197	9601
MMGT1	5987.58	545	0.64658	3528	1.70919	792	0.505854	4858	-0.553281	11432
EFR3A	5997.09	546	0.838633	2762	1.38291	1477	0.536154	4670	-0.0371062	7703
FAM216B	5999.07	547	0.992117	2256	2.00694	437	0.105378	7396	-0.548683	11400
COX16	6001.07	548	0.995511	2244	0.765429	3737	1.46968	1097	-0.403175	10420
DENR	6005.29	549	1.78827	576	1.69063	827	-0.134533	9086	-0.572831	11559
LIN54	6016.1	550	0.390019	4788	1.1769	2126	1.80905	539	-0.335313	9911
PDC	6016.31	551	0.560262	3938	2.17367	306	0.43939	5252	-0.780073	12767
NDUFA12	6026.89	552	2.868	62	2.21152	281	-0.408884	10915	0.385502	4824
RRM1	6028.05	553	1.09176	1933	0.842157	3388	1.03473	2266	0.233898	5784
RFESD	6029.03	554	1.02618	2140	1.50422	1182	0.287232	6194	1.01058	2010
HECW2	6042.21	555	1.07569	1977	3.13395	32	-0.0689305	8657	-0.652504	12048
GRK4	6045.15	556	1.81419	552	1.17411	2136	0.209668	6690	-0.495276	11054
DNASE1L3	6050.8	557	2.19569	263	0.442311	5438	1.62918	794	-1.43433	15020
SPRTN	6055.06	558	1.78751	577	0.598609	4590	1.11829	1973	-0.936057	13527
MMP2	6072.31	559	0.141172	6120	1.91936	511	1.17169	1817	-0.110239	8267
MAB21L2	6073.31	560	0.861404	2673	0.894493	3146	1.19159	1748	-2.30029	15704
KYAT3	6076.4	561	0.992941	2251	0.813903	3511	1.21921	1664	0.741333	3026
GPR180	6078.55	562	1.1815	1686	1.01622	2654	0.635841	4125	-0.195045	8845
NR0B1	6087.02	563	1.7014	676	1.51639	1155	-0.0423318	8470	-1.33133	14812
BMERB1	6088.79	564	1.3215	1353	2.02656	422	-0.105747	8900	-0.988571	13722
MMP20	6090.46	565	1.1974	1651	0.930967	2992	0.737866	3551	-1.51495	15142
ODAD2	6090.51	566	1.45468	1078	1.56937	1044	0.00747411	8109	-1.429	15011
UBE2G1	6093.08	567	0.615094	3648	1.2371	1914	0.911922	2738	-0.157491	8586
ZCCHC9	6106.11	568	0.0160611	6837	1.92831	502	1.58247	864	1.8802	435
WARS1	6108.18	569	0.333697	5081	1.158	2180	2.28108	189	2.46326	117
ACADL	6108.97	570	1.59237	846	1.15641	2185	0.270206	6294	-0.0506578	7815
AGO3	6111.12	571	1.20123	1635	0.828064	3456	0.913852	2725	0.821421	2698
ABCD3	6135.83	572	2.58084	122	0.636118	4384	0.805458	3179	1.02885	1953
ACLY	6137.26	573	0.326465	5121	1.23211	1933	1.71432	660	-0.0970328	8166
N4BP2	6140.29	574	0.980126	2294	1.56953	1043	0.245005	6451	0.203178	5971
CCL8	6142.13	575	0.0415871	6696	1.69154	826	1.82593	516	1.46612	940
RPS24	6151.18	576	0.79878	2878	1.64432	903	0.333525	5897	-0.342543	9969
EDA2R	6152.73	577	0.46535	4390	1.65329	886	0.703096	3750	-0.0176737	7554
ACER3	6153.54	578	0.0637393	6568	1.57478	1031	2.05032	330	0.479276	4298
PITHD1	6155.44	579	2.02211	361	0.475064	5250	1.40365	1213	0.847756	2591
MLANA	6157.32	580	0.686343	3324	1.80273	632	0.349587	5784	-0.171971	8701
PCMTD1	6163.07	581	1.42744	1132	1.3014	1716	0.175981	6883	0.0937921	6736
SCO2	6165.34	582	0.921156	2468	0.756336	3781	1.5122	1004	-1.46688	15070
TMEM208	6171.1	583	1.35109	1290	0.689199	4106	1.0816	2093	-0.448933	10721
OSTM1	6171.49	584	0.388769	4795	1.27632	1790	1.29906	1470	0.32778	5163
GLIPR1	6173	585	0.918021	2478	1.05013	2540	0.766859	3381	-1.27713	14680
LIN28B	6178.69	586	1.10009	1907	1.59492	994	0.13671	7177	0.0301324	7192
CREBL2	6185.17	587	1.52889	946	0.475872	5244	1.90658	437	-0.951123	13562
KLHL41	6187.73	588	1.8719	489	1.20276	2030	0.125295	7257	-0.436362	10645
MRPS35	6191.33	589	1.23041	1563	0.79588	3591	0.913956	2724	-0.839148	13076
CD1E	6191.46	590	0.58531	3799	1.04157	2569	1.30479	1454	-0.0146059	7535
TPRKB	6196.38	591	2.40902	177	0.818355	3493	0.492779	4922	0.680471	3290
C8orf76	6201.77	592	0.431367	4565	1.292	1743	1.1268	1950	-0.00352042	7441
TRAT1	6207.53	593	0.174004	5937	1.39331	1441	1.79465	559	1.68142	624
HINT3	6212.36	594	1.59505	843	0.858575	3313	0.594541	4336	-0.263476	9408
SLC40A1	6217.23	595	0.40843	4684	1.38909	1450	1.00444	2369	0.605682	3642
YIPF6	6217.46	596	1.67815	706	2.51875	135	-0.362236	10630	-0.0376873	7708
TNF	6219.19	597	0.667811	3428	1.27459	1795	0.74212	3525	-0.266165	9434
GNAI3	6222.72	598	2.18685	266	1.09921	2373	0.160719	6989	-0.201871	8897
PALS1	6225.42	599	0.95609	2363	1.60607	967	0.213814	6660	-1.31177	14770
KCMF1	6232.42	600	1.81924	549	1.23449	1924	0.0961014	7459	-0.519593	11196
NDUFS2	6233.89	601	1.39232	1204	1.06546	2486	0.407152	5440	1.445	983
CDC20	6236.29	602	0.398005	4742	1.02471	2620	2.6798	81	0.0990097	6695
ATP6V1H	6241.1	603	0.586637	3791	1.03268	2597	1.28861	1507	-0.0576991	7867
SCD	6242.86	604	1.18083	1689	0.964317	2862	0.652529	4037	0.499329	4182
CRTC3	6250.73	605	0.0875833	6438	1.68127	845	1.48297	1060	0.507988	4136
PAFAH1B1	6255.82	606	0.610067	3671	1.33795	1590	0.722363	3637	0.300024	5360
AZIN1	6258.94	607	1.32349	1348	1.1785	2119	0.318288	5983	0.292931	5405
PLAA	6261.76	608	2.20264	260	0.961481	2875	0.300216	6111	1.23664	1381
ZNF430	6262.92	609	0.257508	5473	1.46584	1266	1.21603	1670	0.292219	5410
MYNN	6263.76	610	0.331083	5095	1.78943	650	0.764248	3397	-0.943448	13543
AGPS	6264.34	611	0.695091	3274	0.845321	3378	1.62048	802	0.702021	3196
RUNDC3B	6273.74	612	0.571553	3875	1.45772	1297	0.669181	3938	-0.840278	13079
TRPC7	6276.92	613	1.38554	1219	1.05096	2536	0.412325	5405	1.01849	1984
SLC26A3	6288.08	614	1.04495	2079	1.40584	1404	0.260473	6353	-0.251404	9307
SGCB	6288.67	615	0.994429	2247	1.11081	2340	0.598418	4319	-0.690191	12271
LAMTOR5	6295.71	616	0.790795	2918	0.862628	3296	1.27864	1533	0.35518	4992
FCRL4	6302	617	1.09193	1932	1.46284	1276	0.183148	6837	0.326596	5175
KNSTRN	6302.91	618	1.03189	2124	0.605196	4547	2.10837	297	-0.349849	10027
OLFML1	6309.48	619	0.743492	3087	0.751827	3798	2.01086	354	0.616233	3580
NDFIP1	6314.93	620	0.585702	3797	1.74056	737	0.447578	5202	1.61965	695
SPTLC2	6317.16	621	1.71118	669	1.52834	1133	-0.114647	8963	0.169197	6228
EXOC5	6317.17	622	0.88246	2591	1.2538	1856	0.515676	4804	-1.28125	14692
SCN7A	6319.72	623	1.26157	1486	2.93729	53	-0.245948	9857	-0.602647	11747
RAP1GDS1	6320.13	624	-0.0759856	7392	1.95138	481	1.82927	513	-1.23221	14550
LCOR	6328.46	625	0.0945458	6392	1.62551	936	1.46407	1101	-0.66601	12110
EFNB2	6332.39	626	1.12927	1827	0.61352	4498	1.5759	876	0.0463784	7080
PARP15	6338.11	627	1.5291	943	0.417509	5583	2.66095	85	0.802692	2783
QSER1	6340.6	628	2.6175	111	0.686865	4124	0.644396	4085	-0.255263	9346
PON3	6349.47	629	2.71852	91	0.688255	4114	0.630111	4150	-0.107753	8245
FA2H	6362.83	630	0.695105	3273	1.13809	2245	0.809324	3162	1.74538	565
PDGFB	6366.31	631	1.04143	2088	1.45984	1288	0.206561	6712	0.771091	2910
KIF11	6372.72	632	0.502865	4206	1.21011	2007	1.02819	2290	0.400836	4733
REPS1	6374.07	633	1.51651	971	0.69287	4092	0.857003	2969	0.882787	2456
SLITRK6	6379.56	634	0.216693	5696	1.56704	1048	1.11515	1989	-1.12646	14210
CECR2	6380.16	635	1.20513	1630	0.728541	3910	1.00228	2378	0.442437	4505
BCCIP	6383.19	636	0.870492	2642	1.33832	1587	0.41884	5372	-0.262602	9396
SPDL1	6389.53	637	1.26462	1479	0.511656	5055	1.92557	421	-0.850092	13119
TFB1M	6398.58	638	0.431514	4564	1.42146	1373	0.839046	3037	0.896667	2393
AURKA	6402.54	639	-0.0503115	7236	1.87693	540	1.63574	783	0.638384	3477
IMMP1L	6404.35	640	2.05003	344	0.758251	3773	0.556819	4543	0.0586106	6993
TNPO1	6413.71	641	1.14596	1785	0.889203	3161	0.719944	3653	0.393267	4783
MOSMO	6416.59	642	0.621654	3626	2.07876	377	0.263531	6333	0.524928	4030
COA4	6418.97	643	0.67057	3411	1.23457	1923	0.712052	3687	0.496071	4199
MS4A6E	6422.04	644	1.44556	1099	1.18773	2086	0.205886	6718	0.969941	2144
BTBD10	6422.33	645	-0.167679	7944	2.10099	352	2.34596	159	0.207392	5944
AP4S1	6425.58	646	1.79913	564	1.27951	1779	0.0114081	8085	0.421579	4606
GSKIP	6426.46	647	0.418559	4622	1.96631	469	0.526532	4738	0.781976	2863
LONRF1	6427.86	648	0.97095	2326	0.917038	3041	0.817342	3129	-0.0526771	7832
NABP1	6429.47	649	0.661566	3454	1.19283	2064	0.768589	3375	-0.620514	11870
BBS7	6447.09	650	0.104791	6341	2.13489	325	0.952973	2572	-0.926329	13475
GCH1	6449.19	651	-0.148774	7832	2.41502	174	1.68149	713	0.803993	2780
MYO1H	6452.83	652	0.748521	3075	1.72498	769	0.246152	6447	-0.939749	13538
GFM2	6452.89	653	1.05879	2036	0.738965	3860	1.1022	2027	1.53381	824
VAMP4	6454.45	654	0.463065	4403	1.66338	873	0.5952	4334	1.9001	416
CR2	6455.2	655	1.37202	1247	0.671311	4210	0.973534	2500	0.224014	5838
YWHAH	6455.74	656	1.84039	521	0.392547	5743	1.7524	613	-0.338551	9941
SDCBP2	6456.26	657	0.786038	2930	0.813146	3518	1.32877	1398	-0.616073	11840
CCNE2	6457.24	658	-0.171831	7969	4.64319	1	1.58285	862	1.38963	1075
ADH7	6461.5	659	1.60896	815	1.43322	1349	-0.0630004	8615	0.610542	3613
CCDC186	6462.89	660	0.323985	5134	1.22394	1958	1.40177	1217	0.253248	5642
LRP2BP	6463.85	661	0.785584	2932	2.15236	315	0.0832417	7544	-0.223007	9076
PTPRD	6468.4	662	0.833821	2780	1.13563	2259	0.650419	4049	-1.97142	15592
SYNJ1	6470.24	663	1.31925	1359	0.792234	3607	0.742638	3522	-0.0705351	7984
NFU1	6470.35	664	1.417	1149	0.668089	4228	0.931517	2636	-0.23704	9200
H4C1	6473.88	665	0.563916	3915	1.42603	1361	0.631992	4141	-0.187748	8798
HOXB2	6475.05	666	0.575247	3858	1.20323	2027	0.861235	2950	-0.398458	10390
HTR2C	6475.68	667	0.143384	6103	1.5751	1029	1.23718	1622	0.493937	4211
COX7C	6478.65	668	1.60837	817	0.813041	3519	0.567522	4489	0.575671	3774
ACSL5	6483.02	669	2.21183	256	0.468254	5286	1.13524	1923	0.124494	6515
NDUFB3	6487.47	670	1.97786	390	0.422753	5556	1.40092	1221	-2.24368	15687
HEPACAM2	6488.58	671	1.18092	1687	1.38835	1453	0.133115	7209	-0.469129	10856
MAB21L3	6493.95	672	0.91883	2476	1.60691	965	0.157432	7015	0.180918	6151
POLR3B	6495.22	673	0.243605	5544	2.73278	82	0.605771	4280	0.215879	5888
RNF141	6502.97	674	1.78646	579	0.769198	3718	0.56496	4498	0.552326	3897
GSAP	6503.03	675	1.53662	929	0.388846	5771	2.81236	61	-1.22247	14527
MIEF1	6503.6	676	1.25635	1503	0.733964	3878	0.88306	2859	-1.11921	14192
TUBAL3	6509.76	677	0.828808	2794	2.4171	172	0.00823106	8105	-0.657361	12075
TMEM9B	6513.15	678	2.58652	117	0.648936	4315	0.65206	4041	-0.787603	12815
SLIRP	6513.96	679	0.696844	3266	1.96427	470	0.180091	6861	-0.673424	12152
GLIPR2	6517.89	680	0.260889	5454	1.41481	1387	1.12536	1954	0.4583	4409
ORC1	6519.46	681	1.66238	731	0.99397	2749	0.291038	6166	1.50188	875
FAM102B	6520.34	682	2.10418	312	0.539424	4913	0.933538	2628	-0.645768	12018
PRKN	6520.78	683	1.15512	1763	1.30245	1713	0.213055	6663	0.239902	5738
MT1G	6524.15	684	0.242047	5550	2.37609	191	0.637254	4118	0.31936	5223
PCNA	6532.84	685	0.430565	4568	0.958335	2890	1.97534	383	0.227168	5823
CSMD3	6536.58	686	1.0392	2095	1.34738	1571	0.239261	6486	-0.614818	11831
MGST1	6537.56	687	0.906802	2517	1.53118	1126	0.203783	6731	-1.88172	15530
CLOCK	6539.25	688	1.57875	868	0.975282	2818	0.337079	5874	-0.781806	12780
CHN1	6540.52	689	1.02568	2143	0.66998	4221	1.35125	1349	-1.07808	14052
SEMA3C	6542.96	690	0.674783	3390	1.20598	2020	0.700041	3769	-0.812799	12945
SLC30A6	6544.91	691	1.08001	1965	0.633872	4394	1.37604	1283	0.839672	2625
C1orf109	6547.1	692	1.17258	1714	1.87533	544	-0.125823	9023	0.184449	6115
EIF3J	6554.36	693	0.578294	3840	1.72996	755	0.382251	5564	-0.366165	10141
ME2	6554.84	694	0.311283	5188	1.10421	2357	1.80181	551	0.530314	4006
GLRX3	6557.38	695	0.257123	5475	1.75384	711	0.781308	3294	-0.221081	9055
ODAPH	6563.95	696	0.144609	6096	1.60125	980	1.14483	1895	0.559781	3859
GRIK2	6564.02	697	3.53421	14	2.56828	116	-0.652872	12329	-0.984653	13703
AP1S2	6564.03	698	0.0475157	6662	1.44447	1332	1.95478	404	1.54143	815
ANLN	6575.93	699	2.58473	119	0.434592	5490	1.13938	1908	0.416712	4634
ALDH18A1	6577.85	700	0.454599	4445	1.04694	2551	1.37153	1296	0.499666	4179
C12orf57	6581.02	701	1.1281	1831	1.41371	1392	0.119708	7295	-0.681633	12208
COL8A1	6581.04	702	-0.0128809	7012	1.6379	915	1.67184	730	0.430514	4571
KDM5A	6581.56	703	0.431834	4562	1.14219	2230	1.19108	1749	0.767931	2925
PSME3	6582.74	704	2.32615	205	0.421701	5562	1.2216	1659	0.419702	4616
CATSPERD	6583.48	705	1.44906	1092	0.596308	4606	1.04964	2211	0.317176	5238
HK3	6584.22	706	0.0291666	6756	1.46075	1285	1.96042	397	-0.422445	10536
ZC3H12C	6586.29	707	0.362028	4933	1.00003	2719	2.12563	286	-0.70245	12350
ANAPC7	6592.49	708	1.24375	1530	0.750681	3804	0.81601	3132	-0.785759	12805
GPATCH2L	6594.34	709	0.920225	2472	1.03957	2580	0.637132	4120	-0.92924	13495
SMARCE1	6594.57	710	0.865969	2653	2.36342	196	-0.0352685	8425	0.623927	3538
CHCHD3	6595.58	711	-0.182063	8035	2.05223	394	2.13687	279	0.181426	6143
TRAF3IP2	6595.85	712	1.25309	1508	0.719625	3955	0.878004	2881	-0.340938	9957
MAPK1	6602.8	713	0.548827	3986	0.958609	2889	1.34832	1359	-0.718802	12458
SET	6605.4	714	0.938908	2422	0.587033	4663	2.22425	224	1.23857	1374
PIK3C2A	6607.42	715	1.58787	856	0.614822	4494	0.894752	2812	-0.185264	8775
DYNC1LI1	6612.93	716	0.358533	4954	0.99472	2746	2.17287	255	-0.987722	13719
IPO8	6613.59	717	1.01867	2168	1.22614	1947	0.345732	5808	-0.202461	8902
TMEM161B	6617.35	718	0.830071	2791	1.24274	1889	0.476765	5027	-1.03506	13891
VSTM2L	6622.09	719	0.802734	2867	1.45829	1295	0.307578	6064	0.318976	5226
NR3C1	6622.86	720	0.667732	3429	0.756473	3780	1.846	495	0.592432	3700
PIGC	6626.4	721	1.60737	822	0.545904	4878	1.06389	2162	-0.130943	8408
ABCE1	6627.41	722	1.27623	1453	0.902568	3108	0.539939	4643	-0.111364	8275
C5orf63	6637.99	723	3.03106	42	0.618544	4476	0.645447	4080	-0.277896	9508
CDC45	6639.79	724	2.27605	222	0.353621	5978	1.54155	947	-0.0120053	7515
STEAP1B	6651.93	725	1.0654	2015	1.40443	1413	0.142737	7125	-0.533881	11299
SEC61A2	6653.04	726	1.2577	1498	0.605361	4545	1.1525	1875	0.398969	4741
ELF2	6655.89	727	1.91117	452	0.99639	2737	0.181264	6853	0.125322	6509
RCHY1	6656.48	728	1.64709	747	0.574472	4738	0.943309	2596	-0.512131	11144
SLC35F2	6656.97	729	0.434284	4552	1.58635	1017	0.614761	4231	0.599418	3671
LYST	6659.45	730	0.792555	2912	1.59125	1005	0.218175	6626	0.349334	5023
STARD6	6661.46	731	1.18795	1671	1.24322	1887	0.203511	6732	1.17256	1530
ITGA1	6661.81	732	-0.0103754	6999	2.65491	96	0.981176	2472	-0.348425	10013
SERP1	6672.18	733	1.14282	1797	0.71309	3990	0.962365	2543	0.0763167	6858
H2BC17	6672.95	734	1.14738	1783	0.810378	3534	0.757703	3438	0.48406	4270
TOR1A	6687.13	735	1.56903	883	0.404533	5665	1.70235	683	1.56515	773
AP1G1	6688.95	736	0.278553	5355	1.38	1487	1.04336	2233	-0.294635	9615
SGCZ	6689.52	737	0.663582	3443	0.724132	3928	2.05826	319	-1.19666	14448
ENC1	6689.87	738	1.67546	710	0.565987	4781	0.933135	2631	1.22164	1417
MED6	6690.5	739	1.47735	1038	1.29756	1730	0.0230389	8002	-1.32086	14792
AVL9	6691.56	740	0.634893	3577	1.05563	2519	0.889623	2828	1.20328	1463
CRTAM	6693.95	741	1.16462	1735	0.671067	4212	1.0402	2249	0.778084	2883
TIMM17A	6695.29	742	1.39075	1209	1.17987	2115	0.155972	7027	-0.0844889	8082
MED12L	6696.37	743	0.691665	3295	1.95871	476	0.138452	7157	0.25467	5634
RBP2	6700.17	744	1.03268	2118	1.53831	1110	0.0714669	7649	-0.449711	10726
PARS2	6702.25	745	1.09714	1916	1.29295	1740	0.202647	6738	0.713536	3145
PLA2G2F	6705.24	746	0.952204	2381	2.1454	319	-0.09016	8794	0.355744	4987
TCEAL7	6705.49	747	0.423188	4602	2.21784	277	0.366537	5669	-1.26964	14659
PPP2R2C	6706.44	748	0.775877	2966	1.30664	1700	0.430355	5307	0.354063	4997
CYB5R4	6707.13	749	0.793467	2905	0.770536	3712	1.27065	1543	0.81906	2705
SEC24B	6716.14	750	1.35524	1283	0.675496	4189	0.852132	2988	-0.833118	13046
MR1	6716.31	751	1.4848	1023	1.75954	703	-0.276934	10040	1.05764	1869
ZCCHC10	6721.67	752	0.956309	2362	1.98634	450	-0.0610829	8602	1.20554	1458
SLC9B1	6723.14	753	1.67235	713	0.904613	3102	0.332612	5906	-0.229304	9144
H4C3	6728.06	754	0.399907	4733	1.59965	983	0.626381	4171	-0.464935	10822
DNAJC5B	6730.45	755	-0.0795517	7421	1.9385	493	1.39652	1234	-0.657298	12073
LMBRD1	6731.78	756	1.48334	1027	1.3984	1424	-0.0734887	8683	0.488897	4239
PAG1	6732.15	757	-0.247729	8452	2.38169	186	2.04005	337	0.648098	3428
STMN3	6733.2	758	1.28355	1436	0.462002	5323	1.74159	628	0.779432	2878
PIGU	6733.9	759	0.579453	3827	1.06617	2481	0.935608	2621	0.390371	4796
ASPM	6735.41	760	1.69055	688	1.48146	1232	-0.203232	9547	-0.225535	9098
CLDN14	6735.69	761	1.15797	1755	1.96068	473	-0.190309	9461	-1.59606	15237
ARL14EP	6737.01	762	0.855828	2692	1.33512	1605	0.325389	5943	-1.5051	15131
DNM1L	6738.23	763	0.117223	6252	1.98369	454	0.847226	3011	0.0606623	6973
IDI1	6738.46	764	1.54366	918	0.406846	5644	1.64398	771	-0.171754	8697
TMEM126A	6742.51	765	0.917971	2479	0.920298	3032	0.741342	3528	0.563647	3840
CHM	6747.45	766	1.97193	402	0.535311	4936	0.876571	2889	1.89349	422
LOX	6748.72	767	-0.187297	8067	3.05207	39	1.40646	1206	0.174341	6196
WDR12	6749.22	768	0.374971	4862	1.44338	1333	0.772306	3355	0.212459	5907
TMEM117	6752.02	769	0.594388	3752	2.77421	76	0.109291	7370	0.973621	2128
SCML1	6764.38	770	1.07486	1980	0.477496	5235	2.7312	71	-0.821666	12985
LRRC37A3	6767.52	771	0.691288	3296	1.14057	2235	0.67245	3923	-0.159205	8603
CDC25A	6768.43	772	0.743519	3086	1.58211	1022	0.229262	6551	1.35144	1149
SYT11	6773.12	773	0.776661	2963	0.977081	2808	0.777707	3317	-0.0521341	7830
OVOL3	6774.7	774	2.15392	288	0.800283	3571	0.35867	5720	2.29632	169
DIAPH2	6778.57	775	0.612767	3661	1.07933	2432	0.838118	3040	-1.82515	15482
PCMT1	6778.58	776	2.5886	116	0.666208	4235	0.531187	4704	0.393481	4782
NAA15	6782.59	777	1.41369	1155	0.699535	4059	0.738053	3549	0.359259	4961
CCNB2	6782.65	778	1.0807	1963	0.685765	4132	1.04133	2243	0.163762	6265
NPM1	6784.19	779	1.16329	1741	2.10005	354	-0.238108	9802	-1.26448	14639
ELMOD2	6786.41	780	1.10807	1876	2.34222	208	-0.250745	9891	-0.502633	11093
G2E3	6791.87	781	0.00711561	6899	1.75902	704	1.20678	1701	-0.185197	8774
GPC4	6793.37	782	2.09954	319	1.49958	1189	-0.309069	10273	-1.44515	15033
PPP3CC	6794.92	783	-0.0632705	7320	1.78731	655	1.41608	1193	0.780088	2874
PSMA8	6796.1	784	0.755775	3054	1.27298	1798	0.455469	5164	-0.141362	8473
PRR16	6804.84	785	3.49488	17	0.256356	6591	1.97089	385	-0.562245	11492
MYOT	6805.47	786	0.132877	6164	1.65876	881	0.985722	2449	0.156427	6308
TENM3	6812.24	787	0.0278915	6761	2.32422	218	0.881186	2870	0.467635	4362
CCDC170	6816.83	788	1.00201	2218	2.23795	260	-0.17241	9356	0.78826	2829
RNF217	6821.39	789	0.889018	2567	0.591597	4635	1.86094	482	-0.608135	11786
MITF	6825	790	1.55348	903	0.494329	5144	1.13743	1916	-0.471694	10874
MBD3L1	6828.45	791	1.44627	1096	1.5379	1111	-0.174876	9368	0.18398	6119
ADPRM	6840.95	792	1.09296	1928	1.23425	1925	0.217259	6632	0.037434	7139
ABCB1	6845.2	793	0.0223966	6798	1.89013	528	1.02872	2286	-0.622108	11879
UBR7	6845.46	794	-0.304538	8755	3.08158	37	1.95682	402	0.378428	4858
LRATD1	6848.05	795	0.749322	3074	2.38061	187	-0.0220861	8320	-1.55974	15204
VSTM2A	6848.93	796	1.23405	1555	1.27729	1787	0.0972509	7450	-1.3094	14762
GNPNAT1	6850.74	797	1.42397	1139	1.96757	467	-0.353969	10582	-0.848734	13113
DLST	6857.51	798	0.490041	4272	1.77137	684	0.368934	5657	-0.95338	13571
VSIG10L	6858.33	799	2.62897	108	1.2998	1720	-0.221347	9685	1.56327	774
FER	6862.33	800	1.14094	1805	0.581134	4702	1.27913	1532	-0.978196	13681
KITLG	6862.69	801	1.42153	1141	0.837183	3415	0.487964	4956	-1.01856	13833
ZWILCH	6863.11	802	0.395195	4759	1.04765	2550	1.33288	1391	-0.316713	9762
PCNX1	6863.35	803	1.31964	1358	0.816733	3497	0.568423	4487	-1.13629	14248
COPB1	6865.04	804	1.82705	540	0.368324	5891	1.47282	1086	-0.355488	10072
NUP37	6873.69	805	2.04049	352	0.792506	3604	0.352941	5754	-0.123732	8361
ELAPOR1	6879.23	806	0.836794	2768	0.838404	3413	0.930798	2643	0.822489	2693
GABRG2	6887.19	807	1.36152	1274	0.989118	2767	0.309089	6052	-0.135872	8441
TXNDC9	6887.96	808	0.47504	4339	0.915561	3047	1.47132	1093	0.15059	6353
PTPRZ1	6890.34	809	1.39645	1193	0.846768	3369	0.477472	5022	-0.966487	13629
SPTY2D1	6890.72	810	2.17747	271	0.96924	2843	0.11092	7361	-0.23084	9155
ESRRG	6893.56	811	1.28727	1426	2.497	140	-0.402922	10876	-0.0333382	7662
PPIL4	6894.71	812	1.08714	1943	0.627123	4433	1.13882	1910	0.849645	2585
DHRS9	6896.97	813	0.810047	2842	0.980342	2798	0.703763	3748	0.503949	4160
ATP6V0D2	6901.95	814	0.32928	5110	2.10595	348	0.451924	5176	-0.928363	13489
TRMT10C	6906.78	815	0.672891	3396	1.84936	568	0.127941	7238	-1.0708	14026
BLMH	6913.5	816	0.58418	3805	0.999997	2720	0.964229	2539	-1.96265	15588
RUNDC1	6925.06	817	1.04769	2071	0.76583	3733	0.818373	3124	1.40238	1054
CWC22	6934.53	818	0.790282	2919	1.71628	784	0.0812456	7566	-0.829424	13024
GLRX	6937.04	819	1.35185	1289	0.641197	4361	0.828723	3073	-0.2012	8892
ISG20L2	6939.9	820	1.07572	1976	1.35493	1545	0.0934885	7480	-0.120259	8336
CPA5	6941.93	821	0.995706	2243	1.83055	596	-0.108157	8916	-0.56281	11498
USP1	6946.87	822	1.99317	379	0.732461	3885	0.429436	5317	0.701394	3197
AKR1B10	6948.7	823	2.02559	357	1.16219	2172	-0.0648776	8633	-0.71911	12461
LAMA1	6949.68	824	1.76158	609	1.3834	1475	-0.210173	9606	-0.828948	13023
TUBA1C	6952.2	825	0.917853	2480	0.947253	2924	0.634392	4135	-0.0985441	8175
SLC30A5	6954.81	826	1.0865	1945	1.72192	775	-0.126472	9028	0.82914	2672
LYAR	6955.55	827	0.656697	3478	1.62061	945	0.238156	6491	-0.101807	8199
NTS	6959.7	828	0.593358	3757	2.62294	105	0.0633888	7705	-1.61263	15260
SETDB2	6967.87	829	0.125728	6209	1.51159	1163	1.06569	2155	-0.00915752	7491
SLC25A4	6971.25	830	0.343662	5025	1.79925	638	0.502165	4876	-0.353448	10055
ITFG1	6976.54	831	1.19838	1647	0.747725	3820	0.715995	3668	-0.934069	13514
KIF3A	6987.15	832	0.666064	3436	1.06419	2488	0.718415	3657	1.64045	667
DIS3	6989.23	833	0.742107	3092	1.02085	2635	0.680717	3876	-0.0410115	7736
CEP85	6990.64	834	1.35394	1286	0.597305	4597	0.913651	2728	1.33495	1177
ACTL6A	6992.71	835	1.73509	644	0.773373	3693	0.416326	5390	-0.319933	9785
GLMN	6995.63	836	1.66905	718	0.944817	2941	0.204	6729	0.998731	2039
ATF7IP	6996.9	837	0.634906	3576	1.36798	1514	0.4256	5339	-0.0433085	7759
RHD	6997.61	838	0.854832	2696	1.10424	2356	0.481198	4998	0.97415	2123
TAF2	6999.3	839	1.10179	1902	0.883279	3189	0.555932	4552	-1.10294	14143
CACNA2D1	7004.86	840	0.058298	6600	3.46146	14	0.682915	3862	-0.0685854	7967
TSHR	7006.63	841	0.43507	4548	1.61518	953	0.476244	5029	-0.492833	11034
NONO	7012.26	842	0.395643	4754	2.15952	311	0.320963	5972	0.973053	2132
C9orf85	7014.23	843	1.47884	1032	0.966549	2854	0.240777	6478	-0.599543	11728
RARS1	7016.84	844	1.06158	2028	1.06882	2473	0.35092	5775	0.0113896	7330
POLR2I	7017.63	845	1.45747	1074	1.36465	1523	-0.116203	8973	2.12148	268
CFAP210	7017.78	846	1.30188	1392	0.819473	3489	0.524503	4749	0.513753	4104
OR14J1	7017.89	847	1.57831	870	2.52208	132	-0.581164	11932	0.89849	2385
DAO	7018.87	848	0.859467	2683	1.45983	1289	0.145994	7101	-0.761554	12677
TMEM70	7020.03	849	1.6793	705	1.11651	2322	0.0265274	7980	0.89731	2390
PRPS2	7026.76	850	1.90275	462	0.257419	6583	2.29725	183	0.0560049	7011
SERPINB13	7032.34	851	1.10213	1901	1.02013	2638	0.365931	5672	2.33158	150
C9orf72	7032.38	852	2.08029	333	0.857492	3317	0.21643	6635	-0.0911975	8128
GYPC	7032.45	853	0.337764	5054	1.16778	2155	1.09421	2046	0.167259	6242
CENPL	7038.21	854	1.08426	1954	0.473414	5259	1.77129	587	1.35549	1137
RTN1	7040.5	855	0.44167	4519	1.11601	2324	0.970237	2510	0.426661	4584
C3orf56	7041.64	856	-0.0870659	7451	1.59672	992	1.6034	831	-0.131672	8411
DRAM2	7041.73	857	1.76224	607	0.260868	6555	2.8514	56	1.54901	799
PLEKHG1	7055.52	858	0.0196678	6816	1.46356	1273	1.39577	1236	0.189643	6074
GHR	7055.67	859	2.11655	307	1.25163	1865	-0.196177	9498	-1.40133	14955
ZNF185	7072.38	860	0.961094	2347	0.719261	3960	0.952947	2573	0.185497	6109
LMO4	7073.32	861	2.04604	348	1.59886	985	-0.448862	11158	-0.117729	8318
C12orf29	7077.23	862	1.65779	737	0.601081	4570	0.704573	3738	-1.26204	14635
ZNF451	7086.71	863	1.90755	458	0.941207	2956	0.126114	7250	0.176064	6186
SMC6	7087.1	864	0.850321	2720	0.680903	4163	1.21441	1674	-0.450224	10731
ZMYM5	7095.42	865	0.0918866	6404	1.74324	729	0.861248	2949	0.173147	6210
POLE2	7097.89	866	1.90476	460	1.7767	674	-0.53112	11639	-0.200452	8888
PDHX	7098.5	867	0.366199	4912	0.965509	2857	1.49844	1033	-0.329317	9858
PUS7	7101.2	868	-0.00897189	6993	1.33175	1615	1.93586	413	-1.09063	14091
MDGA2	7101.73	869	1.52373	958	1.68791	833	-0.360775	10623	-1.41835	14992
PPP1R3A	7106.01	870	1.3491	1293	0.387939	5778	1.70344	677	-1.83204	15487
SEPTIN10	7106.44	871	2.8556	64	0.755363	3787	0.273639	6265	-0.0192979	7563
MAL2	7106.74	872	1.00689	2206	0.790888	3614	0.744563	3505	0.465735	4370
PKIB	7109.17	873	0.351904	4983	1.8485	570	0.427496	5331	-0.53688	11314
MED23	7111.66	874	1.66761	722	0.9778	2806	0.133921	7204	0.446808	4480
PARP8	7112.87	875	0.41623	4640	0.990652	2761	1.23104	1637	0.420135	4615
IFNG	7114.2	876	0.66268	3447	0.701486	4051	1.56537	891	0.50233	4165
CPNE4	7121.31	877	1.55625	896	2.44309	161	-0.601979	12037	0.356672	4981
TASL	7121.86	878	0.766642	3005	0.923249	3017	0.742375	3524	0.372842	4891
SPIC	7122.7	879	0.250087	5512	1.02566	2618	1.70598	671	-1.34469	14840
SDHB	7122.93	880	0.402343	4716	1.85904	561	0.352377	5760	-0.0056083	7462
ICOS	7126.88	881	0.815891	2825	0.886286	3177	0.74794	3487	-0.0809118	8060
MED14	7127.04	882	0.732971	3131	1.20442	2026	0.439579	5250	0.182378	6133
FBXO22	7127.6	883	1.08494	1951	0.578289	4722	1.1785	1791	-1.14391	14267
RMDN1	7128.92	884	0.928496	2445	1.1699	2146	0.314702	6014	-1.17108	14365
SQLE	7129.65	885	0.810849	2837	0.785268	3637	0.944405	2594	0.0468889	7076
JCAD	7133.33	886	0.529652	4084	0.832244	3436	1.41968	1186	0.13841	6429
FRRS1	7151.39	887	1.92396	439	0.498373	5122	0.792192	3253	1.13331	1642
ZNF207	7151.74	888	0.793141	2907	1.32005	1653	0.263344	6335	0.021306	7258
MMAA	7165.19	889	1.43218	1123	2.18884	298	-0.512188	11531	-0.48335	10969
FABP3	7166.03	890	0.892678	2556	0.944955	2938	0.582141	4408	2.38453	139
VIT	7167.81	891	1.27496	1457	1.41586	1384	-0.116214	8974	-0.0841794	8079
FGF7	7172.38	892	1.04691	2073	0.700838	4054	0.854604	2980	-0.101211	8190
AGTPBP1	7176.1	893	2.1715	273	0.748742	3814	0.310515	6045	0.675838	3317
TGFBR1	7176.41	894	-0.100437	7539	1.75533	708	1.28884	1506	0.958603	2175
TET2	7177.47	895	1.28018	1445	0.655751	4287	0.756439	3450	-0.909847	13415
AJAP1	7180.5	896	0.520887	4121	1.72705	760	0.261566	6348	0.647624	3431
STYK1	7181.7	897	0.575368	3856	2.69011	90	0.0213046	8016	-0.0187089	7559
ANTXR2	7181.77	898	0.545747	4002	1.40143	1418	0.438647	5262	-0.52685	11242
HNF4G	7183.56	899	0.65451	3486	1.13325	2264	0.585227	4390	-1.21498	14507
CDH11	7190.37	900	-0.322643	8885	2.08696	368	2.19218	241	0.485021	4262
NKRF	7192.01	901	2.12552	300	0.682336	4150	0.415361	5393	0.100694	6679
C5AR1	7195.9	902	0.317804	5165	0.941099	2959	1.71502	659	-0.15791	8595
VPS29	7196.6	903	1.34662	1304	2.34872	205	-0.508235	11508	0.0450004	7086
ALG9	7197.5	904	0.641612	3547	1.45037	1313	0.293533	6150	0.337522	5093
EPM2A	7200.52	905	0.245305	5532	1.4237	1366	0.802634	3189	0.262716	5583
FAM111B	7204.83	906	1.78051	588	0.325335	6133	1.40898	1204	1.3457	1160
CCDC88A	7207.53	907	0.828492	2796	0.648421	4317	1.28989	1500	0.469948	4345
BAG5	7209.54	908	0.756482	3051	0.706868	4025	1.20893	1695	1.06552	1847
SERPINI2	7209.57	909	1.6345	772	1.27701	1788	-0.160773	9269	-2.01763	15616
VPS35L	7216.62	910	1.02431	2148	1.05068	2539	0.339904	5858	0.187026	6091
DKK1	7220.47	911	1.55937	891	1.48979	1209	-0.30177	10227	-0.872911	13220
LRP6	7222.75	912	0.520567	4123	1.84766	571	0.191437	6788	-0.632423	11943
ZDHHC13	7230.58	913	1.49344	1007	0.615317	4488	0.69449	3799	-0.689815	12269
UBE2J1	7232.28	914	0.984187	2281	0.76639	3730	0.76151	3415	0.502489	4164
LGR5	7234.23	915	2.09935	320	3.2732	23	-0.8587	13349	0.149065	6364
SLC38A4	7239.81	916	0.561277	3934	0.839238	3407	1.2212	1662	-0.269621	9457
KIFBP	7240.85	917	1.0283	2132	0.707607	4019	0.824129	3093	0.179253	6159
GPR160	7244.2	918	0.859354	2684	1.05691	2514	0.450631	5185	0.198753	6001
FBLIM1	7247.17	919	1.61795	795	0.792379	3606	0.343688	5826	-0.243926	9251
RSPO3	7251.07	920	-0.215626	8246	2.19857	290	1.31259	1429	-0.104317	8214
GRAMD2B	7265.64	921	1.09316	1927	0.750728	3802	0.684647	3852	0.782452	2860
EFHC2	7266.62	922	1.09211	1931	1.11375	2327	0.211685	6673	0.416831	4631
MPHOSPH9	7267.55	923	0.212507	5721	2.09765	357	0.484164	4977	-0.501588	11085
PDE6B	7269.08	924	0.895656	2548	0.741213	3847	0.87918	2876	-0.00478749	7456
FGA	7271.77	925	1.10529	1888	1.32752	1632	0.0128435	8076	-0.322319	9796
PDE6C	7274.92	926	1.59911	838	1.78064	669	-0.496742	11442	0.339557	5081
MOCS3	7275.57	927	2.63918	104	1.15023	2205	-0.204514	9561	1.13523	1638
SLC30A10	7275.63	928	1.40562	1177	1.20841	2013	-0.0301913	8380	-1.04167	13921
CASP12	7278.02	929	0.425228	4588	1.08818	2403	0.916099	2714	0.705676	3180
SHC1	7278.81	930	1.21831	1599	1.45375	1306	-0.141584	9131	-1.81179	15473
ABCA9	7281.81	931	0.264523	5430	1.2685	1815	0.932785	2632	-0.042124	7742
FAM114A2	7284.52	932	1.11287	1869	0.803103	3556	0.575488	4443	1.41615	1027
ZNF232	7285.54	933	0.646873	3526	0.675424	4191	1.59774	837	-1.31008	14765
GAPVD1	7286.82	934	0.71775	3187	1.00616	2696	0.622573	4192	1.09772	1759
OR1I1	7293.95	935	1.61683	798	1.33031	1622	-0.226026	9711	-0.828181	13020
INTS13	7295.59	936	0.79676	2887	1.72127	776	-0.0217535	8319	-1.12733	14218
RNF128	7296.16	937	0.532294	4066	1.10625	2353	0.72978	3598	0.833571	2649
XCL1	7304.35	938	2.00506	370	0.740197	3854	0.305937	6074	0.458761	4407
HAUS1	7306.83	939	0.780507	2949	0.649746	4313	1.29731	1477	0.326701	5173
TPK1	7308.07	940	-0.325579	8909	3.31056	17	1.46242	1104	-1.31751	14784
CCL4	7309.19	941	-0.0957513	7510	1.32917	1626	2.9373	44	0.164286	6260
TMIGD3	7316.9	942	0.272192	5384	0.990293	2763	1.54069	950	-1.24389	14581
BANF2	7320.95	943	1.0027	2216	2.04828	397	-0.279533	10062	-0.491148	11021
DYNLRB1	7323.56	944	1.51708	970	0.566271	4777	0.750717	3477	1.09783	1758
TTC26	7325.79	945	1.10828	1875	0.672977	4200	0.783978	3280	-0.348059	10007
LGI2	7329.02	946	0.439187	4525	1.24631	1877	0.674611	3910	-0.826368	13011
DIS3L	7330.59	947	1.63794	762	0.434902	5488	0.990166	2429	0.0868376	6782
RAB31	7333.5	948	0.344742	5020	1.35468	1546	0.686548	3838	1.89078	423
DSE	7334.47	949	0.909728	2513	1.20127	2034	0.234038	6524	2.23334	200
SGCE	7334.47	950	1.60984	814	0.247304	6651	2.42915	134	-1.41429	14984
NSMAF	7335.83	951	0.0576606	6605	1.3533	1551	1.27017	1545	-0.457721	10772
UBE2N	7342.77	952	2.0477	346	0.737829	3863	0.291191	6165	0.0166532	7291
SMG9	7347.36	953	0.308371	5201	1.04841	2545	1.20954	1690	-1.29142	14724
TOX2	7354.75	954	0.245246	5534	1.40087	1419	0.766883	3380	0.615539	3588
CRHBP	7356.24	955	0.546877	3997	1.15434	2192	0.63712	4121	-0.204614	8918
ALG8	7359.36	956	1.95178	415	0.546616	4875	0.628985	4159	0.901271	2373
MID2	7361.78	957	0.682776	3341	2.02881	417	-0.0432873	8478	-0.0552103	7851
GJA5	7362.07	958	2.07974	334	0.600025	4579	0.507558	4848	0.441482	4511
AADAC	7363.74	959	0.911067	2508	1.56523	1052	-0.041168	8468	-0.111442	8276
CFAP47	7365.75	960	1.46997	1052	0.579065	4713	0.735855	3562	0.620216	3554
ASIC5	7366.54	961	0.664806	3441	3.6575	7	-0.141345	9128	-0.392917	10348
OXSM	7373.6	962	0.396432	4750	1.20121	2035	0.76992	3368	-0.405576	10437
APOO	7374.66	963	1.97674	394	0.244658	6672	1.64174	777	0.586814	3730
PRDX6	7385.21	964	0.849144	2724	0.938494	2970	0.5598	4524	1.3887	1076
EXPH5	7385.23	965	1.62478	784	0.568329	4770	0.680563	3877	0.311454	5277
ALG6	7389.58	966	2.10092	318	0.565957	4782	0.558151	4535	1.72154	587
IFNA6	7390.39	967	0.381639	4834	0.973219	2826	1.18594	1764	0.0423155	7106
RPL23	7393.57	968	0.221314	5667	1.78001	672	0.532595	4693	-0.133353	8425
SLC17A8	7393.69	969	1.41226	1159	1.72657	762	-0.42452	11028	-0.607764	11781
NFAT5	7395.31	970	0.817893	2821	1.20585	2023	0.283557	6217	-0.72832	12511
BRCA1	7396.79	971	1.33141	1335	0.621385	4454	0.709006	3709	0.464989	4375
FAM20B	7398.09	972	0.563204	3919	1.68424	839	0.173694	6905	1.05106	1889
LRRC8B	7409.66	973	0.259973	5459	0.875111	3230	2.48735	125	2.30986	163
CPSF2	7409.82	974	0.648217	3519	1.53776	1112	0.161451	6982	-0.354903	10068
CEP83	7414.36	975	2.61608	112	0.227919	6777	1.48336	1059	0.851228	2578
MUCL1	7415.38	976	1.51123	980	1.26259	1836	-0.16105	9271	-0.206796	8937
HRH2	7416.47	977	0.895843	2547	1.356	1539	0.0802208	7580	0.517031	4085
RPL10	7418.78	978	0.10199	6359	1.15138	2200	1.61328	816	0.943457	2224
LGALSL	7419.6	979	0.507908	4182	1.21503	1988	0.589449	4366	0.911521	2332
SASS6	7428.52	980	1.4431	1105	0.262588	6544	2.58442	99	1.38406	1084
NIPA2	7429.05	981	0.940468	2415	0.723541	3937	0.800344	3202	-1.14633	14276
CLMP	7436.41	982	1.01953	2166	0.468082	5287	1.5223	990	1.41678	1022
H2BC10	7440.79	983	1.00069	2221	0.47652	5240	1.50808	1009	-0.160622	8612
GYG1	7442.83	984	0.228401	5630	1.31002	1689	0.875937	2893	-0.254546	9334
PEAK1	7443.16	985	2.52181	140	1.07969	2429	-0.17951	9401	-0.187415	8794
DSTN	7443.63	986	0.832078	2784	1.09286	2389	0.367794	5662	0.618116	3566
FGF14	7445.88	987	0.912146	2503	2.1981	291	-0.282519	10090	-0.10957	8260
PARP16	7450.83	988	0.225734	5644	1.26504	1829	0.935983	2620	0.209172	5930
ABCA5	7454.81	989	-0.227569	8313	2.19553	296	1.2026	1711	-0.172256	8704
RIF1	7455.45	990	-0.0157388	7031	2.09625	358	0.757211	3444	-0.473917	10894
C9	7459.05	991	1.43059	1125	1.63202	924	-0.406034	10892	-0.556806	11459
VIRMA	7460.26	992	-0.0380078	7173	2.09862	355	0.792174	3254	0.0560439	7009
GDE1	7462.94	993	0.344949	5018	1.13617	2256	0.913132	2729	0.736642	3044
MANBA	7464.58	994	0.578322	3839	1.21518	1985	0.488344	4953	1.22312	1411
MYCT1	7464.81	995	1.78092	587	1.01441	2662	-0.0270804	8351	-0.655361	12064
GPATCH11	7466.69	996	1.2276	1574	0.649239	4314	0.700474	3766	-1.2565	14624
ZNF776	7468.33	997	0.107031	6326	1.31468	1675	1.12291	1964	0.719932	3114
CDK19	7469.67	998	4.34355	2	0.154948	7252	1.93427	414	0.613956	3597
DOCK7	7471.5	999	0.679896	3361	0.661711	4258	1.37054	1303	1.00731	2020
FBXO39	7471.56	1000	0.47982	4321	1.48576	1223	0.356827	5730	0.0726093	6887
ZCCHC8	7473.26	1001	0.459604	4418	2.13558	324	0.116602	7315	0.289348	5436
NRP2	7475.25	1002	1.30701	1380	0.589066	4651	0.760776	3417	0.193293	6044
C11orf24	7476.95	1003	0.385376	4821	0.880885	3197	1.39535	1238	0.114061	6588
TMED5	7478.45	1004	1.50154	994	0.510169	5060	0.801536	3197	1.32794	1186
TARS3	7479	1005	0.541536	4023	0.915623	3046	0.923065	2683	0.0471462	7073
TRPV2	7479.21	1006	-0.00394103	6965	1.17251	2141	2.3256	170	0.599153	3672
NEMP2	7483.19	1007	1.12288	1843	0.544654	4888	1.02284	2310	-0.439839	10661
CDHR3	7484.64	1008	2.64575	101	1.81241	616	-0.787535	13009	-0.967703	13632
PEX7	7491.33	1009	0.106951	6329	1.40524	1407	0.968733	2517	0.132011	6465
APOBEC3G	7496.16	1010	0.658341	3467	1.13958	2239	0.471239	5064	1.52556	838
NDUFA5	7497.36	1011	0.595561	3745	1.72618	765	0.0921699	7488	-0.747519	12606
NPY5R	7497.37	1012	1.60544	828	1.64004	911	-0.492545	11419	0.983109	2084
DBH	7498.23	1013	0.665852	3437	0.939235	2967	0.708298	3717	0.646949	3433
MAK	7498.83	1014	0.704483	3235	1.41387	1390	0.15546	7030	-1.61317	15261
AHCTF1	7501.21	1015	1.94632	419	0.712901	3992	0.299789	6116	-1.94004	15576
ATAD2	7503.2	1016	0.0155545	6842	1.18381	2100	1.87124	472	-0.377641	10230
ADPRH	7506.61	1017	1.32158	1352	1.41892	1379	-0.236592	9784	0.738031	3037
RAB5IF	7507.05	1018	-0.131307	7718	1.63277	922	1.29899	1471	-0.666167	12111
AHSG	7509.32	1019	0.58354	3808	0.877713	3218	0.914255	2722	0.15467	6322
DCAF10	7511.55	1020	0.983262	2284	0.951239	2910	0.392335	5516	1.31103	1219
PPA2	7512.86	1021	1.59041	849	0.718902	3961	0.380126	5577	-0.665289	12107
SF3B4	7524.03	1022	2.39548	182	0.6678	4230	0.310496	6046	1.59156	739
TXNL1	7524.58	1023	1.68108	699	0.749845	3808	0.300368	6109	-0.507277	11120
SNX6	7527.87	1024	0.511549	4163	0.723656	3936	1.58078	870	-0.234748	9183
CD163L1	7529.61	1025	1.43451	1117	0.441608	5444	1.00133	2382	-0.630889	11933
RAD9B	7532.32	1026	1.87597	486	1.3843	1470	-0.408293	10909	-0.0252933	7609
NCKAP1	7536.18	1027	0.0287362	6757	1.78383	663	0.762447	3410	-0.549377	11402
CPA6	7539.69	1028	2.76133	78	2.25338	255	-0.986964	13839	-0.272989	9482
IMPG2	7540.57	1029	2.38768	185	1.26005	1844	-0.363692	10643	-0.29668	9628
ACAP2	7549.11	1030	0.0164623	6832	1.43999	1341	1.10134	2028	0.143146	6399
SLC19A3	7550.4	1031	2.69148	96	1.71075	791	-0.749544	12807	-0.880245	13257
LSAMP	7550.55	1032	0.14473	6093	1.55467	1076	0.728829	3605	0.27127	5535
ARPP21	7551.55	1033	1.71883	662	1.25585	1850	-0.262945	9964	0.212291	5911
SEC62	7554.21	1034	0.994105	2248	0.836005	3421	0.536106	4671	-0.741312	12580
RINT1	7554.33	1035	0.32085	5151	0.95752	2892	1.29168	1494	-0.774589	12741
MORF4L2	7557.11	1036	0.0280951	6759	1.54374	1097	0.93622	2616	-0.153838	8566
NTM	7558.7	1037	-0.160816	7912	2.48156	145	0.904256	2778	0.575065	3776
PIWIL2	7563.63	1038	0.522861	4109	0.996205	2740	0.77969	3307	-0.448155	10713
TGFBRAP1	7565.15	1039	0.164866	5975	2.09009	365	0.455146	5165	-0.148342	8533
HSD3B1	7565.73	1040	1.63708	764	0.623305	4445	0.503083	4874	-0.566014	11513
FMN1	7567.75	1041	0.121518	6231	0.986785	2777	2.30236	181	-0.682662	12215
DUSP10	7569.96	1042	0.638562	3555	1.50699	1174	0.144302	7118	-0.147934	8531
CCDC168	7571.13	1043	0.858006	2687	1.48153	1231	-0.0133434	8264	-0.65875	12081
ZNF280D	7572.11	1044	-0.0116209	7006	1.97795	458	0.743725	3512	-1.55633	15201
KDM7A	7573.19	1045	1.22446	1583	0.467184	5293	1.08376	2082	-0.640046	11988
FERMT2	7574.39	1046	0.379523	4844	2.02677	421	0.207498	6708	-1.34396	14836
COPZ1	7579.06	1047	1.36192	1273	0.538516	4919	0.791365	3257	0.406228	4700
METAP1	7580.91	1048	0.915189	2494	1.6146	956	-0.134685	9088	-0.146317	8522
RNASE7	7587.57	1049	0.502147	4210	1.27429	1796	0.478231	5015	-1.45486	15049
CATSPERB	7588.61	1050	0.743701	3085	1.28424	1762	0.207806	6706	0.355948	4985
VAMP3	7593.36	1051	1.06251	2026	0.704167	4041	0.680348	3879	0.484357	4268
MORC1	7595.82	1052	1.76763	602	1.64435	902	-0.585014	11951	0.780218	2873
IL3	7605.73	1053	0.866386	2648	1.67526	859	-0.136915	9099	1.54554	805
DCST2	7609.27	1054	0.390721	4786	0.883841	3186	1.2614	1563	0.2471	5690
AIMP1	7610.3	1055	0.417108	4635	0.944943	2939	1.03914	2256	0.00392967	7385
BPIFA2	7613.35	1056	1.4783	1036	0.305352	6266	1.47353	1085	-1.31533	14776
SCFD1	7615.12	1057	0.820862	2815	1.92073	506	-0.203719	9552	-0.713441	12413
YIPF4	7615.82	1058	1.17685	1694	0.533912	4946	0.927728	2668	-0.786051	12807
DNAJC12	7620.49	1059	0.141861	6117	1.49254	1202	0.754334	3463	-1.2508	14602
FOXM1	7623.48	1060	0.336989	5062	0.772994	3695	2.23253	217	-0.895024	13339
ETV5	7625.14	1061	0.531647	4072	2.59428	108	-0.0494197	8519	0.349217	5025
FSHR	7626.76	1062	2.15002	290	0.65749	4279	0.317367	5993	-0.186808	8789
MED11	7630.31	1063	-0.17499	7988	1.73239	753	1.2294	1641	-0.142174	8483
PROSER1	7632.23	1064	0.416487	4638	0.708226	4016	2.2146	231	-0.140116	8465
TFPI	7643.43	1065	1.71177	667	0.455703	5355	0.760432	3420	-0.229685	9145
SHPRH	7647.02	1066	1.50829	984	1.02999	2604	-0.0101454	8238	0.728018	3078
LYG2	7650.43	1067	0.777288	2959	0.504339	5084	1.7297	644	-0.247738	9281
BYSL	7652.7	1068	0.624873	3616	1.53277	1122	0.120807	7288	0.379113	4850
LIN7C	7655.07	1069	1.29227	1411	1.09221	2391	0.0169008	8045	0.24115	5727
TAAR8	7655.99	1070	1.08571	1950	3.08303	36	-0.556101	11779	-0.903443	13383
ZPLD1	7657.49	1071	0.866043	2652	1.20589	2022	0.164762	6965	-0.390822	10329
GTF2A1	7661.51	1072	0.437047	4536	1.80565	628	0.171179	6923	-0.0578716	7869
TGDS	7663.01	1073	1.34841	1298	0.317143	6196	1.54709	936	-0.503536	11098
CCR5	7663.7	1074	0.743003	3089	0.488815	5181	2.11362	296	1.42343	1014
IL18RAP	7665.18	1075	0.000741781	6933	1.1031	2361	2.36381	151	0.0356051	7158
MDM1	7669.09	1076	1.50145	995	1.30161	1715	-0.26371	9967	1.17451	1525
CAMLG	7670.1	1077	0.586299	3793	1.34721	1572	0.285351	6204	0.526867	4019
CDC25C	7677.14	1078	0.140549	6124	1.65897	879	0.624434	4180	1.22404	1409
BNIP3	7678.12	1079	1.18651	1674	2.04136	404	-0.508902	11515	-1.69277	15374
THEMIS	7679.15	1080	1.29078	1415	0.336273	6066	1.49202	1047	1.59056	742
EPHB1	7682.94	1081	1.60651	826	2.14651	318	-0.769982	12913	0.229335	5814
PCNX4	7683.46	1082	2.19583	262	1.44451	1331	-0.558014	11788	-1.1957	14446
CR1	7686.02	1083	1.18249	1683	0.447279	5402	1.12795	1945	0.368423	4917
FRMD7	7686.68	1084	0.449033	4477	1.27188	1803	0.515536	4806	-0.449515	10725
BICC1	7690.7	1085	1.73051	647	0.287518	6388	1.26233	1561	-0.0726765	8002
TXNDC16	7692.47	1086	0.388503	4797	2.07986	374	0.147021	7092	-0.0742236	8018
ZFAND4	7693.3	1087	2.5434	132	0.637164	4379	0.292484	6157	0.2382	5754
DRD1	7694.35	1088	1.7405	636	3.28016	22	-0.972656	13776	-1.4084	14970
CRYGA	7694.7	1089	0.992276	2255	1.52796	1134	-0.166729	9310	-0.0551795	7850
RNF17	7700.43	1090	1.60651	825	2.173	307	-0.780375	12969	-0.794194	12844
TMEM242	7702.22	1091	1.58877	853	0.637904	4375	0.458602	5141	-0.377587	10228
CCT2	7706.86	1092	1.36972	1253	1.52002	1150	-0.381067	10749	1.25201	1344
GNG2	7707.79	1093	0.193604	5815	1.01718	2651	1.37364	1291	0.115102	6583
TOMM70	7711.95	1094	0.969661	2332	1.37911	1489	-0.0538512	8552	0.138491	6428
NACA2	7712.5	1095	1.97684	393	0.535724	4933	0.523725	4756	0.0223357	7246
PAPSS2	7713.96	1096	-0.0882142	7459	1.50971	1168	1.18432	1770	0.03074	7189
MORN5	7716.2	1097	0.57958	3825	1.6905	828	0.0687098	7671	-0.78173	12779
CLNS1A	7720.01	1098	2.34317	198	0.287922	6385	1.03224	2271	1.03574	1928
HEATR5A	7722.24	1099	2.54851	128	1.97555	462	-0.955206	13720	0.122306	6529
IPO7	7726.93	1100	-0.0220717	7079	1.41445	1388	1.13532	1922	-0.395459	10368
CHI3L1	7729.01	1101	0.0782215	6482	1.03863	2582	1.84198	501	1.65965	647
SLC31A2	7729.66	1102	1.08944	1938	0.456852	5349	1.18663	1762	1.98944	348
XPOT	7735.13	1103	0.681974	3346	0.947894	2919	0.584291	4394	0.0133112	7311
ABHD3	7735.68	1104	0.784631	2935	0.879285	3210	0.577481	4431	0.833268	2652
GNA13	7739.84	1105	0.680898	3354	1.81448	614	-0.0913337	8806	0.879842	2463
CMC1	7742.11	1106	0.847371	2729	1.48104	1233	-0.0499472	8527	0.473308	4329
VPS54	7747.17	1107	0.351	4985	1.61325	959	0.346281	5805	0.03107	7186
RPP30	7749.57	1108	0.331037	5096	1.59728	990	0.378374	5590	-0.329809	9862
EMC6	7752.12	1109	0.758369	3043	0.592927	4630	1.2545	1587	-0.962174	13614
NPR3	7752.35	1110	1.464	1065	2.72543	83	-0.814153	13151	-0.77242	12733
ANTXR1	7757.98	1111	-0.246337	8442	1.67551	857	1.49862	1031	-0.288784	9577
FBXO5	7770.63	1112	0.492689	4263	0.646479	4330	1.90674	436	-0.353702	10056
WNT8A	7772.08	1113	1.49041	1010	1.63595	918	-0.53649	11669	-0.251307	9306
FOXJ2	7774.89	1114	-0.410002	9404	2.13121	329	1.70089	686	0.0672074	6922
CCNYL1	7776.38	1115	-0.00746917	6986	1.09607	2379	2.17363	253	0.158372	6297
KDR	7784.23	1116	0.52267	4111	1.33798	1589	0.327441	5931	-1.06001	13984
CCL2	7784.79	1117	0.172713	5945	1.01318	2665	1.39905	1224	0.904419	2362
RGS18	7786.05	1118	0.0295957	6754	1.01258	2669	2.88533	51	0.343944	5056
CRISP1	7787.61	1119	0.940172	2417	1.10352	2359	0.173447	6908	1.30967	1224
COL1A2	7790.33	1120	-0.17876	8023	1.34083	1579	2.06324	315	0.0063334	7362
TMEM135	7793.54	1121	0.992312	2254	1.35656	1538	-0.0798407	8727	-0.396512	10374
GPR19	7793.73	1122	0.262816	5443	0.863037	3293	1.64914	763	-0.741955	12582
SNRPD1	7798.27	1123	1.46141	1068	1.6448	901	-0.536208	11668	0.819369	2704
FOXN3	7802.14	1124	0.0507724	6637	1.53631	1116	0.797312	3225	0.898232	2387
PAM	7806.77	1125	0.297302	5252	0.944581	2943	1.19665	1734	0.208267	5938
UPK3B	7808.79	1126	0.415082	4646	0.688231	4115	1.99731	368	-0.407654	10449
UBE2E1	7808.81	1127	0.329561	5106	0.999464	2723	1.00441	2370	-0.486011	10979
C14orf39	7818.37	1128	1.83264	533	1.45482	1305	-0.542965	11705	0.928918	2275
C1orf54	7820.46	1129	0.351689	4984	1.07624	2447	0.82389	3097	2.29416	170
LCE1B	7822.15	1130	0.903102	2529	1.58336	1021	-0.176059	9375	-0.497847	11064
SGO2	7824.5	1131	-0.499025	9931	2.28985	231	2.24971	208	0.0955537	6725
STX19	7829.83	1132	0.099632	6369	0.998511	2733	1.78855	568	-0.127067	8383
MSRB3	7837.77	1133	0.173251	5940	1.65291	888	0.526624	4736	-0.715563	12426
UFC1	7839.05	1134	0.542365	4020	0.9869	2776	0.677953	3894	1.32845	1185
TIMM8A	7840.1	1135	1.3087	1375	1.00984	2682	0.03732	7894	0.0481776	7070
POLR3A	7841.8	1136	1.19995	1639	0.898415	3128	0.2134	6662	0.377407	4863
GLA	7843.33	1137	0.149624	6060	3.11478	34	0.284716	6209	-0.0731978	8006
RASGEF1B	7847.74	1138	0.143842	6099	1.15532	2190	1.10011	2032	1.13857	1628
TREML4	7848.11	1139	2.32358	206	1.57254	1034	-0.736514	12753	-0.0712775	7992
FANCL	7857.26	1140	1.41632	1151	0.686068	4130	0.399591	5477	-0.565221	11507
MRPL47	7858.04	1141	0.367118	4907	1.15159	2198	0.701871	3757	-0.38683	10294
NDUFAF6	7860.81	1142	1.76364	605	0.81807	3494	0.0916937	7490	1.83665	475
MATN2	7862.62	1143	2.32986	201	0.604934	4548	0.308272	6058	-0.381666	10260
AASDHPPT	7868.98	1144	1.23866	1540	1.22313	1961	-0.135114	9092	0.783026	2854
ACBD6	7870.09	1145	1.66512	729	0.92161	3025	-0.00863084	8227	0.800995	2791
LPCAT2	7872.43	1146	0.904657	2520	1.00785	2692	0.271431	6284	0.372327	4894
SKA2	7872.69	1147	1.55859	892	0.207325	6908	1.79371	560	-0.0314347	7647
SEC24A	7873.85	1148	0.737627	3107	1.34925	1567	0.0788736	7594	1.5398	817
GART	7881.08	1149	0.131033	6180	0.994981	2745	1.55699	916	-0.086287	8096
NR1H4	7882.84	1150	1.29929	1399	1.06641	2479	-0.0233744	8330	0.239439	5745
ZNF436	7883.63	1151	0.0186471	6819	1.31784	1666	1.08879	2065	2.88303	36
HSPA2	7887.31	1152	2.78891	73	0.340961	6045	0.759861	3423	-0.0254223	7612
ASB2	7890.98	1153	0.917733	2482	0.619353	4468	0.855716	2973	0.195674	6024
ZNF280C	7892.57	1154	0.85133	2715	0.861824	3304	0.503979	4869	-0.0511159	7818
RABEP1	7892.65	1155	2.09473	322	0.653301	4302	0.252336	6412	-0.330673	9870
LINGO2	7892.86	1156	3.01881	44	1.32829	1629	-0.581596	11933	0.245219	5702
PLA2G7	7893.14	1157	-0.0476156	7222	1.38983	1448	1.13636	1919	1.30674	1231
SCML2	7894.46	1158	-0.191124	8092	1.67983	850	1.17338	1811	-0.633528	11951
CDH18	7895.31	1159	1.32436	1346	0.985882	2781	0.0422473	7852	-0.870057	13210
NRBF2	7895.45	1160	1.32436	1347	0.335525	6073	1.26978	1546	-1.39961	14948
DUSP12	7900.65	1161	0.981132	2291	0.448437	5397	1.29332	1488	0.782469	2859
SLAMF8	7900.76	1162	0.56585	3902	0.563729	4798	2.07516	310	3.17325	19
CCDC102B	7901.63	1163	-0.000134363	6939	1.76495	696	0.697296	3784	-0.0708214	7988
SCEL	7901.97	1164	1.25671	1502	0.627824	4425	0.567484	4491	1.00789	2017
TMOD2	7904.18	1165	1.75296	617	1.21753	1976	-0.338731	10463	-0.422656	10539
RUNX1T1	7905.2	1166	0.759125	3039	0.49192	5161	1.58143	869	1.35756	1133
MEAF6	7906.14	1167	1.32486	1342	2.30029	228	-0.739868	12768	0.29414	5396
FASTKD3	7911.11	1168	0.228959	5626	2.17985	302	0.244955	6452	0.0979	6704
SMNDC1	7911.35	1169	0.180568	5893	1.56444	1056	0.542867	4623	-0.390479	10324
RBX1	7911.8	1170	1.36949	1255	0.208927	6897	2.44191	132	-1.47029	15075
TIMP3	7913.88	1171	0.214505	5707	1.33131	1618	0.690994	3820	-0.480132	10941
HPS5	7915.55	1172	0.310484	5193	0.926652	3008	1.1408	1903	0.533423	3992
TMEM87B	7920.85	1173	1.06778	2006	0.400581	5691	1.33969	1375	0.112714	6602
DCTN6	7923.31	1174	1.59005	851	0.333982	6081	1.02491	2300	-2.44358	15728
SYNJ2	7923.86	1175	0.528547	4089	0.695903	4075	1.29938	1469	0.555643	3883
PIPOX	7929.08	1176	0.960125	2350	0.52847	4969	1.03129	2277	0.186934	6095
GPR176	7931.14	1177	1.4784	1035	0.878891	3211	0.0831674	7546	-0.996984	13759
FAM216A	7932.2	1178	-0.0213048	7073	1.40383	1414	1.0319	2274	-1.41444	14985
PALLD	7935.83	1179	1.39313	1201	1.38026	1485	-0.360436	10621	-1.20955	14490
IL1RAP	7936.66	1180	0.494458	4256	0.845508	3374	0.943348	2595	-0.59028	11664
SLC24A3	7942.38	1181	0.555748	3960	1.06451	2487	0.526947	4732	-0.269934	9461
PCOLCE2	7944.08	1182	0.802714	2868	2.00406	441	-0.302486	10230	-0.149732	8540
PSMB5	7944.47	1183	1.12338	1842	0.304892	6269	1.80219	550	-1.20025	14462
ZNF701	7950.98	1184	0.953194	2379	1.53168	1124	-0.214708	9641	0.993162	2057
PACC1	7957.51	1185	1.09465	1921	0.758676	3770	0.440263	5247	1.77052	543
MAPK8	7958.58	1186	2.99368	47	0.772687	3698	0.0101453	8092	-0.57261	11558
CLDN20	7959.24	1187	0.91689	2485	1.02708	2612	0.214333	6654	-1.21737	14515
NAAA	7960.29	1188	-0.195663	8123	2.43958	162	0.798835	3210	2.18061	227
TMOD3	7960.3	1189	0.672295	3401	1.39433	1435	0.0793012	7588	-0.1	8184
SNAP91	7960.33	1190	-0.449175	9612	2.97842	47	1.37641	1281	-0.736187	12554
SMU1	7961.44	1191	1.33252	1329	0.313064	6222	1.32044	1413	0.606177	3637
ZNF256	7962.25	1192	-0.0257602	7100	1.52777	1136	0.890354	2825	2.7549	61
LIN7A	7965.72	1193	0.627258	3609	2.23389	266	-0.201861	9537	-0.129239	8398
SLC2A3	7971.63	1194	0.498602	4233	1.29953	1721	0.339676	5861	0.214579	5899
PPP2R5C	7972.43	1195	0.689465	3303	1.32045	1651	0.113246	7339	1.19109	1491
STX11	7973.98	1196	0.803724	2861	0.922886	3019	0.420779	5360	0.617773	3567
GLS	7976.87	1197	0.0721715	6514	1.48669	1220	0.739601	3538	-1.14633	14277
SLC16A10	7982.12	1198	0.660501	3458	1.23143	1936	0.224222	6588	-0.723019	12482
CYB5R3	7982.38	1199	0.66043	3459	0.857711	3315	0.66787	3946	-1.14467	14274
ZNF639	7983.6	1200	0.532068	4069	0.743398	3836	1.08644	2070	-1.21887	14522
DYNLL1	7987.19	1201	0.0798449	6476	1.70465	800	0.58025	4417	-0.150842	8549
GID4	7987.41	1202	0.448527	4481	2.46934	150	-0.0524388	8542	0.0188435	7276
KIF1B	7992.02	1203	0.178493	5909	1.46031	1287	0.599457	4312	0.65978	3384
MTERF3	7992.48	1204	0.87259	2630	0.889054	3162	0.404286	5455	0.07604	6861
ECM1	7996.48	1205	0.591595	3765	0.790421	3618	0.861006	2951	0.03383	7167
PLEKHF2	7997.43	1206	0.628391	3601	1.72925	758	-0.0705063	8667	1.07646	1819
WDR75	7998.23	1207	0.413514	4659	1.09584	2381	0.653109	4033	-0.0806207	8055
ATXN10	8005.37	1208	0.576028	3850	0.549276	4864	1.883	459	-0.706952	12381
CYP2R1	8006.4	1209	1.51267	976	0.216853	6851	1.61965	804	0.129512	6485
CEP295	8007.86	1210	1.66972	717	0.15461	7256	1.95298	405	0.219573	5865
MKKS	8007.9	1211	1.73831	639	1.05877	2508	-0.21076	9611	-0.461554	10795
SLC16A6	8013.17	1212	0.598558	3723	1.8637	557	-0.106245	8906	1.13403	1640
RAB11A	8013.49	1213	0.612924	3658	0.87121	3252	0.686467	3839	-0.155428	8572
IPP	8016.18	1214	1.90998	454	0.133963	7379	1.79056	565	1.46739	937
CASP6	8020.04	1215	0.437391	4534	0.655695	4289	1.75845	601	-0.0429593	7754
CHMP4C	8021.8	1216	0.115934	6258	1.24168	1897	0.919982	2697	-0.410957	10465
MFSD1	8021.88	1217	1.5907	848	0.24094	6693	1.36358	1321	0.820737	2700
NSD2	8030.34	1218	0.340846	5039	0.88127	3195	1.11571	1987	-0.429253	10599
RBL1	8035.07	1219	1.51387	973	0.319733	6176	1.06539	2156	-0.227976	9129
COX7A1	8038.91	1220	0.490309	4271	1.19323	2063	0.434811	5280	0.558889	3865
RPF2	8040.91	1221	-0.179283	8024	1.31978	1656	1.7282	646	0.331121	5139
BCL2A1	8042.4	1222	1.03899	2098	0.43017	5514	1.17225	1814	0.0883007	6774
ARL6	8043.34	1223	1.64781	745	0.406758	5646	0.743342	3516	0.198376	6002
SLFN12	8045.58	1224	0.460034	4417	0.673391	4197	1.51885	995	-1.90992	15549
METTL4	8045.97	1225	1.47333	1046	1.28474	1760	-0.346984	10529	0.846131	2598
IL2	8047.33	1226	1.04527	2078	2.22002	275	-0.573084	11886	0.0897479	6763
LBR	8051.48	1227	0.516777	4135	0.841552	3391	0.8591	2957	0.218615	5868
ZNF132	8053.36	1228	-0.420409	9449	2.09528	360	1.47084	1095	0.28076	5481
SBF2	8054.62	1229	1.55405	900	0.281118	6426	1.17119	1820	-0.82227	12989
RAB10	8055.96	1230	0.265129	5428	0.93662	2976	1.14511	1894	0.492351	4219
CXCL11	8061.93	1231	-0.0421017	7189	1.03952	2581	2.50479	120	0.843356	2611
PRKAB2	8063.46	1232	0.807667	2849	2.20253	287	-0.386183	10781	-0.99227	13741
BCL2L13	8064.34	1233	1.34695	1302	0.579535	4712	0.557365	4541	-1.23381	14558
RAPGEF2	8065.2	1234	0.00352468	6918	1.49043	1208	0.812076	3147	-0.0580666	7871
IFNA21	8071.86	1235	1.38699	1216	1.23779	1911	-0.277027	10044	0.898149	2388
SCN1A	8075.26	1236	1.77429	592	1.21651	1979	-0.393563	10821	-1.00005	13771
CYSLTR1	8075.5	1237	0.145409	6089	0.898466	3126	1.69763	690	-0.182808	8763
GPR34	8078.82	1238	1.23576	1549	0.654747	4297	0.479012	5007	0.41607	4637
LXN	8078.85	1239	3.26777	28	0.319696	6177	0.729206	3602	-0.290418	9589
HTN1	8078.94	1240	1.89992	465	1.94228	489	-0.995392	13865	-0.448575	10717
FCRL2	8081.41	1241	1.30384	1386	0.548256	4872	0.631104	4146	-1.19689	14449
AADACL2	8083.12	1242	1.62791	780	0.975047	2820	-0.114108	8954	-1.00406	13784
PPM1D	8086.42	1243	-0.193728	8108	2.77112	77	0.722453	3636	-0.290746	9592
SZRD1	8089.98	1244	0.574809	3861	0.987365	2775	0.546001	4606	-0.0094858	7493
WDR89	8093.47	1245	1.77655	590	0.443208	5425	0.608899	4259	-1.82415	15480
TPI1	8096.99	1246	-0.189818	8083	1.44861	1323	1.36802	1306	-1.45068	15041
MRPL22	8097.84	1247	1.192	1662	0.58939	4647	0.619309	4210	1.14034	1623
MRPS14	8101.81	1248	1.47493	1043	0.415377	5601	0.783859	3284	2.16998	236
RAD51AP1	8102.14	1249	-0.595138	10448	3.24336	25	1.96811	388	0.540488	3953
NUP58	8105.64	1250	0.448972	4478	1.07335	2452	0.589533	4364	-0.692708	12287
DICER1	8113.38	1251	0.361256	4937	0.969622	2838	0.854793	2977	0.755842	2982
GLRX2	8114.84	1252	-0.334069	8962	1.8682	552	1.26687	1548	-0.0957407	8160
ERH	8115.52	1253	0.376152	4858	0.909346	3084	0.934332	2624	-1.17265	14373
ZNF487	8116.01	1254	1.00946	2198	1.50484	1179	-0.285515	10113	0.32456	5190
MFSD8	8116.63	1255	0.40707	4696	1.73995	738	0.11166	7353	0.076318	6857
MT1E	8119.33	1256	2.01628	364	0.464868	5310	0.506438	4855	-0.456422	10766
GMFB	8119.91	1257	2.32286	207	1.32254	1646	-0.612685	12100	-1.07299	14037
USPL1	8120.73	1258	0.482514	4309	0.637889	4376	1.53977	952	-0.467491	10842
STRN3	8122.82	1259	1.7355	643	0.566056	4780	0.399833	5474	-0.868695	13202
TMEM33	8123.75	1260	1.88665	473	0.365411	5910	0.737189	3557	0.711644	3152
R3HCC1	8125.28	1261	0.764614	3014	0.736504	3869	0.694064	3801	-0.687433	12249
KCNQ5	8128.21	1262	0.636171	3565	0.927289	3005	0.536762	4666	-0.47998	10939
RAB3C	8128.93	1263	1.70381	673	2.0087	436	-0.969461	13762	2.09419	281
SSUH2	8133.48	1264	1.2898	1417	0.922754	3021	0.0578336	7746	-0.561534	11487
BICD2	8134.95	1265	0.454377	4446	0.748488	3816	1.15818	1854	0.895004	2399
ZNF300	8137.19	1266	0.275132	5369	0.79052	3616	1.55926	909	1.47794	913
NR1D2	8137.3	1267	0.598476	3724	0.824814	3466	0.733899	3571	-0.340186	9953
CYP2A6	8139.74	1268	1.14574	1787	2.78689	74	-0.759821	12868	-1.26453	14640
SPACA4	8140.3	1269	1.85858	503	1.36988	1507	-0.589544	11978	-1.06061	13986
POMP	8140.8	1270	0.682528	3343	0.490686	5168	1.58143	868	-1.08024	14059
AEBP2	8142.69	1271	0.118141	6247	1.38738	1456	0.696683	3789	-0.85335	13129
PSMD11	8143.23	1272	0.268726	5403	1.64684	898	0.305572	6077	-1.18692	14418
IFNB1	8143.91	1273	1.23878	1539	1.48189	1230	-0.422677	11020	0.167347	6239
CREG1	8148.4	1274	1.07936	1968	0.418645	5577	1.08364	2084	1.41603	1028
BPNT2	8150.07	1275	-0.184804	8049	1.65977	878	1.02292	2309	-0.324533	9816
ATP11B	8152.56	1276	0.878225	2605	0.710327	4003	0.623011	4187	0.938618	2245
PIGN	8156.71	1277	1.37892	1234	1.20898	2011	-0.266201	9989	1.02956	1948
PSMB1	8158.11	1278	2.86718	63	0.166217	7176	1.17882	1790	0.0632853	6948
ORMDL1	8164.49	1279	1.10118	1903	1.00096	2716	0.0656968	7688	-0.605359	11764
GCNT2	8172.57	1280	1.04826	2068	0.44972	5389	1.01087	2346	-1.5425	15184
TPP2	8174.17	1281	0.646214	3530	0.93679	2975	0.505051	4862	0.80926	2751
RSBN1	8175.25	1282	0.468743	4372	1.25646	1847	0.345719	5809	0.285088	5461
PARP11	8175.69	1283	-0.379649	9227	2.51195	139	1.08608	2073	1.06372	1853
CYCS	8176	1284	1.60203	833	0.117345	7485	2.49954	121	-0.229959	9146
MAFB	8176.64	1285	0.229955	5620	0.803876	3554	1.66473	741	1.35318	1143
KIRREL1	8177.95	1286	0.0508759	6636	1.76156	701	0.525912	4741	-1.21297	14503
KLHL5	8184.45	1287	1.80518	559	0.216359	6852	1.19361	1745	-0.628451	11918
HFM1	8184.52	1288	0.583342	3809	1.76345	698	-0.0955814	8840	1.61587	701
ATP5F1B	8186.26	1289	0.701676	3247	1.03659	2590	0.312373	6031	0.512668	4111
BMX	8189.11	1290	0.647502	3522	1.07031	2466	0.336646	5877	-1.01443	13815
SAMSN1	8189.17	1291	0.286348	5309	0.730528	3897	1.79683	557	0.843217	2613
CD163	8190.89	1292	0.387781	4802	0.71629	3978	1.44368	1137	2.35798	144
GYPA	8192.07	1293	0.693804	3281	1.24458	1882	0.111969	7349	-0.867185	13195
ELP4	8197.81	1294	0.596633	3738	0.694864	4083	0.977606	2485	-0.101256	8191
ANKRD30A	8200.84	1295	0.520065	4125	1.40215	1416	0.154317	7040	-0.294759	9617
PTPRJ	8206.83	1296	-0.156504	7886	1.13801	2246	3.01815	33	1.25617	1337
ZNF614	8209.21	1297	1.52033	967	1.49336	1198	-0.600767	12032	1.85848	453
TENM4	8209.7	1298	0.359018	4949	1.12639	2282	0.619426	4209	2.73458	63
RNF4	8211.26	1299	0.565074	3907	0.658551	4274	1.142	1901	-0.0267896	7618
TMEM165	8213.63	1300	0.046709	6666	1.02736	2611	1.45957	1108	-0.196654	8865
SEC22A	8213.75	1301	1.30898	1374	1.08204	2422	-0.138499	9109	0.564609	3836
COL10A1	8214.11	1302	-0.291814	8677	1.82335	605	1.09344	2048	-0.0427463	7751
VTI1B	8214.55	1303	0.812485	2835	0.913112	3063	0.351199	5774	-1.26811	14654
HCFC2	8216.42	1304	-0.501154	9940	2.61099	106	1.41987	1185	-0.411727	10472
MYBL1	8216.75	1305	2.94178	53	0.225577	6790	0.929256	2656	-0.957557	13586
CDS1	8217.09	1306	0.93325	2433	1.14054	2236	0.0312697	7943	0.673432	3332
YME1L1	8221.97	1307	1.27544	1456	0.423174	5554	0.847678	3008	0.831378	2664
MKI67	8222.56	1308	0.0632738	6573	1.09973	2371	1.19973	1719	0.0922852	6742
SHC4	8230.99	1309	0.249849	5514	1.6186	947	0.317461	5991	-0.0434298	7760
CCDC178	8232.27	1310	1.04746	2072	1.24233	1892	-0.144247	9152	0.0502314	7055
RPGRIP1	8237.63	1311	1.61494	804	1.59339	1001	-0.726823	12699	-0.336902	9923
P2RY12	8241.3	1312	1.13321	1823	1.43242	1353	-0.350994	10561	-1.73125	15409
SNRNP40	8242.78	1313	0.444279	4507	0.865706	3280	0.849774	2999	1.29552	1252
BTBD1	8251.1	1314	0.0173404	6828	1.21508	1987	1.06851	2141	0.318529	5230
DDC	8251.78	1315	0.985037	2278	0.660888	4262	0.591577	4353	0.56983	3806
MTM1	8252.35	1316	0.10587	6335	1.03709	2588	1.2052	1704	-0.526426	11239
THUMPD2	8259.77	1317	-0.263233	8527	1.60443	971	1.22637	1651	-1.12673	14214
NDUFB4	8263.27	1318	0.786647	2927	0.63094	4413	0.811754	3149	-0.0402107	7729
DCLRE1B	8268.01	1319	1.89258	469	0.158986	7230	1.36639	1311	1.39785	1061
TLR5	8268.53	1320	1.16187	1746	1.33349	1609	-0.303754	10234	-0.505679	11109
ANP32E	8269.95	1321	1.27779	1449	0.402879	5672	0.877287	2884	0.685237	3268
RASGRF2	8276.12	1322	-0.051073	7241	2.63339	103	0.447708	5201	1.04239	1907
BEND2	8285.51	1323	1.6256	783	0.820852	3477	0.0123236	8079	0.589522	3722
UBQLN1	8287.69	1324	0.107815	6317	0.930378	2993	1.50019	1022	1.07221	1828
CEP20	8294.56	1325	2.35282	193	0.83018	3442	-0.124818	9015	-0.730774	12520
PSMA3	8296.27	1326	2.24977	236	1.26605	1824	-0.604763	12055	-0.778722	12758
CPEB4	8296.36	1327	-0.454135	9641	2.37351	192	1.24554	1605	-0.316124	9759
TTC37	8296.66	1328	0.772997	2972	0.840197	3399	0.467065	5090	0.277234	5500
AP4E1	8297.1	1329	0.884659	2585	1.69247	823	-0.353977	10583	-0.0284459	7632
THAP2	8298.93	1330	2.16054	283	1.24594	1880	-0.572853	11885	-1.34355	14835
RHOJ	8299.42	1331	-0.238947	8388	1.26592	1825	2.11724	292	-1.16259	14326
SPP1	8304.79	1332	0.246173	5527	1.22073	1966	0.628789	4162	-0.794861	12846
OR4D1	8305.1	1333	0.671773	3404	0.653456	4300	0.907908	2757	-0.717968	12450
TXLNG	8307.43	1334	1.58802	854	1.75353	712	-0.850656	13314	0.153507	6331
MMP12	8313.16	1335	0.864304	2661	0.816273	3499	0.417961	5379	-0.810468	12931
SERPINE1	8315.32	1336	-0.010333	6998	1.68479	836	0.616512	4223	1.27398	1295
ZNF765	8320.32	1337	1.09628	1919	1.00542	2700	0.0244822	7994	1.1432	1612
ZZZ3	8325.94	1338	1.29299	1409	0.646934	4328	0.374046	5623	-0.188148	8802
UTP25	8329.37	1339	0.647714	3521	1.4368	1345	-0.0188097	8294	-1.25854	14626
SLC5A7	8332.45	1340	0.319054	5159	1.94218	490	0.0806625	7573	1.11611	1693
SEC22C	8336.89	1341	1.74222	635	0.303161	6283	0.845067	3017	-0.0653743	7933
BCKDHB	8338.51	1342	-0.102523	7558	1.34211	1578	1.09806	2038	-1.25377	14612
ERVK3-1	8340.9	1343	-0.0771863	7402	1.17444	2135	1.40989	1201	-0.489731	11005
RANBP3L	8341.39	1344	1.31694	1364	1.52737	1138	-0.564313	11827	-1.29756	14738
CCDC196	8341.91	1345	-0.0786606	7413	1.97713	460	0.583904	4395	-0.613389	11820
TSPAN11	8347.39	1346	1.82307	545	0.149404	7285	1.39155	1248	-0.886673	13294
KLKB1	8349.73	1347	0.72829	3153	1.82578	600	-0.310894	10291	-1.73357	15412
LAMP5	8352.54	1348	0.872945	2627	2.0539	392	-0.499972	11454	-1.42742	15009
SLC39A2	8352.75	1349	2.26692	226	2.30657	225	-1.57214	15240	0.290013	5433
MGAT4A	8355.47	1350	0.689548	3301	0.812591	3520	0.5653	4496	1.0237	1970
RBM45	8355.85	1351	0.499972	4224	0.847817	3362	0.752261	3467	0.622045	3545
PCDHB13	8356.52	1352	3.21695	29	0.974532	2824	-0.349806	10554	1.14648	1607
IL13RA2	8360.09	1353	2.24735	238	0.412691	5617	0.493962	4910	-0.355447	10071
SAP30L	8366.9	1354	0.997178	2235	0.744787	3831	0.402141	5461	0.475772	4315
PTH	8367.75	1355	2.18826	265	1.48072	1234	-0.843402	13280	1.32428	1195
PRTFDC1	8372.26	1356	0.76922	2992	1.30646	1702	-0.0402268	8456	-1.42169	14997
PASD1	8372.42	1357	0.42018	4613	0.934988	2982	0.716447	3665	-0.315245	9752
PBK	8378.68	1358	0.503352	4203	0.550653	4859	1.70527	674	-0.903022	13381
NOVA1	8379.9	1359	3.63526	11	0.303253	6282	0.658723	4002	0.483663	4274
NCAPG2	8381.1	1360	0.778937	2953	1.19597	2053	0.041678	7857	0.389714	4803
RHEB	8381.19	1361	1.0942	1922	1.05159	2532	-0.0358321	8428	-1.3408	14829
PLEKHJ1	8382.73	1362	0.971871	2321	0.27917	6435	1.97753	380	0.0613841	6965
ATP5PF	8382.76	1363	-0.135808	7753	1.31238	1681	1.22872	1644	-0.808152	12919
TMEM50A	8388.89	1364	0.982729	2285	0.271351	6485	2.02703	348	0.906185	2355
PDE3A	8391.01	1365	1.22018	1593	1.7043	802	-0.63729	12235	-2.0419	15626
ARID1A	8395.87	1366	0.69776	3260	0.833672	3431	0.515745	4803	1.61735	699
CALM1	8396.77	1367	0.343403	5027	1.45322	1307	0.264783	6322	0.994158	2052
FGD6	8402.01	1368	1.46431	1064	0.647861	4320	0.271876	6282	-0.651052	12042
MED27	8403.32	1369	0.759079	3041	0.388726	5773	1.72699	648	-0.559362	11478
NUCB2	8404.07	1370	0.0597433	6591	1.45024	1314	0.648138	4065	-0.9476	13554
CPXCR1	8404.32	1371	0.50882	4177	1.33541	1597	0.158185	7008	1.44828	973
SEC23A	8406.86	1372	1.19758	1650	0.587835	4657	0.516035	4800	-0.822218	12988
PDS5A	8407.99	1373	0.788097	2926	0.831673	3439	0.432305	5293	-0.565926	11512
GZF1	8417	1374	0.432905	4556	0.833004	3434	0.857489	2967	1.53294	827
USP9X	8417.76	1375	0.588705	3782	0.596576	4605	1.16204	1843	0.490675	4230
GTF2E2	8417.77	1376	0.472358	4353	0.55133	4855	1.80901	540	-1.37956	14914
ESCO2	8418.63	1377	0.548495	3988	0.880864	3198	0.612459	4242	-0.28845	9573
VNN1	8426.87	1378	0.0643728	6565	1.38518	1465	0.683994	3857	1.60448	719
KCNN4	8427.09	1379	0.496055	4247	1.02275	2628	0.484641	4976	-0.665434	12108
GLYATL1	8429.89	1380	1.86612	493	1.92219	504	-1.18597	14468	-0.0100485	7497
PDCD2L	8430.67	1381	0.247305	5525	2.28078	233	0.0611383	7725	0.108496	6624
WASHC4	8431.9	1382	0.496212	4246	1.02214	2632	0.484103	4979	-1.19825	14456
WDR44	8436.48	1383	0.504509	4199	1.5448	1092	0.0226286	8005	0.052752	7030
PALM2AKAP2	8437.34	1384	0.91331	2499	0.80655	3550	0.353025	5753	-1.15394	14303
MNDA	8440.78	1385	-0.0207539	7068	1.01447	2661	1.5815	867	1.38279	1087
RIOK2	8440.8	1386	0.772637	2976	0.409513	5636	1.47794	1076	1.23484	1386
NEIL3	8440.96	1387	1.54693	915	0.499132	5114	0.473611	5051	0.165128	6255
AKNAD1	8443.24	1388	1.55403	901	1.51543	1157	-0.718247	12654	0.743062	3019
MEPE	8448.03	1389	1.35903	1278	2.35491	202	-1.02203	13948	0.601335	3663
FLI1	8448.51	1390	-0.22622	8300	1.26448	1830	1.69405	695	0.0391927	7125
MYLK4	8448.85	1391	0.334655	5074	1.33525	1603	0.349127	5787	-0.267016	9437
FAM20A	8452.64	1392	1.59669	841	0.338285	6055	0.767371	3378	0.949694	2200
GNLY	8455.61	1393	0.977951	2300	0.251205	6625	2.29314	186	1.61329	704
MYH2	8456.75	1394	0.481361	4314	1.39409	1436	0.130916	7219	-0.761588	12678
ANGPTL7	8457.8	1395	0.161212	5991	1.04024	2576	0.936169	2617	-1.16711	14348
TBC1D15	8458.27	1396	1.03862	2101	0.989814	2765	0.0399044	7871	-0.416933	10505
H2BC1	8458.3	1397	1.47377	1045	1.46314	1275	-0.640004	12249	-0.319159	9780
BRD7	8458.33	1398	-0.373207	9189	1.82845	597	1.17821	1792	1.02868	1954
PPA1	8458.36	1399	0.0463073	6668	1.28035	1776	0.806427	3173	-1.2341	14559
CSE1L	8459.62	1400	-0.00444089	6970	0.966194	2855	1.70569	673	-1.14933	14287
CASTOR2	8464.43	1401	0.762215	3029	0.920063	3033	0.31239	6030	-0.998403	13764
TMEM268	8468.04	1402	0.287435	5301	0.693848	4090	1.66952	733	1.49475	885
TOMM22	8473.75	1403	0.268573	5405	1.07035	2465	0.709644	3706	-0.42148	10532
RNF7	8477.19	1404	0.244656	5538	1.76846	689	0.171202	6922	-0.801417	12882
ZNF566	8483.25	1405	1.75289	618	1.27179	1804	-0.574495	11900	0.727691	3081
SLC2A12	8485.5	1406	0.213334	5714	1.53654	1115	0.338066	5868	0.0209304	7262
ANKRD22	8487.17	1407	0.20889	5739	2.69509	88	0.0475644	7802	-0.00383937	7445
ZSCAN20	8490.28	1408	0.150335	6053	1.06574	2485	0.906896	2764	-0.198157	8871
TRPA1	8492.82	1409	2.46647	156	0.0622092	7886	1.54674	937	-0.226843	9112
SETX	8493.81	1410	0.772873	2973	0.34521	6027	1.91175	433	2.01776	329
RASGRP1	8498.3	1411	0.330351	5102	0.855157	3333	0.967068	2528	1.36148	1126
DEFB126	8499.92	1412	0.371094	4881	1.22558	1952	0.395037	5495	-0.133248	8423
LMNB1	8507.54	1413	-0.0138769	7018	0.880098	3203	3.09983	29	1.44732	975
DOP1B	8514.91	1414	-0.0064948	6981	2.52321	131	0.31965	5980	1.10776	1718
CPEB3	8516.73	1415	0.999898	2225	1.14845	2211	-0.100487	8865	0.706478	3176
EPYC	8525.82	1416	1.85803	505	1.1458	2221	-0.479221	11346	0.635291	3490
SLX4IP	8526.68	1417	1.25119	1516	0.783773	3644	0.137905	7163	0.778737	2881
CDC6	8532.75	1418	0.960948	2348	1.19143	2068	-0.120318	8992	1.16064	1564
TDRD6	8536.22	1419	0.95653	2360	0.289147	6380	1.67568	723	-0.72587	12498
H2AZ2	8536.61	1420	0.382793	4831	1.3369	1593	0.264237	6325	-0.48264	10964
EIF2S2	8536.69	1421	2.14584	292	0.260793	6557	0.769666	3370	0.821792	2697
NUP160	8538.42	1422	0.756499	3050	0.337556	6059	2.03379	346	-0.0765533	8036
CCDC146	8540.24	1423	0.8599	2680	0.3874	5781	1.31898	1416	0.296773	5377
APOBEC4	8541.2	1424	1.23599	1548	2.55258	123	-1.00359	13888	0.70975	3157
HELLS	8547.4	1425	0.93264	2436	0.422258	5558	1.04998	2209	0.314508	5262
CDC16	8550.5	1426	1.8274	539	0.276761	6452	0.794481	3241	0.0475684	7072
DENND1B	8551.05	1427	0.865126	2657	0.377209	5841	1.34913	1355	-0.167609	8664
CEBPG	8552.14	1428	0.930664	2439	1.44999	1316	-0.317558	10338	-0.0467895	7782
RHOT1	8556.03	1429	0.99504	2245	0.763807	3751	0.322815	5962	-0.416266	10502
GLI3	8557.18	1430	0.642195	3543	0.850226	3355	0.507157	4849	-0.122169	8351
SLC25A14	8559.33	1431	0.257594	5472	1.23221	1932	0.516772	4794	1.29318	1259
SLC16A4	8563.79	1432	1.22893	1569	1.68823	831	-0.696617	12545	0.588053	3727
SLC9A1	8567.09	1433	0.391339	4781	1.65053	891	0.0475985	7800	-0.207752	8941
TCP1	8571.09	1434	-0.0785323	7412	0.991724	2755	1.90114	440	0.915087	2318
MCAT	8572.26	1435	0.0401586	6702	0.860901	3308	1.94641	408	-2.78939	15745
UQCRC2	8572.71	1436	0.613503	3654	0.765356	3738	0.662333	3985	0.373634	4886
MAPK1IP1L	8574.81	1437	1.23723	1543	0.516149	5033	0.555549	4556	-0.658124	12077
MRPL15	8575.02	1438	-0.154193	7867	1.29593	1732	1.19101	1750	-0.0211644	7574
ZNF22	8575.57	1439	2.32124	209	0.419077	5575	0.406454	5445	-0.797301	12861
KLHL13	8576.2	1440	1.34733	1301	1.30438	1708	-0.469446	11276	-2.4041	15722
ZNF445	8586.44	1441	2.58336	120	1.38267	1480	-0.88342	13437	0.439045	4519
FAM107B	8588.13	1442	0.918164	2477	1.0431	2565	0.0285462	7960	-1.36489	14886
CABS1	8589.09	1443	1.02062	2162	1.7108	790	-0.56246	11816	-1.21128	14496
PRPS1L1	8592.03	1444	2.02008	362	1.62675	933	-1.07808	14146	0.847566	2592
PKN2	8593.02	1445	1.28469	1432	0.485837	5197	0.576181	4437	-0.0891148	8114
ARAP2	8598.45	1446	0.464218	4398	1.58999	1010	-0.00355447	8185	1.03208	1940
C4orf17	8601.3	1447	0.444586	4506	1.18761	2088	0.321219	5970	0.645971	3439
ARRDC4	8601.73	1448	0.0916295	6405	1.87296	547	0.288438	6181	0.604273	3652
ITGAE	8602.45	1449	-0.45493	9645	1.47608	1248	2.33274	163	1.57495	761
CALM3	8605.04	1450	1.88	482	0.276328	6455	0.760097	3422	-1.3048	14752
P2RX7	8605.73	1451	0.245348	5531	0.766725	3728	1.34863	1358	1.22249	1413
RHCE	8607.31	1452	-0.134888	7745	2.02595	424	0.566246	4493	1.90188	413
SLC9A7	8608.94	1453	0.155232	6028	1.2878	1750	0.576618	4435	1.64937	659
TMEM220	8610.28	1454	-0.321341	8875	1.48681	1219	1.35395	1345	-0.875303	13232
EIF4G3	8612.85	1455	-0.0534344	7256	1.78208	666	0.524874	4746	0.0118947	7323
TMCO5A	8615.52	1456	-0.308073	8787	2.00508	440	0.855279	2974	0.100113	6683
UGCG	8616.63	1457	-0.0993737	7535	0.963399	2865	2.41194	139	0.251063	5659
FAM172A	8616.67	1458	1.43515	1115	0.162285	7203	1.46798	1098	0.198772	6000
PTGER2	8623.38	1459	2.44411	164	0.522384	5003	0.208644	6697	-0.376685	10221
CNOT2	8624.96	1460	1.22724	1576	2.41775	170	-1.01347	13918	0.659333	3388
TRDMT1	8626.1	1461	0.6683	3425	1.08997	2396	0.160972	6988	-0.516512	11177
MYH8	8631.3	1462	1.19094	1666	1.72926	757	-0.721694	12676	1.10653	1723
ZMIZ1	8631.51	1463	0.92385	2459	0.811077	3531	0.28327	6219	-0.0864964	8098
WNK1	8631.89	1464	-0.0598257	7302	1.01479	2658	1.56208	901	-0.795417	12850
EDDM3B	8637.76	1465	1.07589	1975	0.403259	5670	0.888033	2833	0.389298	4808
SCOC	8638.13	1466	0.529474	4085	0.78808	3630	0.711599	3695	0.172506	6213
CXCL12	8638.35	1467	0.560009	3941	0.474539	5254	1.62928	793	0.320555	5217
MAP4K5	8638.71	1468	0.230146	5618	1.18915	2082	0.57434	4448	-0.758379	12659
PSKH2	8638.88	1469	0.676198	3384	1.51282	1162	-0.185516	9435	-0.447781	10711
WDR36	8646.12	1470	1.20856	1623	0.56137	4808	0.478897	5008	-0.453949	10750
RPS6KA3	8647.08	1471	-0.048592	7229	1.22709	1945	0.996849	2401	0.441965	4509
ZNF706	8655.81	1472	0.580261	3820	0.552378	4852	1.18431	1771	0.494402	4209
MRPS36	8656.07	1473	1.25817	1497	0.667459	4231	0.266155	6314	0.369008	4912
WEE1	8659.12	1474	-0.602702	10477	1.77046	687	2.38982	145	-0.312851	9746
FGFBP1	8660.21	1475	0.340849	5037	1.99794	445	-0.0408845	8463	-0.443675	10682
MPZL3	8661.47	1476	0.922878	2460	1.3354	1598	-0.265527	9977	2.51333	99
ZBED4	8661.85	1477	0.0496468	6643	0.781185	3653	3.83811	4	-0.636861	11977
UCHL5	8666.12	1478	1.40889	1168	0.754166	3793	0.0715924	7647	1.10213	1741
MLIP	8672.69	1479	1.87654	484	1.64346	905	-1.08701	14178	0.304673	5329
OR5J2	8673.3	1480	2.75815	80	1.18619	2092	-0.686065	12489	-0.343945	9979
DBT	8673.7	1481	1.03216	2122	1.12417	2290	-0.147158	9163	-0.432165	10619
PCDH18	8674.28	1482	1.17381	1707	0.322503	6156	1.00715	2359	-1.70244	15384
TUBA1A	8682.19	1483	0.84281	2745	0.552497	4849	0.767292	3379	0.61201	3607
GALNTL6	8683.65	1484	0.799971	2873	0.625852	4436	0.661532	3988	-0.445959	10701
COX10	8685.41	1485	0.841793	2750	0.851074	3352	0.279331	6245	0.485451	4258
IPO11	8692.18	1486	1.02215	2154	0.943342	2948	0.0375751	7892	1.12458	1665
EPHA4	8692.51	1487	2.43378	169	-0.0285054	8444	2.2121	232	1.99465	344
CCT8	8694.02	1488	-0.0307463	7128	1.4217	1371	0.705177	3736	-0.021385	7580
HSPA13	8694.36	1489	-0.244776	8431	1.35339	1550	1.2858	1513	0.558113	3869
TSTD2	8694.52	1490	1.68357	698	0.378596	5835	0.571519	4469	-0.41616	10501
YBX3	8695.61	1491	-0.074962	7380	1.17463	2134	1.13789	1914	-1.42012	14994
MYO5A	8697.34	1492	0.119765	6239	1.0618	2496	0.881072	2871	2.42685	127
MAGT1	8697.79	1493	-0.373365	9190	1.59465	996	1.29434	1485	0.519537	4063
USP15	8704.65	1494	-0.246279	8441	1.33663	1594	1.31082	1434	-0.24125	9226
ZC3H14	8705.31	1495	0.0879849	6435	1.98404	452	0.234424	6518	-0.583455	11630
ERCC6L2	8706.69	1496	0.537565	4045	0.905147	3099	0.496027	4901	-0.461165	10793
CLCA4	8707.1	1497	-0.141655	7797	1.38935	1449	0.93055	2646	-0.671594	12138
NOP10	8708.22	1498	1.31779	1362	0.67829	4175	0.206086	6716	-0.153763	8565
TBC1D32	8708.93	1499	0.515866	4146	0.699297	4060	0.86968	2919	0.268309	5552
TRPM8	8711.37	1500	1.21153	1616	1.84631	574	-0.835833	13252	1.37181	1109
GUCY1A1	8712.64	1501	-0.565498	10314	1.72285	772	2.05786	320	-0.0354396	7684
SH3BGRL3	8714.83	1502	0.350312	4988	0.677141	4179	1.29361	1487	0.15764	6300
NAA50	8719.09	1503	2.51055	141	-0.0291727	8452	2.08367	308	-0.467073	10839
PWP1	8720.84	1504	0.113216	6279	1.40509	1408	0.489561	4942	0.0903766	6754
ERCC6	8723.03	1505	1.66474	730	1.11357	2328	-0.455992	11194	0.119959	6540
LAMC1	8726.08	1506	1.00171	2220	1.63972	912	-0.553514	11761	-1.13182	14237
PRUNE1	8727.86	1507	0.590747	3771	0.887224	3169	0.447543	5203	1.29911	1247
HLA-DOB	8731.38	1508	0.502739	4207	0.735364	3872	0.795922	3234	-0.102733	8205
CSNK1A1	8731.74	1509	1.07804	1972	0.490195	5171	0.664609	3973	1.65451	650
MCMDC2	8732.05	1510	0.213413	5713	1.6022	978	0.222353	6604	-0.920486	13460
CCNB1	8732.57	1511	0.259318	5462	0.624111	4441	2.04045	335	1.46509	943
AVPR1A	8733.23	1512	1.88	481	1.50711	1173	-0.97441	13785	-0.067628	7953
SLC23A1	8734.72	1513	2.2581	232	1.83357	592	-1.58514	15260	-0.160087	8606
RSPO2	8735.76	1514	0.691958	3292	1.01003	2679	0.182152	6848	-0.831518	13033
C6	8736.47	1515	1.48606	1022	1.11562	2325	-0.390546	10804	0.176324	6183
SNX7	8742.28	1516	1.99411	378	0.306775	6255	0.618276	4218	0.341248	5070
MUC19	8744.5	1517	1.02648	2139	0.829964	3445	0.151162	7062	0.0893575	6765
MMP13	8746.28	1518	1.8231	544	0.864514	3283	-0.220287	9678	-0.337238	9927
TRHR	8748.13	1519	0.834127	2777	2.48999	143	-0.681745	12472	-0.430027	10607
KLF17	8749.78	1520	0.283728	5324	2.47865	147	-0.089268	8791	-0.737334	12558
OSBPL11	8750.35	1521	0.122283	6228	0.911976	3069	1.14607	1891	0.264433	5572
MTDH	8751.22	1522	-0.415802	9427	1.43461	1347	1.77996	573	-0.64745	12027
ASB15	8755.33	1523	1.41287	1157	1.57768	1025	-0.810821	13135	0.523278	4044
SLC25A3	8755.56	1524	-0.126327	7693	1.79043	648	0.579023	4423	-0.749242	12615
CCDC167	8756.78	1525	1.7116	668	1.94352	487	-1.35623	14874	0.28736	5444
HSPB8	8765.63	1526	0.401086	4727	3.33607	16	-0.25636	9934	-1.35437	14860
SLC5A8	8765.77	1527	0.701123	3248	0.896522	3139	0.30391	6088	0.504217	4157
RTN4IP1	8765.83	1528	2.54764	130	0.012098	8188	1.55401	919	-1.18963	14422
UBE2L3	8770.37	1529	2.15871	286	0.098855	7604	1.17097	1821	-0.160098	8607
SH3BP4	8770.43	1530	0.576386	3848	1.08938	2398	0.214607	6650	0.238844	5751
NDST4	8770.47	1531	0.206219	5752	1.35126	1564	0.394718	5499	-0.823044	12993
C16orf87	8771.18	1532	-0.532945	10117	2.20968	283	1.22553	1653	2.24782	193
FAS	8771.22	1533	0.616119	3645	0.802801	3559	0.528739	4721	0.0624598	6955
VGLL2	8774.3	1534	0.663113	3445	1.27063	1807	-0.0295772	8371	-0.108345	8251
BCLAF3	8775.41	1535	2.37041	189	0.522397	5002	0.167259	6954	-0.209199	8954
FLT3	8776.83	1536	2.24561	240	1.80636	626	-1.5892	15264	0.54793	3920
TRAPPC8	8779.65	1537	0.796686	2889	0.839991	3401	0.296734	6131	0.0726754	6885
WDR41	8783.01	1538	0.535857	4053	0.512768	5049	1.37099	1301	0.768583	2924
TMEM182	8783.31	1539	0.668202	3427	0.80188	3561	0.472495	5055	-0.186035	8780
AP5M1	8785.74	1540	0.106756	6331	2.05417	391	0.169461	6939	-1.4212	14996
RPS27L	8788.36	1541	1.2823	1440	2.04291	403	-1.03123	13981	-0.317381	9765
PTPN21	8788.54	1542	1.0467	2074	0.416947	5589	0.81559	3134	0.0500938	7056
FEZ2	8789.35	1543	0.402673	4712	1.35431	1548	0.150623	7067	-0.179737	8743
TPX2	8790.85	1544	0.756305	3052	0.605611	4543	0.706241	3730	0.346417	5044
RABGGTB	8794.12	1545	1.01907	2167	0.772708	3697	0.217016	6634	0.298656	5365
ALG5	8794.8	1546	0.799641	2876	0.803027	3557	0.33648	5880	-0.30927	9711
TOPBP1	8797.58	1547	1.09289	1929	0.293182	6360	1.14838	1884	-0.433885	10630
MRPL1	8805.94	1548	1.23037	1564	0.573262	4746	0.391371	5518	-1.16405	14330
PAX9	8807.63	1549	0.41355	4658	1.45636	1301	0.0710722	7653	0.0620885	6958
ADAMTS19	8814.29	1550	0.802892	2865	0.763189	3755	0.384008	5554	-0.0537188	7842
CHST15	8816.63	1551	1.71072	670	0.486212	5195	0.321245	5969	-0.0349763	7678
MEIS1	8817.27	1552	0.69782	3259	0.476422	5241	1.06824	2145	-0.614921	11832
KCNJ1	8817.86	1553	1.47863	1034	1.3163	1670	-0.630729	12197	-0.0733159	8007
MSH6	8818.67	1554	1.48143	1028	0.0569391	7917	2.18972	243	0.348835	5027
PCDHB8	8819.49	1555	-0.116902	7633	1.25256	1862	1.0233	2307	-0.39064	10326
TSPAN18	8819.67	1556	1.1168	1860	0.246265	6656	1.30292	1459	-0.326456	9838
TXNDC8	8821.12	1557	0.866261	2649	2.21432	278	-0.695185	12538	-0.251737	9309
MFN1	8825.18	1558	1.48854	1018	0.258889	6574	0.886377	2842	-0.832224	13037
SCAMP3	8825.6	1559	0.685313	3329	0.78204	3650	0.463507	5107	-0.195648	8852
TRMT5	8828.22	1560	0.174475	5933	1.31398	1678	0.459495	5130	-1.02295	13851
OR51E1	8828.49	1561	0.0582939	6601	1.28225	1769	0.660613	3992	-0.457291	10768
GLT8D2	8830.39	1562	0.818767	2819	0.299173	6311	1.65269	756	-0.362798	10117
ATPAF1	8835.94	1563	2.29607	218	0.496638	5131	0.193031	6781	-0.711534	12398
CTSK	8836.18	1564	-0.337251	8982	1.19971	2042	2.91284	47	1.16318	1554
XG	8839.6	1565	0.116866	6255	1.78295	664	0.217664	6629	0.165214	6254
MFN2	8845.59	1566	1.05034	2059	0.389909	5767	0.868444	2924	0.573533	3784
PPAT	8845.6	1567	0.18988	5845	0.755544	3785	1.38727	1255	-0.396631	10376
OMG	8846.3	1568	0.0276959	6765	1.05249	2531	1.01828	2330	-0.83139	13030
WFDC12	8846.66	1569	1.28014	1446	0.481901	5214	0.503859	4870	-0.124546	8368
ABCB4	8849.42	1570	0.261339	5451	0.871033	3254	0.885421	2848	0.193484	6042
SEL1L2	8852.95	1571	0.500291	4220	1.48759	1218	-0.0502875	8531	-0.171194	8692
RIN2	8855.97	1572	-0.163005	7922	1.31787	1665	1.0154	2337	0.658548	3390
BCAT1	8856.69	1573	-0.00365939	6963	1.191	2070	0.86182	2947	-0.204549	8917
LRBA	8859.46	1574	0.796244	2891	0.35404	5972	1.34881	1357	-0.397429	10379
PDLIM5	8861.08	1575	-0.530972	10105	1.67608	855	1.66112	747	0.859181	2551
CAT	8861.4	1576	1.48003	1030	0.21124	6880	1.02324	2308	-0.086829	8100
ESF1	8862.4	1577	0.991882	2257	0.348699	6010	1.05135	2205	-0.555485	11448
YOD1	8862.44	1578	0.295934	5261	1.13111	2273	0.4771	5026	-0.697803	12322
MTX3	8862.76	1579	0.324819	5130	0.601839	4564	1.60617	828	1.62708	681
FREM3	8862.87	1580	0.19839	5790	1.17939	2117	0.554133	4562	-0.446513	10703
DNAJC18	8870.64	1581	1.22782	1572	2.72504	84	-1.22282	14559	-0.632555	11944
SLC7A1	8872.31	1582	-0.293873	8688	1.26661	1823	1.53827	960	-1.38104	14917
C1D	8874.56	1583	-0.661584	10788	2.07055	384	1.69798	689	0.962758	2162
CYP2C19	8875.7	1584	1.7932	568	2.19359	297	-2.06278	15610	1.57023	767
FOXN2	8875.94	1585	-0.37033	9177	1.26722	1822	2.16411	263	-1.35646	14862
POMK	8878.58	1586	2.45291	161	0.490708	5167	0.177583	6876	-0.586086	11643
TNIP3	8882.94	1587	0.157358	6012	1.95386	478	0.102576	7419	1.05907	1864
LGALS14	8883.98	1588	0.587798	3787	1.60227	977	-0.220197	9677	-0.228245	9132
TANK	8885.85	1589	0.693802	3282	0.504038	5086	0.963758	2540	-0.214131	8999
SHROOM2	8886.31	1590	0.0257321	6773	0.855203	3332	1.58319	861	-0.832896	13042
TRMT13	8890.09	1591	1.57049	879	0.47611	5242	0.359331	5718	0.492352	4218
SIGLEC9	8892.76	1592	1.6321	773	0.0715785	7823	1.55039	933	0.414029	4649
NDUFAF5	8896.4	1593	0.303676	5228	1.07786	2442	0.514436	4815	-0.608218	11789
MFAP2	8896.59	1594	0.453611	4448	0.66472	4243	0.975273	2492	0.331955	5137
CIP2A	8898.66	1595	0.0950762	6388	1.54776	1087	0.354794	5740	-0.867717	13196
SENP7	8900.8	1596	0.776725	2962	0.411675	5622	1.11138	2004	-0.755003	12645
CLP1	8904.27	1597	0.334606	5075	0.560648	4813	1.83164	510	1.3682	1115
NRDC	8907.17	1598	0.304079	5227	0.673385	4198	1.29797	1474	-0.0562605	7856
RUSC1	8909.11	1599	0.732949	3132	0.351493	5993	1.48197	1064	-0.154469	8567
PLA2G4C	8913.31	1600	0.417478	4631	1.72605	766	-0.108593	8919	0.147481	6373
GPHN	8914.74	1601	-0.0254321	7096	1.52069	1148	0.540869	4632	-0.546107	11379
USP47	8915.49	1602	0.943273	2403	0.244711	6671	1.60448	830	-0.442546	10678
SPAG9	8916.06	1603	-0.00775774	6988	1.18115	2110	0.861487	2948	0.886439	2436
SFXN3	8923.31	1604	0.635244	3571	0.516432	5032	1.0254	2298	-0.714055	12415
U2SURP	8923.7	1605	0.669609	3419	0.777957	3674	0.461379	5119	0.105181	6653
GUCY1B1	8925.17	1606	-0.125369	7686	1.60206	979	0.635954	4124	-1.69114	15372
FSCN1	8928.15	1607	1.36768	1264	1.50712	1172	-0.79155	13030	-1.47532	15086
TMEM30A	8929.04	1608	0.132787	6166	1.07236	2459	0.747281	3491	0.150609	6352
ATP5PB	8930.04	1609	1.60749	821	1.01486	2657	-0.395785	10829	0.612408	3605
CLDND1	8932.08	1610	0.495272	4251	0.855279	3331	0.547639	4591	0.330058	5144
CSNK2A1	8933.01	1611	0.0362543	6729	2.51351	137	0.14145	7133	0.245112	5703
GSPT1	8934.75	1612	-0.154409	7868	1.68827	830	0.628194	4165	-0.38938	10312
INTS15	8935.06	1613	0.340848	5038	1.33268	1613	0.199376	6751	0.526336	4020
TXNL4A	8940.42	1614	0.440352	4522	1.8963	527	-0.207544	9586	-0.579254	11603
AP3M1	8940.84	1615	0.207651	5745	1.32414	1642	0.363587	5686	0.487241	4244
BORA	8942.93	1616	-0.106093	7575	1.30008	1719	0.87345	2901	0.336423	5107
KPNA6	8948.16	1617	2.02256	360	0.274108	6464	0.61314	4238	1.73152	578
PTGFR	8949.28	1618	1.45742	1075	0.783466	3645	-0.0621389	8607	-0.618887	11858
PGK1	8949.29	1619	-0.456962	9654	2.44408	160	0.874535	2898	-0.574739	11569
IL22RA2	8951.31	1620	0.170214	5951	1.4401	1339	0.317527	5989	0.835662	2638
MED21	8951.72	1621	0.0326783	6743	1.12015	2311	0.852901	2985	-1.30414	14751
PCED1B	8952.38	1622	0.0595853	6594	1.44	1340	0.471491	5061	2.32776	153
SLC9A2	8953.46	1623	0.550896	3982	0.69642	4071	0.729067	3603	1.36004	1127
ENDOD1	8953.73	1624	0.62056	3630	1.20877	2012	0.0151446	8055	1.51078	863
ADAMTS20	8953.77	1625	0.993749	2249	1.36886	1511	-0.421219	11008	0.106436	6638
MPP1	8955.74	1626	-0.725117	11120	1.86292	558	3.05671	32	2.16573	238
DDX53	8956.5	1627	0.34438	5021	0.727141	3917	0.996457	2404	0.777919	2884
ATG7	8960.48	1628	1.23438	1554	0.31194	6227	0.85163	2992	0.558316	3866
MEP1A	8961.34	1629	1.26509	1476	1.21414	1991	-0.458543	11219	-1.98233	15596
GCLM	8965.94	1630	-0.0642135	7331	1.4725	1256	0.623335	4184	0.714445	3137
TMEM67	8967.68	1631	0.669219	3422	2.03657	409	-0.499816	11452	1.72316	585
HERPUD1	8968.29	1632	0.321073	5149	0.847288	3365	0.78092	3299	-0.0102438	7499
PPP1R12A	8971.01	1633	0.194695	5805	1.64698	897	0.148007	7084	-0.672477	12144
PDE4B	8973.57	1634	0.435689	4544	0.444915	5412	2.16883	262	0.166438	6246
JPT1	8974.59	1635	0.371911	4878	1.33152	1617	0.152677	7050	0.870869	2500
NUP42	8979.97	1636	0.0797099	6479	0.830532	3441	1.38706	1256	0.192944	6049
TAGLN2	8980.64	1637	0.322563	5145	1.47008	1261	0.111112	7358	2.80669	49
PRKD1	8988	1638	0.80924	2845	1.56238	1060	-0.433334	11077	0.113128	6598
CAMSAP1	8989.23	1639	0.366775	4910	0.57845	4720	1.47214	1089	0.759493	2960
HPD	8989.43	1640	1.79257	570	1.07718	2444	-0.544277	11713	-0.0380196	7714
CNIH4	8992.2	1641	2.15868	287	0.195652	6998	0.763363	3405	-1.09247	14100
CCAR1	8992.28	1642	0.290295	5290	0.981337	2794	0.613459	4235	-0.249394	9292
ACTR6	8994.5	1643	-0.172138	7972	1.74184	732	0.598625	4317	0.561256	3850
CLEC12A	8998.77	1644	-0.0321975	7142	0.816269	3500	2.22597	222	-1.19318	14438
CA2	9001.12	1645	0.509761	4171	2.09425	363	-0.346023	10523	-0.729113	12512
BDP1	9002.24	1646	1.0885	1940	0.749352	3812	0.140218	7140	1.90183	414
SH2D2A	9002.26	1647	0.226397	5641	1.00022	2718	0.678092	3893	1.16336	1552
WASHC3	9003.95	1648	0.556766	3955	0.423952	5549	1.55946	908	-0.229285	9143
PYGL	9004.51	1649	1.54137	924	0.45737	5346	0.36553	5673	0.402151	4724
CLEC2B	9008.63	1650	0.196837	5793	0.61317	4501	2.14935	271	0.400195	4736
BRIP1	9011.36	1651	-0.304317	8752	1.52519	1140	0.988134	2442	-0.124221	8366
USP34	9011.4	1652	0.891033	2563	0.81348	3514	0.184242	6829	-0.218493	9035
SPARC	9013.9	1653	-0.693811	10959	2.51825	136	1.4208	1184	0.242454	5719
GCNT7	9014.89	1654	1.05945	2035	1.57728	1028	-0.657808	12359	0.866495	2514
PHF6	9018.06	1655	0.0297893	6753	0.978788	2799	1.06358	2163	0.94011	2241
PRRC1	9020.59	1656	0.23716	5576	0.698573	4063	1.30698	1446	1.51048	864
TMTC3	9022.6	1657	1.4074	1171	0.233035	6748	0.927903	2666	-0.364345	10131
IBTK	9023.18	1658	0.286653	5308	0.673827	4195	1.25476	1585	-0.68559	12231
H2BC9	9027.14	1659	1.37081	1251	0.178196	7099	1.14687	1887	0.402756	4718
NTF3	9028.58	1660	2.28613	221	1.31913	1657	-0.976928	13799	-0.228598	9138
CORO1C	9031.88	1661	0.267102	5414	1.46679	1263	0.151067	7064	-0.649519	12036
MAP3K8	9033.38	1662	0.978587	2298	3.03121	40	-1.01061	13907	0.92386	2290
PIGF	9036.19	1663	0.188703	5856	1.6989	812	0.118983	7298	0.305178	5326
SNX4	9036.97	1664	0.170088	5953	1.17666	2127	0.539965	4641	0.691467	3244
GPATCH2	9037.3	1665	2.47254	155	0.732206	3886	-0.214806	9642	-0.240617	9221
RELN	9044.57	1666	0.456349	4437	1.28048	1775	0.087201	7518	0.146668	6382
TRMT6	9044.6	1667	-0.13721	7765	1.26999	1808	0.930051	2651	0.266248	5563
H3C7	9047.17	1668	0.516202	4142	0.610667	4513	0.918328	2705	-0.116562	8310
AFM	9048.81	1669	-0.515842	10014	1.73439	750	1.31014	1439	0.624169	3537
LCLAT1	9057.28	1670	0.762511	3026	0.634549	4392	0.551593	4567	1.17079	1535
DR1	9057.64	1671	0.221155	5669	1.32154	1649	0.315489	6006	0.712275	3149
TTC14	9064.52	1672	1.04577	2076	0.278311	6442	1.1025	2026	-0.715311	12424
DDA1	9065.56	1673	1.64926	743	1.60463	969	-1.17532	14434	-0.16621	8651
IREB2	9066.05	1674	0.506431	4191	0.506645	5074	1.25076	1596	-0.234758	9184
BACE1	9068.02	1675	1.21541	1609	0.501661	5100	0.435855	5277	-0.0676807	7956
KPNA3	9070.34	1676	0.107652	6319	0.714592	3983	1.7449	622	0.592798	3698
PRR19	9070.9	1677	0.721119	3177	0.546938	4874	0.756272	3452	-0.241383	9228
DNAAF2	9071.75	1678	2.2271	248	1.253	1861	-0.886641	13452	-0.538995	11327
MYL2	9072.59	1679	1.52065	965	1.77109	686	-1.26741	14669	-1.65876	15328
RNF115	9074.25	1680	2.53537	137	0.202545	6943	0.679302	3884	-1.52696	15161
STRN	9075.12	1681	1.24079	1534	0.494983	5137	0.428039	5328	0.769524	2919
RAB2A	9075.25	1682	0.372923	4873	1.26191	1841	0.185229	6821	0.0663101	6928
GNGT1	9075.45	1683	1.36354	1271	1.10256	2363	-0.423167	11021	1.16949	1539
SERTAD2	9078.14	1684	0.264292	5435	1.43925	1342	0.16347	6971	0.956052	2183
IRAK3	9078.84	1685	0.348389	4997	0.517089	5026	1.80228	549	-1.06451	14008
MYH15	9079.03	1686	-0.00662359	6982	1.81345	615	0.296644	6132	-0.348121	10009
PPP3CA	9086.12	1687	0.510246	4167	0.496462	5132	1.26282	1558	1.27344	1296
SRD5A3	9087.04	1688	0.361821	4934	1.89884	526	-0.161831	9274	0.629254	3516
TINF2	9087.41	1689	0.118519	6245	0.763654	3753	1.40988	1202	-0.215261	9011
OTULIN	9087.49	1690	-0.519009	10034	1.82334	606	1.1868	1760	-0.147164	8527
FGD5	9089.08	1691	0.150115	6056	1.74097	734	0.124669	7260	-1.11163	14169
LGI1	9091.3	1692	1.00764	2203	1.97175	464	-0.857313	13343	-0.0462383	7780
STAP1	9094.96	1693	1.21964	1594	0.942592	2951	-0.191372	9466	-0.505062	11107
SCN9A	9099.18	1694	1.25745	1500	0.193458	7010	1.16523	1836	0.0103148	7337
SGMS1	9101.55	1695	0.777899	2956	0.768113	3722	0.311686	6036	-0.919346	13455
L2HGDH	9103.11	1696	2.0497	345	1.69909	811	-1.70135	15383	-0.536657	11313
KCNE2	9103.72	1697	2.54832	129	-0.0227041	8417	1.44761	1129	-1.31656	14779
OSGEP	9103.84	1698	1.34134	1314	0.863231	3291	-0.157069	9236	-1.58775	15229
NEXN	9104.61	1699	-0.294243	8689	2.00626	438	0.649598	4056	-0.56516	11506
TMCO1	9105.21	1700	1.33165	1333	0.975784	2817	-0.286016	10119	0.254879	5633
SGK1	9106.27	1701	1.77228	598	0.163854	7192	0.896789	2803	0.290968	5420
SMCO1	9107.14	1702	0.979095	2296	1.64557	899	-0.669175	12406	-1.21833	14519
NUP62CL	9107.8	1703	2.73716	82	0.0647288	7867	1.03744	2258	0.408146	4687
FHL5	9108.95	1704	3.61964	12	0.840914	3395	-0.410569	10926	-0.312169	9740
CD9	9112.43	1705	-0.3166	8852	2.08066	371	0.665557	3964	0.314645	5261
ZC3H7A	9113.12	1706	0.136058	6150	0.731387	3890	1.44877	1126	0.673532	3331
LDHAL6B	9113.55	1707	-0.0612648	7310	2.58695	112	0.209923	6688	0.0858356	6791
FRMD4B	9113.55	1708	0.680107	3357	0.37016	5878	1.35051	1351	0.87365	2486
ZNF148	9117.6	1709	0.229439	5623	0.671879	4205	1.37352	1292	0.576088	3770
FUT11	9118.41	1710	-0.468633	9733	2.74822	79	0.78976	3263	-0.13504	8432
RABIF	9118.98	1711	-0.188729	8073	2.02748	418	0.478636	5011	-0.193972	8838
COL12A1	9119.6	1712	-0.142711	7805	1.14916	2210	1.1222	1967	0.251422	5655
DERL1	9121.26	1713	0.195781	5799	0.583108	4689	2.51282	118	0.403491	4715
STRBP	9125.38	1714	0.948331	2390	0.311959	6226	1.07987	2103	1.8144	497
MARK1	9127.4	1715	1.30233	1389	2.00528	439	-1.25189	14635	-1.74131	15422
GRIN2B	9127.64	1716	1.08151	1961	2.29532	229	-1.09618	14212	-2.38544	15716
GLRB	9129.89	1717	0.863822	2662	1.74198	731	-0.638602	12243	0.0776536	6844
SMIM12	9135.16	1718	0.450984	4470	0.501302	5102	1.37917	1272	2.93766	31
ALDH1L2	9135.41	1719	0.271298	5389	0.619984	4466	1.43029	1164	0.306255	5319
PLCL2	9137.97	1720	-0.292802	8683	1.11298	2330	1.8402	505	0.871975	2496
KPNA2	9157.83	1721	0.132161	6171	1.42564	1363	0.3136	6021	0.312799	5271
PTEN	9157.98	1722	0.138832	6135	2.42261	169	-0.0283311	8360	-0.205988	8932
PPP1R21	9158.15	1723	1.2312	1561	0.134139	7377	1.43177	1158	0.98073	2098
BET1L	9158.55	1724	0.346714	5010	0.568397	4768	1.42498	1177	-0.539994	11334
PDE1A	9158.92	1725	-0.286986	8647	3.6991	6	0.473918	5048	-0.718715	12457
CD276	9161.26	1726	-0.151992	7847	1.6046	970	0.589789	4361	-0.510462	11138
ABRAXAS2	9163.04	1727	2.20832	257	0.584382	4681	-0.00712367	8213	-0.231792	9162
ADAM7	9163.41	1728	1.02699	2136	1.76107	702	-0.808021	13122	0.322776	5204
VCL	9163.43	1729	0.10494	6340	1.82586	599	0.125924	7251	-0.711636	12399
GMCL1	9165.46	1730	1.25261	1512	0.239161	6708	0.967618	2524	0.57473	3781
SNRPB2	9166.2	1731	1.10721	1880	0.777643	3675	0.0474942	7803	0.229061	5816
RAB8B	9171.82	1732	0.51123	4164	1.18395	2096	0.0839928	7541	0.677068	3309
SEPTIN7	9176.15	1733	1.2591	1495	0.222582	6814	1.00493	2366	-0.54499	11369
SLC35B1	9180.22	1734	0.193705	5813	0.637995	4374	1.61527	814	0.312574	5272
CEP135	9183.5	1735	1.06998	1999	1.87389	546	-0.939056	13657	-0.0133796	7524
ZNF146	9184.12	1736	1.49099	1009	0.988073	2772	-0.394085	10824	1.42946	1004
F13B	9185.51	1737	-0.378511	9218	2.15001	316	0.713485	3681	-0.588763	11658
CFHR3	9188.67	1738	0.824167	2808	1.21984	1971	-0.235114	9770	0.272687	5525
RBM11	9189.72	1739	-0.549012	10208	1.47135	1259	1.8917	454	1.56127	777
ZBTB18	9190	1740	0.17784	5917	0.960379	2881	0.738865	3542	-0.919312	13454
KHDRBS2	9192.17	1741	0.849308	2723	0.875449	3228	0.0915807	7492	0.449892	4462
TMEM138	9193.19	1742	0.690024	3300	0.839502	3404	0.26455	6324	0.0439781	7093
LYRM7	9195.3	1743	1.31734	1363	0.453202	5373	0.422526	5353	0.784564	2847
PMEL	9196.1	1744	0.559941	3942	1.35022	1566	-0.108984	8923	2.18688	222
TIMM9	9204.26	1745	1.91763	446	1.16733	2156	-0.757727	12855	-1.60188	15247
APOA2	9206.47	1746	2.3921	184	0.451277	5382	0.15152	7059	-0.458482	10781
UBE2E2	9208.5	1747	-0.0639339	7327	2.3985	179	0.206054	6717	-0.17161	8696
PHIP	9209.98	1748	0.683358	3339	0.655686	4290	0.546266	4603	0.0604475	6981
OLFML2B	9210.68	1749	-0.608635	10504	2.07907	376	1.18743	1758	1.88792	428
TRIM48	9211.19	1750	0.991046	2260	1.09492	2382	-0.24084	9817	0.891334	2412
RND3	9217.79	1751	-0.2215	8281	1.25804	1845	1.06233	2167	-0.228367	9136
GPRC6A	9219.11	1752	1.23343	1556	0.91882	3038	-0.207816	9592	-1.59866	15240
MXRA5	9231.46	1753	0.196293	5797	1.3901	1447	0.230019	6541	0.118855	6558
MDH1B	9232.11	1754	0.63088	3588	1.48926	1213	-0.294657	10179	0.660522	3379
S100G	9235.61	1755	1.02104	2161	1.80493	629	-0.861453	13364	-1.23527	14563
SAE1	9236.48	1756	0.751026	3067	0.374935	5854	1.09339	2051	-1.29133	14723
OR2B2	9238.54	1757	0.766129	3007	0.868573	3265	0.146	7100	0.190494	6067
HBD	9242.05	1758	-0.260977	8516	1.88662	533	0.586093	4387	-0.386948	10295
LARP4	9242.62	1759	1.04225	2084	0.431992	5504	0.629869	4152	-0.240984	9223
ADAMTS9	9248.65	1760	0.571694	3874	2.11929	342	-0.501153	11466	-0.0289515	7635
CCNB3	9252.34	1761	1.56945	881	0.8286	3451	-0.244071	9839	-1.49227	15111
PFKP	9256.06	1762	0.296539	5256	0.683315	4147	1.05334	2198	0.757589	2971
SRP72	9256.25	1763	0.677127	3377	0.700138	4057	0.468491	5083	-0.297063	9634
CC2D2B	9257.02	1764	0.209574	5735	1.79561	640	-0.00826618	8225	0.308614	5305
BCDIN3D	9257.82	1765	0.00996122	6886	1.86425	556	0.204447	6726	0.230787	5808
STPG2	9258.44	1766	1.87289	488	1.33538	1600	-1.02622	13963	0.0875123	6777
ITGB3BP	9259.9	1767	2.6205	109	-0.0783277	8771	1.6395	779	0.355173	4993
NDUFA3	9260.48	1768	2.44516	163	0.172846	7130	0.685585	3845	-1.90484	15544
MMP26	9261.99	1769	1.39605	1195	1.9707	465	-1.49445	15123	0.22421	5836
C17orf78	9263.2	1770	1.2576	1499	1.85551	565	-1.19507	14495	0.234756	5771
ZNF347	9264.7	1771	0.798862	2877	2.2365	261	-0.802198	13091	1.71645	592
JMJD1C	9268.88	1772	0.600896	3712	1.09293	2387	0.0459379	7822	-0.242704	9239
IL1RAPL1	9270.65	1773	1.5293	942	0.931177	2991	-0.367207	10667	-0.694929	12297
SDC2	9272.06	1774	0.407823	4691	2.00227	442	-0.289668	10140	-1.39787	14943
STRAP	9274.18	1775	-0.0962616	7516	0.870632	3257	1.70452	675	-0.183998	8767
MPDZ	9274.96	1776	1.19949	1643	0.515012	5038	0.354359	5743	1.23439	1387
ATP1A4	9277.01	1777	-0.181309	8034	1.26966	1810	0.918488	2704	0.735362	3049
ZNF597	9277.06	1778	0.650141	3508	0.438604	5463	1.04184	2241	-1.24229	14578
RUVBL1	9280.26	1779	0.57569	3854	0.448475	5396	1.15109	1876	-0.579619	11609
PSMA4	9283.88	1780	1.2449	1529	0.187519	7047	1.08473	2077	-0.76885	12721
ENPP4	9284.57	1781	1.22775	1573	0.104943	7568	1.50451	1017	0.314771	5259
ZFP14	9287	1782	0.977262	2302	1.37816	1491	-0.525908	11608	1.44539	981
ZCRB1	9290.11	1783	0.281826	5337	0.610992	4509	1.30516	1453	0.328275	5160
ZYX	9292.76	1784	0.270913	5393	0.550616	4860	1.68777	705	0.444995	4486
CCT4	9294.12	1785	0.336041	5068	0.765045	3743	0.777843	3316	0.0243094	7228
CYP27C1	9295.04	1786	0.635398	3570	0.924482	3011	0.176183	6882	0.402015	4726
STX12	9295.3	1787	-0.222417	8285	1.46425	1271	0.76259	3409	0.253241	5643
MBNL3	9295.95	1788	0.999808	2228	1.17255	2140	-0.341877	10489	-1.47169	15079
MPHOSPH10	9296.06	1789	0.684553	3332	0.469286	5281	0.878084	2880	-0.186486	8787
P2RY11	9298.51	1790	-0.251301	8466	1.17021	2145	1.29585	1480	-1.04645	13931
NFYB	9299.89	1791	0.323267	5140	1.29408	1737	0.150954	7065	0.0966429	6715
CENPW	9299.97	1792	2.56633	124	-0.0853438	8817	1.66161	746	0.597325	3683
MS4A14	9308.87	1793	-0.152666	7856	2.08054	372	0.350716	5776	-0.0348786	7676
ORC4	9309.66	1794	0.390808	4784	0.497488	5126	1.45992	1107	-0.558831	11476
PSMD12	9309.75	1795	0.286222	5310	1.68726	835	-0.0556486	8566	-1.1596	14317
KIAA0319	9310.1	1796	0.516617	4137	1.53894	1108	-0.228906	9737	0.179197	6160
CTSO	9310.36	1797	0.227777	5633	0.67005	4220	1.23832	1618	1.20159	1467
IL31RA	9312.04	1798	0.910674	2510	1.27691	1789	-0.387279	10785	-0.212856	8989
PRMT6	9313.15	1799	1.59037	850	1.39198	1444	-0.988146	13844	0.50735	4141
LUZP4	9314.51	1800	0.852189	2705	1.22217	1963	-0.294525	10175	-0.638236	11984
TINCR	9317.29	1801	0.797852	2880	0.800427	3570	0.182052	6850	1.18897	1495
CA6	9318.79	1802	0.110549	6299	1.04829	2548	0.681241	3875	0.219689	5864
C18orf54	9318.85	1803	0.594764	3749	0.769479	3716	0.429158	5319	-0.153093	8561
KCNIP4	9328.48	1804	1.61351	807	0.662075	4257	-0.0532458	8548	-1.45235	15042
FNDC7	9333.95	1805	1.21565	1607	1.56109	1065	-0.901083	13517	-0.865296	13181
RDX	9335.42	1806	0.164342	5978	1.10905	2345	0.522772	4759	0.214137	5902
ASB3	9336.06	1807	1.11828	1856	1.73362	751	-0.969575	13763	0.790606	2820
UTP15	9337.3	1808	-0.553765	10236	1.39186	1445	2.03726	340	0.486081	4256
MACROH2A1	9338.6	1809	-0.220469	8271	1.10113	2366	1.31989	1415	0.981424	2095
CLDN18	9340.06	1810	0.274422	5374	1.71976	780	-0.0658863	8637	-0.213155	8992
WDR1	9340.56	1811	0.203513	5764	1.4834	1228	0.131115	7217	1.14512	1608
BTK	9341.23	1812	-0.385363	9263	1.16465	2164	1.98466	375	1.21148	1436
CACYBP	9343.32	1813	1.11797	1857	0.642206	4354	0.177989	6875	1.86349	448
DEUP1	9344.69	1814	0.290949	5283	2.56612	117	-0.277651	10047	-0.895836	13343
TIAL1	9345.99	1815	0.221282	5668	1.18755	2089	0.359449	5717	-0.0999058	8183
ABCB5	9346.96	1816	0.524659	4102	1.54988	1083	-0.25269	9906	0.0198888	7270
FMNL2	9353.45	1817	-0.0880535	7458	0.814207	3510	1.92131	426	1.76935	545
SOAT1	9354.67	1818	0.153019	6037	0.608183	4530	1.81663	526	0.568826	3816
DPP4	9355.41	1819	-0.325105	8905	1.12625	2283	1.69681	691	0.188546	6080
METTL8	9356.29	1820	0.370261	4889	1.20296	2028	0.161965	6978	0.616147	3582
ZUP1	9359.11	1821	-0.683018	10899	1.59824	988	2.09097	300	0.0849918	6800
CCDC54	9359.8	1822	1.45459	1079	1.34317	1576	-0.858862	13350	-0.139676	8462
TMEM232	9361.29	1823	0.975705	2309	1.63268	923	-0.752652	12828	-0.12016	8335
CEP78	9363.17	1824	-0.34892	9060	1.74611	725	0.752549	3466	2.99936	25
ZNHIT2	9363.66	1825	0.451024	4469	2.26428	243	-0.422502	11017	0.790064	2824
MELK	9364.29	1826	1.72662	655	0.0409903	8007	1.22441	1654	0.887275	2432
CDH12	9366.05	1827	0.129779	6187	2.46706	152	-0.0785998	8716	-1.12954	14226
LARP1B	9367.5	1828	0.609859	3673	0.684604	4142	0.530804	4706	-0.331093	9876
PLSCR4	9379.87	1829	0.977999	2299	0.442933	5427	0.610474	4252	-0.797467	12864
LPAR4	9383.84	1830	-0.282473	8619	1.64508	900	0.693578	3807	1.72216	586
CPB1	9384.11	1831	1.5329	934	1.59385	1000	-1.2824	14709	1.39925	1058
TAS2R38	9384.92	1832	0.799645	2875	1.33766	1592	-0.385177	10775	-1.22784	14537
CBLL1	9387.91	1833	0.315265	5175	1.20273	2031	0.21963	6620	-0.328008	9848
TMX1	9388.05	1834	1.26937	1467	0.40178	5679	0.482612	4986	-0.165342	8644
DHDDS	9388.83	1835	1.63684	766	0.493004	5156	0.159084	7001	1.16167	1560
CD302	9391.63	1836	0.579478	3826	0.518885	5022	0.885472	2846	-1.33721	14822
MTMR2	9394.99	1837	0.971292	2324	0.325216	6136	0.87707	2887	-0.421459	10530
ITGA4	9395.35	1838	-0.448674	9610	1.20118	2037	2.22644	221	1.45378	960
APOOL	9395.68	1839	-0.172274	7974	1.79331	644	0.439576	5251	-0.77139	12730
TUBE1	9395.93	1840	0.594391	3751	0.601166	4568	0.68795	3832	0.855799	2566
SENP8	9397.46	1841	1.17981	1690	1.36255	1527	-0.714207	12634	-0.611289	11806
HMCN1	9401.77	1842	-0.498902	9930	2.25559	252	0.802307	3190	-0.630042	11929
TEX30	9405.39	1843	-0.386905	9273	2.11641	343	0.664707	3971	-0.521598	11211
RTKN2	9406.65	1844	0.80276	2866	1.78283	665	-0.707867	12605	-0.0797342	8049
GSTA3	9406.9	1845	-0.330524	8941	1.66382	872	0.757664	3440	-0.44886	10719
PHF12	9408.37	1846	-0.18758	8069	1.17967	2116	1.02115	2319	0.391056	4793
C1QBP	9409.11	1847	0.887021	2576	0.571329	4753	0.448059	5199	-1.69471	15375
PPM1K	9410.9	1848	-0.453199	9634	1.48969	1210	1.17621	1800	0.63304	3498
EARS2	9413.68	1849	-0.324614	8901	1.71953	781	0.712911	3685	0.379753	4849
MMP8	9414.01	1850	-0.30631	8775	1.12131	2308	1.54485	943	-1.4706	15077
EIF2A	9416.07	1851	1.301	1397	0.442442	5435	0.375808	5608	-1.83726	15494
NKIRAS1	9416.69	1852	0.887196	2574	1.02677	2614	-0.167081	9313	0.12333	6524
METTL25	9421.5	1853	2.75155	81	0.790416	3619	-0.419809	10996	-0.609626	11799
VPS26A	9423.61	1854	0.0197698	6815	1.56133	1063	0.28948	6175	-0.477882	10929
BHLHE41	9424.96	1855	-0.00155998	6949	1.09991	2370	0.748793	3481	-0.614631	11830
SAMM50	9426.75	1856	1.26311	1482	0.110892	7525	1.28928	1503	-0.956554	13583
PSMB7	9426.86	1857	1.5684	884	0.493875	5150	0.171712	6915	0.733719	3058
P2RY6	9427.29	1858	-0.249583	8456	1.20091	2038	1.12789	1946	2.79028	52
MCM9	9427.92	1859	0.294249	5267	0.696061	4073	0.929976	2653	1.12915	1655
MID1IP1	9428.15	1860	0.145623	6087	0.810832	3533	0.97237	2504	-0.838164	13067
PYM1	9429.42	1861	0.236866	5579	0.854667	3336	0.725395	3617	1.92392	393
TASP1	9429.68	1862	0.186266	5869	1.8007	637	-0.0293169	8368	1.22801	1401
SNU13	9431.28	1863	1.45087	1087	0.329731	6100	0.514686	4811	0.0743783	6869
VCAN	9433.51	1864	-0.414914	9421	1.33526	1602	1.32748	1400	0.527637	4017
ANO1	9434.12	1865	0.662442	3450	2.03577	410	-0.649283	12303	-1.53691	15175
SSX5	9434.57	1866	1.58893	852	1.54007	1106	-1.28949	14721	2.29344	172
RAB28	9437.66	1867	-0.434409	9530	3.81024	3	0.599413	4313	0.0760606	6860
HDAC2	9438.58	1868	0.240329	5561	1.00776	2693	0.49775	4892	0.411384	4666
RRM2	9440.95	1869	0.50228	4209	0.449439	5392	1.21297	1679	1.03483	1932
KCTD16	9441.15	1870	0.543703	4013	1.93635	495	-0.478072	11341	-0.97343	13660
ATP10A	9443.57	1871	1.07978	1967	0.522557	5000	0.365961	5671	-0.216167	9022
CCDC18	9444.63	1872	1.58283	860	0.368876	5885	0.380189	5576	0.273603	5514
TUBA1B	9449.26	1873	0.9027	2530	0.845844	3370	0.0248543	7991	-0.482007	10957
ATP6V0E2	9451.73	1874	0.405186	4702	0.651625	4307	0.830769	3066	-0.328502	9850
AZI2	9454.21	1875	0.939596	2419	0.244134	6675	1.16783	1831	0.272389	5530
MT1M	9454.71	1876	2.78783	74	0.948798	2915	-0.670912	12418	0.608575	3624
CDKL5	9457.55	1877	0.447733	4484	1.79374	642	-0.329837	10411	-0.467997	10849
PHTF2	9459.72	1878	-0.547735	10203	1.88224	536	1.0058	2363	-1.29763	14739
N4BP3	9460.29	1879	-0.295823	8701	1.07248	2456	1.58523	855	-0.329321	9859
ACVR2A	9460.86	1880	-0.0831582	7435	2.54343	127	0.139799	7144	-0.797684	12867
DNAJA3	9460.98	1881	0.797365	2882	0.204901	6927	1.69548	693	-1.29038	14720
TMEM26	9463.14	1882	0.640137	3551	0.991037	2759	0.0627365	7714	-0.63586	11968
CPNE3	9464.2	1883	-0.677574	10874	2.10654	347	1.18584	1765	0.0189663	7275
ZBTB49	9469.81	1884	1.28407	1433	2.24593	259	-1.96016	15572	0.617261	3574
SGPL1	9470.79	1885	1.79542	567	0.231704	6757	0.588099	4379	2.44958	123
CASP8AP2	9475.36	1886	1.52434	955	-0.0628346	8671	2.34004	162	-0.280715	9538
PRG4	9480.44	1887	0.913858	2498	2.00871	435	-0.955143	13718	-0.0735806	8011
POLR1B	9480.64	1888	0.694521	3278	0.406021	5653	0.942753	2599	-0.96561	13628
THAP6	9486.63	1889	1.55084	908	1.13358	2263	-0.692206	12524	-0.265272	9422
BEX2	9487.91	1890	-0.299223	8726	1.05289	2529	1.66956	732	1.42499	1009
PHF20	9492.01	1891	0.570667	3879	0.487269	5190	0.931111	2640	-1.10676	14152
AK9	9494.57	1892	0.692919	3284	0.542842	4898	0.648555	4063	-0.871427	13217
ATG3	9494.8	1893	0.956031	2366	0.824911	3465	0.0051235	8133	-0.542506	11355
ATP5MJ	9498.41	1894	1.04883	2066	1.01941	2640	-0.29108	10153	0.186583	6101
USP38	9498.95	1895	0.365948	4915	0.587186	4661	1.06136	2171	-0.874502	13227
ZNF480	9500.55	1896	1.20115	1636	1.01017	2678	-0.372778	10705	1.10699	1721
DNAJC3	9501.33	1897	1.76203	608	0.0118005	8192	1.23357	1630	1.03127	1943
PDS5B	9504.27	1898	0.306955	5210	0.799837	3572	0.686414	3841	-1.47193	15080
GNPDA2	9504.28	1899	1.23471	1553	1.23753	1912	-0.64878	12299	0.537055	3973
EIF3F	9504.97	1900	0.443904	4509	0.921498	3027	0.333198	5898	-0.074103	8016
LRRC58	9512.96	1901	0.346977	5006	0.4883	5186	1.48238	1061	-0.173069	8710
KCNH7	9516.79	1902	1.30917	1373	0.797021	3589	-0.175186	9371	0.136879	6441
ZNF154	9521.36	1903	0.249749	5516	0.574431	4739	1.41313	1197	1.28599	1272
THEM6	9521.88	1904	0.0457266	6671	1.1499	2206	0.587245	4382	-1.12934	14224
STK26	9523.39	1905	-0.541036	10166	2.40442	178	0.79762	3224	0.142801	6401
TLR8	9525.65	1906	-0.172994	7977	0.997139	2736	1.29329	1489	1.26623	1319
PGBD4	9530.24	1907	0.551751	3975	0.359762	5949	1.4512	1121	-0.643684	12006
KNG1	9533.44	1908	1.46463	1063	1.2139	1993	-0.768692	12907	-0.125145	8373
LEPR	9534.77	1909	0.839234	2760	0.490991	5165	0.586719	4385	0.824051	2689
GOT1	9539.47	1910	1.64659	749	0.702891	4047	-0.185676	9438	-0.983989	13700
ST6GALNAC5	9543.16	1911	-0.447111	9603	1.23569	1917	1.6631	744	0.0147626	7307
PCSK5	9543.3	1912	0.498075	4236	0.867992	3269	0.332836	5902	0.840056	2623
CYYR1	9549.03	1913	0.40999	4677	0.619488	4467	0.853504	2982	-1.10102	14132
PEX2	9550.18	1914	0.576728	3846	0.394239	5732	1.18675	1761	0.518332	4072
RNF2	9550.3	1915	1.03772	2104	1.49071	1207	-0.775694	12942	-0.5783	11597
NID1	9551.66	1916	0.971146	2325	0.274744	6459	0.954258	2567	-1.54426	15188
OXCT1	9551.95	1917	0.21817	5687	0.702955	4046	1.01555	2336	1.18267	1511
INO80	9556.36	1918	0.595795	3742	1.05088	2537	0.0170464	8042	-1.35552	14861
EGF	9557.63	1919	-0.334276	8963	1.24114	1899	1.19726	1730	0.346579	5043
CLCN3	9557.76	1920	0.0233644	6789	0.939167	2968	0.892397	2821	-0.595779	11703
FLG	9566.95	1921	1.98288	388	0.52643	4982	-0.00785662	8221	0.985836	2075
TAF13	9568.91	1922	1.85223	512	0.97621	2815	-0.630698	12196	0.90367	2365
HIKESHI	9570.38	1923	0.387436	4805	0.440128	5456	1.54448	944	-0.646424	12022
TPO	9574.28	1924	1.55856	893	0.687737	4120	-0.145582	9157	0.214496	5900
F11	9579.1	1925	1.08237	1958	1.08544	2411	-0.407303	10902	0.325611	5182
TUBGCP5	9581.85	1926	2.40832	178	0.973095	2828	-0.72219	12678	-0.913315	13433
ANGPTL4	9583.46	1927	1.11678	1861	1.09451	2383	-0.438638	11104	-0.310493	9724
NDUFA1	9586.26	1928	0.252831	5493	0.769104	3719	0.779627	3308	-0.351984	10045
ITGB1	9589.87	1929	0.210292	5731	0.941031	2960	0.578333	4425	0.424625	4596
COMMD8	9594.21	1930	-0.209809	8207	0.880097	3204	1.9647	392	0.0383277	7133
WWC3	9596.75	1931	0.377494	4853	0.756589	3779	0.633382	4137	0.817255	2714
TMEM184C	9599.55	1932	0.865553	2655	0.689012	4108	0.210134	6685	-0.164057	8632
PTPRG	9601.16	1933	0.566577	3899	0.934788	2983	0.153657	7047	-1.52799	15163
MREG	9601.32	1934	0.540793	4028	1.31584	1673	-0.175085	9370	-0.272018	9476
LGSN	9601.88	1935	1.60804	820	1.45077	1311	-1.27839	14695	-0.779708	12765
LPAR3	9605.81	1936	1.74944	621	0.436466	5476	0.157681	7013	1.49538	883
ATP6V1D	9606.67	1937	1.16071	1750	1.30641	1703	-0.708462	12611	-0.833153	13048
DPPA2	9607.09	1938	2.1472	291	1.35564	1540	-1.44573	15030	0.193292	6045
FIGNL1	9608.21	1939	-0.388818	9290	1.04408	2561	2.64671	87	0.153281	6335
MS4A8	9611.75	1940	1.46471	1062	1.55199	1080	-1.32374	14807	0.397064	4754
PLA2G4A	9611.76	1941	0.7676	2999	1.36629	1516	-0.451456	11176	0.0288943	7198
AK4	9613.66	1942	0.548052	3989	0.861946	3301	0.263604	6332	-0.984353	13701
NDST3	9615.63	1943	1.02808	2133	1.52239	1145	-0.813475	13144	-1.30005	14745
UGT3A1	9621.84	1944	2.5496	127	1.22555	1953	-1.19846	14504	-0.414592	10488
PCID2	9624.33	1945	1.10919	1873	1.13937	2242	-0.49558	11435	-1.10085	14131
DIPK1A	9629.48	1946	0.414456	4651	1.44113	1335	-0.148703	9172	-0.244738	9257
FEM1C	9630.86	1947	1.26093	1488	0.139454	7345	1.04349	2230	-0.456127	10763
NCOA4	9630.95	1948	0.617614	3643	0.710443	4002	0.391039	5522	0.513098	4107
ATP6V0E1	9631.64	1949	0.731129	3139	0.28772	6386	1.21117	1685	-0.405143	10430
ADAMTS6	9631.94	1950	0.24366	5542	2.47057	149	-0.292008	10162	0.511258	4119
CTPS2	9637.16	1951	0.676725	3379	0.492511	5158	0.710106	3701	-0.11734	8315
CDH6	9639.75	1952	0.608302	3676	1.47391	1252	-0.383056	10758	-1.16548	14338
SLC25A19	9640.18	1953	1.24893	1518	0.872231	3247	-0.278601	10053	0.325276	5185
CAMK1D	9642.88	1954	0.845284	2737	0.335793	6070	0.875982	2892	0.243544	5712
TSN	9643.59	1955	0.473788	4347	0.391747	5747	1.41897	1188	-0.215335	9013
PPP1CC	9644.82	1956	0.237152	5577	1.30944	1692	0.136313	7181	-0.786955	12811
ARHGEF6	9645.06	1957	0.446169	4495	0.682098	4153	0.653584	4030	1.06974	1834
ZNF530	9645.52	1958	1.56404	887	0.158811	7232	0.773695	3342	1.57751	756
PIEZO2	9648.67	1959	0.542572	4018	1.03023	2603	0.0650677	7694	0.0998752	6687
DCC	9649.83	1960	1.21558	1608	1.07106	2462	-0.497119	11445	-0.129314	8400
OR2B3	9653.18	1961	0.222801	5662	4.01268	2	-0.313634	10311	0.918518	2309
AASDH	9653.71	1962	1.21706	1602	0.256751	6588	0.736615	3559	-0.855333	13133
LSM6	9654.22	1963	2.80941	68	0.0926542	7658	0.706814	3725	0.159629	6289
USP29	9660.54	1964	4.12342	4	0.780866	3655	-0.505841	11496	-0.194137	8839
SLC26A9	9665.09	1965	1.1766	1696	1.16827	2153	-0.583033	11939	0.339123	5084
CNIH1	9670.37	1966	1.6583	736	0.569662	4761	-0.024974	8340	-0.595129	11699
TRAPPC11	9673.7	1967	0.292724	5275	0.50194	5097	1.43616	1151	-0.0569436	7863
TXNRD1	9673.81	1968	0.678358	3369	0.681288	4160	0.362029	5697	-0.269474	9456
REG3A	9679.1	1969	0.589546	3775	1.23884	1907	-0.185556	9436	0.784596	2846
PIBF1	9679.22	1970	1.73757	641	0.251522	6623	0.491842	4928	0.223867	5839
LNPK	9679.52	1971	-0.538034	10145	1.2323	1931	2.26	196	-1.60829	15255
STAU2	9683.73	1972	1.21861	1597	0.278837	6438	0.674543	3911	-0.770114	12723
DDR2	9692.34	1973	-0.457745	9661	1.38436	1469	1.17495	1804	0.165885	6249
H1-8	9696.15	1974	0.710243	3213	1.38373	1472	-0.439636	11113	0.444073	4493
CTSB	9696.97	1975	-0.349302	9064	1.224	1957	1.19496	1740	2.21834	208
UVRAG	9699.82	1976	0.175427	5928	0.890263	3158	0.664672	3972	1.49401	887
ZNF510	9700.57	1977	-0.0106543	7001	0.965635	2856	0.849099	3003	0.515133	4098
TYW5	9702.44	1978	0.665412	3439	0.717064	3974	0.315361	6007	-1.15057	14291
ARHGAP18	9704.31	1979	0.769619	2990	0.552491	4850	0.483709	4981	0.371582	4899
AREG	9706.38	1980	0.493547	4259	0.626223	4435	0.667569	3948	-0.932459	13507
OSGIN2	9706.8	1981	1.55565	898	0.945393	2934	-0.537434	11675	-0.552354	11422
INTS7	9708.69	1982	0.628838	3598	1.62506	938	-0.525525	11604	-0.0241509	7598
NOC3L	9709.23	1983	1.51194	977	1.14202	2231	-0.769929	12912	-0.249315	9291
DPYD	9710.02	1984	0.521395	4119	0.363328	5920	1.36592	1313	0.439515	4518
VSTM1	9712.99	1985	2.10376	313	0.187644	7046	0.538142	4656	-0.435149	10637
DLG2	9714.54	1986	1.26197	1485	0.210101	6890	0.788486	3266	-1.20483	14473
MRPL48	9715.61	1987	-0.103139	7562	0.838755	3410	1.43086	1161	-0.598759	11722
AQP9	9715.91	1988	-0.367756	9164	1.83561	590	0.611067	4250	-0.396851	10377
VWDE	9722.75	1989	0.957476	2357	0.613696	4496	0.221814	6608	-0.784802	12799
RNF41	9722.88	1990	1.06814	2005	0.394358	5730	0.524158	4753	0.737882	3038
RIOK1	9724.46	1991	0.562183	3927	0.320706	6170	1.44315	1139	-0.285534	9560
MED8	9724.59	1992	0.966245	2338	0.208204	6902	1.10031	2031	1.01469	1993
BTN1A1	9730.49	1993	-0.308417	8794	3.27016	24	0.333642	5896	-1.24841	14592
C14orf28	9731.82	1994	0.527462	4091	1.69174	824	-0.448438	11155	-0.645061	12015
SASH1	9732.73	1995	1.26011	1491	0.58552	4671	0.0838934	7542	0.459721	4403
PAPOLA	9734.39	1996	1.19834	1648	0.989744	2766	-0.415841	10967	-1.09092	14092
SSTR5	9735.25	1997	0.128415	6194	1.74283	730	-0.0205559	8306	-0.591849	11684
MIS18A	9736.3	1998	1.93502	429	0.0175451	8152	0.993454	2415	0.963372	2160
IMPG1	9736.76	1999	1.38635	1218	0.967922	2846	-0.496199	11439	-0.366875	10151
[truncated: 13,758 more rows]

## Sheet: LumP
Gene	Meta rank-score	Rank by rank-score	t limma Lund	Rank limma Lund	t limma Seiler	Rank limma Seiler	t limma SWOG	Rank limma SWOG	t limma Lund RC-only	Rank limma Lund RC-only
CD274	559.645	1	2.52191	91	1.76937	301	1.96593	364	1.23553	1979
CYP2C8	759.022	2	2.10028	272	1.84888	247	1.7709	588	-0.903204	11342
SMCO4	967.58	3	5.1253	1	1.36036	853	2.17398	218	-0.582276	9825
SMC2	1082.88	4	2.49358	99	1.39006	778	1.89231	441	1.1049	2385
ANKRD13A	1101.65	5	2.28301	179	1.41699	737	1.89297	440	0.230437	5969
CYB561A3	1148.67	6	2.67639	56	1.42053	730	1.6848	721	1.87555	602
TMPRSS2	1217.42	7	2.5756	73	1.27764	1035	2.13642	244	2.55775	125
ECHS1	1298.13	8	1.99588	352	2.9746	11	1.18049	1957	2.46214	151
TNFRSF1B	1487.77	9	1.52221	1017	1.6931	373	1.71698	667	-0.390554	8893
ACP5	1523.7	10	1.93273	414	1.49218	618	1.47143	1137	1.29556	1788
FBXO32	1656.71	11	2.20872	211	1.16643	1293	1.93371	392	-0.628679	10031
SLFN11	1736.96	12	1.24945	1725	1.70971	358	2.32492	151	-0.911792	11371
PTN	1763.15	13	1.99669	351	1.63486	423	1.15279	2060	0.0565215	6789
MMP7	1802.46	14	1.47718	1132	2.09639	129	1.31082	1571	1.09092	2425
MEIOC	1827.07	15	1.66053	757	2.10251	124	1.12416	2169	-0.931871	11485
RNF144A	1839.61	16	1.45492	1180	1.36599	838	2.17635	215	-0.755919	10672
ADGRF1	1923.62	17	1.17505	1942	1.77448	296	2.02735	314	0.216548	6052
SULF2	1968.35	18	1.56564	941	1.60271	466	1.32624	1519	-0.340882	8648
TRIM14	1971.2	19	1.49502	1079	1.65141	404	1.34698	1444	-1.01758	11840
PRKCI	1984.13	20	1.91126	436	1.40941	747	1.24579	1740	0.0700145	6730
LYZ	2028.84	21	1.55542	964	1.9227	199	1.13937	2113	0.135352	6412
HHEX	2064.84	22	1.5883	893	1.29932	984	1.63718	781	-0.54019	9610
CYP2S1	2094.06	23	1.94975	397	1.47669	643	1.1161	2206	0.30489	5615
ZBTB6	2240.08	24	1.35722	1410	1.55883	520	1.42038	1259	-0.716868	10462
MCEE	2270.79	25	1.45585	1177	1.59058	483	1.25166	1725	1.7059	862
DHX30	2299.66	26	1.35213	1426	1.28669	1015	1.92234	402	0.657866	4051
GLB1L2	2303.19	27	2.65353	58	1.03588	1694	1.49348	1083	1.73513	815
JPH1	2310.79	28	3.43156	4	1.73285	332	0.747959	3784	-0.671116	10252
KLHL11	2326.69	29	1.64511	784	1.44033	703	1.17478	1978	-0.517698	9506
SNX10	2335.98	30	2.79375	39	1.04704	1656	1.42425	1246	-0.160792	7799
AUH	2338.99	31	1.79698	570	1.07199	1582	1.73882	627	-0.337281	8628
SIK3	2404.97	32	2.02913	325	1.62379	438	0.851034	3298	-0.883813	11249
NEK2	2426.35	33	1.42233	1256	1.38941	779	1.38958	1342	0.317324	5554
PLA2G7	2461.74	34	2.32551	161	0.869384	2331	3.05803	18	1.28613	1820
PEA15	2520.37	35	1.29136	1594	1.54486	541	1.33262	1490	0.122695	6483
RNF141	2534.78	36	1.39317	1319	2.00007	169	1.00858	2627	0.0474898	6823
TUBB4B	2602.48	37	1.64346	786	1.18962	1230	1.33183	1494	0.0371078	6865
C17orf97	2609.83	38	0.905622	3001	2.34539	53	1.78836	565	-0.375464	8812
DNAJC9	2617.04	39	2.72165	48	0.990446	1853	1.37011	1394	-0.718609	10476
SRGAP2	2617.9	40	2.52754	90	1.91877	202	0.606024	4497	0.858607	3257
CEP78	2633.84	41	1.7018	695	0.943049	2015	2.24883	182	0.171271	6243
ATP5PF	2638.22	42	1.29233	1592	1.34762	876	1.4959	1077	0.372473	5293
ADA	2648.54	43	2.12677	260	0.968305	1920	1.51477	1020	0.0669873	6745
DHX32	2670.93	44	1.56277	945	1.69066	374	0.909403	3035	0.867435	3232
TRIM21	2683.39	45	1.844	502	1.31155	960	1.02282	2576	0.126156	6464
ABHD17B	2700.52	46	1.84665	496	0.934519	2051	1.82192	528	-0.380217	8837
PSIP1	2707.6	47	1.14306	2043	1.23136	1125	2.57413	82	0.946721	2941
SPTY2D1	2709.55	48	1.70269	692	1.23696	1115	1.15403	2055	-0.0947781	7492
TMEM176A	2715.7	49	1.4966	1074	1.47747	639	1.0591	2427	-0.57791	9804
EXO5	2725.83	50	2.3824	142	0.98927	1857	1.3427	1459	-1.26454	12897
TST	2746.84	51	2.08237	284	0.852754	2408	2.1433	239	0.5861	4329
SMIM19	2770.92	52	1.27982	1633	1.1091	1466	2.35505	142	0.356565	5372
FAM3D	2777.89	53	1.80309	559	1.70477	362	0.741355	3820	-0.0390292	7211
NUCB2	2790.78	54	1.7241	667	0.956234	1968	1.75147	613	0.366614	5323
NANS	2797.28	55	1.04795	2418	1.4744	648	1.73947	626	0.739735	3727
RABGAP1	2802.39	56	1.04823	2414	1.68004	382	1.4686	1151	0.593919	4303
HMMR	2807.75	57	3.85618	2	0.885955	2270	1.51275	1027	1.05734	2538
OSBPL6	2808.57	58	2.93076	23	1.05511	1630	1.11214	2224	-0.644595	10099
API5	2813.85	59	1.15666	2003	1.44394	698	1.46487	1161	-1.43688	13556
SIMC1	2858.94	60	1.10453	2188	1.51264	588	1.45338	1191	1.0381	2591
PTPN3	2925.35	61	1.32473	1498	1.44647	692	1.13905	2115	1.92703	543
DOCK3	2927.4	62	2.36441	148	1.72352	343	0.552729	4736	0.00655996	7011
AADAC	2933.21	63	1.88146	462	1.23788	1111	0.960703	2823	-1.86828	14801
CD80	2944.58	64	1.96753	373	0.801451	2641	2.72885	43	0.437826	5002
CD5	2946.46	65	1.72211	668	1.96938	179	0.641221	4336	-0.289264	8395
CYP27C1	2965.18	66	0.944095	2814	2.91709	12	1.30104	1594	-0.215324	8058
FNDC1	2985.42	67	1.53094	1005	0.949854	1993	1.88647	450	-1.49221	13748
GAPVD1	3042.14	68	0.865597	3185	1.58863	485	2.04478	300	0.148522	6356
ZBED8	3071.51	69	0.718173	3934	2.61761	24	2.30687	158	-0.0935969	7487
CCDC65	3097.76	70	1.45967	1168	1.29051	1004	1.08513	2324	1.34483	1649
DOK3	3126.26	71	2.19179	220	0.860431	2372	1.47554	1127	-0.570175	9767
CAMSAP1	3134.25	72	1.36205	1396	1.15423	1325	1.34511	1450	-1.20507	12642
HIRA	3174.02	73	1.95719	386	1.07658	1572	1.03734	2511	-0.932175	11487
NEK10	3181.84	74	1.05986	2364	1.31063	961	1.60574	841	0.10541	6570
RRM2B	3202.64	75	1.4528	1184	1.82412	264	0.722664	3919	0.0436796	6836
KIF3C	3225.28	76	1.3773	1357	1.79838	280	0.773478	3682	-0.914691	11389
ANKS1A	3235.07	77	1.59266	886	0.91853	2124	1.60197	849	0.341516	5433
HACL1	3263.53	78	1.24466	1736	1.53951	549	0.995311	2693	1.15821	2227
PACC1	3268.65	79	1.49186	1090	1.32409	923	0.938586	2919	1.75991	770
ADTRP	3275.05	80	2.17861	235	1.17772	1260	0.80284	3520	-0.072778	7356
CCL18	3290.94	81	1.18897	1912	1.02854	1723	2.13646	243	1.82534	676
BUB3	3321.92	82	1.52153	1021	1.38588	786	0.832379	3383	1.75197	782
TIGD7	3327.36	83	0.850008	3252	1.78501	290	1.47698	1123	-0.362893	8759
PPM1D	3333.15	84	0.785432	3583	1.58581	487	2.07808	279	-1.38362	13387
CDC37L1	3336.76	85	0.904707	3006	1.38402	796	1.82279	527	0.221735	6013
SLC16A10	3348.47	86	0.962553	2745	1.31171	959	1.75141	614	-1.21243	12671
CCNE2	3359.33	87	2.52989	89	0.737327	3015	1.82012	531	0.275465	5767
CENPF	3374.03	88	1.70406	689	0.82683	2519	1.72937	643	0.551058	4498
OPTN	3394.35	89	0.911176	2969	1.62564	434	1.3748	1384	-1.87164	14807
CFAP210	3411.29	90	0.833994	3321	1.76016	312	1.47032	1142	-2.86123	15710
PSAT1	3442.18	91	1.61202	852	0.836736	2469	1.73566	634	0.522081	4640
PDCD2L	3457.68	92	1.83138	522	0.838931	2457	1.46389	1163	-1.2454	12817
CCNA2	3465.38	93	1.31135	1536	1.02814	1725	1.48085	1116	0.836915	3359
FBXL2	3489.6	94	1.25796	1695	1.80577	276	0.76697	3708	-1.75933	14543
OSR2	3493.79	95	0.851381	3248	1.45629	673	1.68852	714	-1.3454	13227
IL2RB	3495.32	96	0.822267	3377	2.08489	134	1.3144	1563	0.22021	6024
CABLES1	3507.9	97	1.68202	718	2.9167	13	0.38226	5657	1.51057	1239
ZW10	3518.18	98	1.24858	1729	1.10776	1471	1.35543	1425	1.05556	2545
PROX2	3529.74	99	1.44081	1210	1.3738	819	0.820742	3445	-0.87888	11225
TBC1D9B	3543.08	100	1.5271	1010	1.26981	1052	0.849092	3313	0.665842	4021
NAA35	3545.21	101	2.05703	299	0.857992	2380	1.22827	1800	0.588571	4322
HLA-DRB1	3569.14	102	2.62085	67	0.815557	2572	1.22562	1813	2.55443	128
CNTRL	3664.99	103	0.857008	3231	1.88347	220	1.18517	1934	-0.495171	9389
CDK1	3670.82	104	2.41751	130	0.688307	3270	1.78125	580	1.88401	588
CD4	3706.57	105	0.888116	3084	1.38184	800	1.48092	1115	0.13842	6394
VGLL4	3715.39	106	1.00718	2571	1.77055	300	0.958925	2830	-0.738992	10592
TSR1	3715.57	107	1.23944	1752	1.03523	1697	1.392	1337	1.25147	1921
WASF3	3730.5	108	1.5217	1019	1.40965	746	0.658331	4245	2.22183	269
KLHL23	3736.6	109	2.39341	139	1.18644	1242	0.587047	4577	-0.0778909	7387
TMOD2	3736.69	110	1.10313	2193	2.09369	130	0.757901	3742	-0.80256	10894
NDST4	3794.71	111	1.09189	2248	2.05665	145	0.757527	3745	-2.11936	15215
TMEM268	3807.61	112	1.12632	2105	2.31298	61	0.682747	4137	-0.769656	10737
MNS1	3808.87	113	0.995792	2614	2.02739	159	0.86749	3217	0.237711	5935
MYH10	3809.83	114	1.57824	914	0.924256	2096	1.17902	1963	0.747668	3698
TSPAN2	3820.39	115	1.00581	2577	1.86311	236	0.884522	3145	-1.5309	13898
CAND2	3845.36	116	2.48728	102	0.60806	3710	2.45199	112	-2.04708	15111
SPTBN2	3876.36	117	0.847625	3263	1.17328	1274	2.08776	274	-0.10786	7550
SEC16A	3890.95	118	0.903439	3013	1.11207	1453	2.0138	320	0.421261	5064
NDUFA8	3913.89	119	2.56437	77	1.59497	475	0.227907	6475	0.0364374	6867
ZNF79	3918.52	120	1.46361	1156	1.10628	1473	0.913383	3015	-0.963696	11610
GLIPR2	3967.83	121	1.9316	418	0.827691	2514	1.12124	2181	-0.82074	10946
MTHFD2	3991.64	122	1.8522	488	0.697006	3215	1.63599	783	1.40909	1482
RGS10	4006.27	123	2.13119	257	2.8621	14	0.085371	7275	0.509645	4692
DCK	4009.37	124	1.27071	1657	1.41042	744	0.734524	3862	-1.00288	11782
STRBP	4011.55	125	0.701744	4031	1.83059	256	1.3796	1374	0.460505	4915
BAG3	4012.06	126	1.77853	585	1.17199	1280	0.631098	4388	-0.293813	8419
ELK4	4014.69	127	1.58235	901	0.81255	2590	1.35392	1428	0.487407	4797
KNSTRN	4025.99	128	1.50998	1045	0.85345	2404	1.29861	1598	-0.190088	7927
POSTN	4026.18	129	2.39425	138	0.725233	3081	1.29369	1611	-0.116856	7595
SLMAP	4026.56	130	0.696228	4067	1.45061	683	1.81914	533	2.48211	147
XG	4027.39	131	1.29268	1590	1.22043	1154	0.869128	3208	0.719165	3801
TALDO1	4030.19	132	1.23946	1750	0.865807	2352	1.70565	688	0.238052	5934
CMTM7	4030.2	133	1.25729	1701	0.792263	2697	2.50173	98	0.564067	4432
TYMS	4033.13	134	0.534298	4966	1.97957	177	2.17524	217	0.847149	3307
AMIGO1	4051.47	135	1.32975	1482	0.921638	2109	1.30742	1581	-0.383149	8853
SLC2A12	4062.06	136	0.905327	3005	1.09607	1509	1.80223	552	-0.860052	11140
FRAT1	4120.93	137	0.927131	2899	1.02474	1736	1.94296	383	-0.844331	11064
KIF18B	4126.07	138	1.89278	451	0.628313	3582	1.93517	391	-0.913867	11380
DKK4	4129.75	139	1.08375	2275	1.27864	1033	1.00449	2647	-0.860246	11141
DOCK11	4132.05	140	0.840453	3295	1.84013	254	0.999361	2671	0.375508	5277
BICD2	4133.58	141	2.01827	333	0.914803	2135	0.840244	3347	-0.759946	10690
FOXM1	4168.85	142	1.96611	376	1.0017	1811	0.713009	3973	0.284071	5717
BBOF1	4171.85	143	1.32066	1508	0.82203	2545	1.55311	939	-0.146979	7738
ATG13	4180.69	144	0.560407	4807	2.47646	34	1.52185	1003	-1.56118	13989
GPR137B	4196.85	145	1.08684	2265	1.62029	444	0.723389	3918	0.718768	3806
PIGP	4213.45	146	1.40764	1289	1.82889	260	0.371394	5711	-1.58578	14061
FGFR1OP2	4239.85	147	1.40334	1300	1.02807	1726	0.93263	2938	0.375017	5279
PAQR4	4241.79	148	2.08467	282	0.963585	1948	0.710942	3986	-0.34668	8681
S1PR3	4244.12	149	1.37385	1363	0.803244	2631	1.47999	1122	-0.99567	11753
IL23A	4246.88	150	1.09633	2226	1.19151	1221	1.02146	2582	-0.71874	10479
CARS1	4248.12	151	1.09928	2216	2.38552	44	0.529183	4853	-1.17983	12537
PTGES3	4265.16	152	0.801334	3490	1.49403	614	1.18083	1955	1.7393	806
SLC16A6	4269.52	153	0.691079	4093	1.37062	827	1.70834	685	-0.802751	10897
ASPHD1	4273.56	154	1.04159	2450	1.92439	198	0.652534	4269	-1.47928	13707
EPB41L3	4294.57	155	1.34568	1440	0.778449	2767	1.60278	847	-0.398986	8929
GPR174	4310.8	156	0.608877	4531	1.82462	263	1.44158	1212	0.189798	6161
FAS	4320.2	157	0.552186	4853	2.0905	131	1.51549	1018	0.275003	5770
VGLL1	4323.15	158	1.56588	940	1.11872	1429	0.671246	4186	2.27074	242
ETFRF1	4337.33	159	2.42227	126	0.598843	3762	1.56528	920	0.71912	3802
MCM3AP	4338.8	160	0.798921	3501	1.60818	459	1.07159	2377	1.0274	2625
CLUH	4361.52	161	0.809882	3440	1.0858	1537	1.89017	444	1.56667	1113
KIF20A	4364.26	162	2.19044	223	0.655985	3437	1.34413	1454	0.591457	4311
ARNTL	4365.7	163	0.545096	4902	2.67881	20	1.42421	1247	-0.0848115	7440
KNL1	4366.98	164	0.938294	2843	0.914572	2136	2.28523	169	0.122155	6486
ATP11A	4369.08	165	1.60813	861	0.787628	2726	1.19372	1904	0.809872	3454
MDH1B	4377.07	166	1.42856	1240	0.975412	1898	0.929112	2958	-1.48757	13735
RRAS2	4382.76	167	1.02556	2509	1.09634	1507	1.20365	1886	-1.70088	14380
PTPN22	4385.26	168	2.0597	297	0.694766	3232	1.23365	1780	0.227621	5980
PPP2R2D	4395.8	169	1.23826	1757	0.922839	2103	1.21292	1855	1.60793	1034
RRM1	4399.31	170	0.720468	3922	2.04807	150	1.04497	2477	0.508076	4702
AMOTL1	4404.79	171	1.94918	398	0.624722	3602	1.53705	963	-0.175915	7864
ALDH1A1	4415.73	172	0.669073	4211	2.71988	17	1.07964	2346	1.01127	2702
OTUD4	4420.39	173	0.689442	4103	1.2166	1163	2.02611	316	0.214661	6059
ALDH1L2	4449.27	174	1.44918	1190	1.5219	572	0.372504	5708	0.707331	3853
H2BC6	4449.91	175	1.54784	977	0.889473	2250	0.965204	2803	0.359071	5360
MTFR2	4452.55	176	1.81188	550	0.555217	4014	2.71352	46	0.061542	6767
UNC119B	4455.18	177	1.75844	614	1.03586	1695	0.629127	4400	-0.944168	11529
HLTF	4458	178	1.47774	1128	0.866328	2350	1.06331	2409	1.28067	1834
SLC25A40	4459.11	179	1.17995	1928	0.909527	2157	1.28881	1626	-0.505745	9443
BRIP1	4466.65	180	1.41329	1275	0.790396	2711	1.32498	1522	-0.732952	10557
TNIP1	4479.35	181	2.0027	347	1.07781	1569	0.492787	5073	-1.49627	13763
ITPKB	4483.13	182	2.02924	324	0.764233	2849	1.00151	2662	-0.239724	8188
RALA	4493.4	183	1.36639	1383	1.07587	1575	0.788473	3593	0.767198	3627
TAF4B	4500.86	184	0.900911	3033	1.5247	566	0.882961	3158	-0.0175839	7113
RMI1	4516.98	185	1.76968	597	0.899358	2215	0.797609	3547	-0.382631	8852
CHST11	4519.4	186	2.293	175	0.530229	4187	1.94291	384	0.104285	6576
NAAA	4523.72	187	1.25189	1716	0.843544	2443	1.32907	1508	0.650929	4074
OR8D1	4541.38	188	1.66679	743	0.745081	2970	1.18407	1937	-1.13865	12360
MTMR6	4551.74	189	0.862061	3202	1.10863	1468	1.41141	1284	0.801215	3499
KIF18A	4553.33	190	1.09673	2225	0.868822	2337	1.51164	1033	-1.13484	12338
SLC25A35	4607.62	191	1.04411	2439	0.963808	1947	1.30976	1575	0.17954	6211
PSMD4	4615.03	192	1.37916	1348	1.93887	190	0.216821	6529	-0.411627	8989
XCL1	4620.29	193	0.635287	4389	1.76906	302	1.18484	1935	-0.900959	11328
IGF2BP3	4627.05	194	2.71034	51	0.522518	4244	1.72153	660	-0.935141	11497
ZNF600	4634.5	195	2.52096	92	1.36269	847	0.110216	7121	1.44767	1380
GBP4	4638.29	196	0.67401	4172	1.28778	1013	1.56486	921	1.49302	1287
PNO1	4650.39	197	1.05737	2372	1.0209	1751	1.13485	2129	0.66076	4042
FKBP4	4669.36	198	0.77293	3653	1.36528	840	1.15274	2061	1.18547	2132
IGF2BP2	4690.39	199	2.16882	239	0.567519	3950	1.4969	1073	-2.52667	15599
MYCL	4699.57	200	1.95352	393	1.10304	1482	0.394402	5595	-0.70818	10421
IFIT3	4712.64	201	0.480101	5286	1.44685	690	2.60932	74	0.939798	2970
PIK3CB	4751.08	202	0.845262	3273	1.5421	545	0.844933	3331	0.957125	2907
TMEM174	4764.7	203	2.15738	244	1.82968	258	-0.096315	8279	-2.42689	15547
PBX3	4769	204	0.395134	5807	1.83087	255	2.103	263	-0.188861	7919
EIF3F	4779.92	205	0.463826	5386	2.26955	71	1.42553	1244	-0.805245	10907
CDC14B	4795.84	206	0.474696	5318	1.4721	653	2.11798	258	-0.824664	10960
ARPC5L	4809.32	207	1.94848	399	0.740526	2997	0.943146	2895	-0.665629	10218
BIRC3	4811.44	208	2.48486	103	0.652755	3453	1.05392	2453	-0.165936	7823
UBE2T	4815.66	209	1.53495	998	0.941457	2024	0.725658	3906	1.07363	2473
PRSS1	4818.68	210	1.46518	1154	1.59024	484	0.196211	6636	2.13325	332
P2RX7	4831.47	211	1.25773	1698	1.75516	316	0.283082	6197	-0.209436	8033
GBP6	4855.1	212	0.938295	2842	0.841741	2451	1.83945	502	1.10613	2378
EPYC	4868.31	213	1.42338	1250	1.18926	1233	0.475588	5158	-0.75278	10656
SLC24A2	4872.93	214	2.00773	339	0.752463	2933	0.866594	3226	-0.856993	11121
HELLS	4881.72	215	1.32041	1509	0.778131	2768	1.20976	1870	0.155456	6328
SMPX	4887.41	216	1.41907	1260	0.795447	2670	1.05878	2428	-0.519009	9510
CCDC88C	4887.84	217	0.586547	4655	1.49291	615	1.34052	1464	0.32612	5503
ABHD3	4901.99	218	1.76986	596	0.837343	2465	0.743614	3807	0.714077	3825
SRR	4905.43	219	1.38902	1327	0.74551	2967	1.22985	1797	0.436505	5006
STAT5A	4912.15	220	0.785149	3586	2.51893	30	0.67314	4174	-0.0228559	7139
CARNMT1	4914.21	221	1.32991	1480	0.834643	2484	1.03656	2518	1.34471	1651
KLB	4915.67	222	0.613865	4502	1.48786	625	1.25328	1719	-1.15172	12414
RUNX3	4936.58	223	0.694256	4078	1.64252	412	0.97179	2779	0.0787025	6689
UTP25	4951.76	224	0.613134	4507	1.20072	1204	1.71508	672	0.85605	3275
SBSN	4952.62	225	1.26563	1674	1.51076	591	0.331632	5937	-0.056064	7298
HTRA4	4953.86	226	1.06131	2358	0.861338	2371	1.31839	1543	-1.00726	11799
RBM18	4959.59	227	1.85221	487	0.709517	3153	0.976612	2757	0.49981	4744
CKS2	4961.93	228	1.15906	1994	0.700196	3198	1.83974	500	0.895666	3124
PPP1R12B	4962.46	229	0.91315	2959	0.87909	2301	1.6125	826	1.74053	801
PLAGL2	4973.64	230	0.649832	4307	1.25332	1079	1.42641	1242	1.51486	1225
LPAR5	4988.9	231	0.425184	5623	2.20279	93	1.42027	1260	0.984179	2808
GRK3	5020.78	232	3.30998	8	0.748341	2957	0.717754	3941	0.543973	4537
KLHDC7B	5030.08	233	0.598023	4592	1.24247	1106	1.58406	887	-0.462382	9231
ZNF782	5039.92	234	2.42147	128	0.716063	3117	0.809081	3498	-1.16857	12477
ADCY6	5046.44	235	1.14281	2045	0.927991	2075	0.979685	2739	2.1585	316
RC3H2	5048.93	236	0.396322	5801	1.86438	234	1.60273	848	0.505873	4712
ZWINT	5052.08	237	3.52206	3	0.647566	3474	0.912763	3018	1.03946	2587
RHBDL2	5067.63	238	1.37741	1355	0.677258	3330	1.37987	1372	1.64286	973
FZD10	5069.07	239	3.39391	5	0.903844	2181	0.405496	5524	-1.85516	14773
TMEM158	5080.73	240	0.957279	2767	1.36977	831	0.680504	4145	-0.780465	10776
CCNA1	5084.88	241	0.853305	3246	0.867471	2346	1.79523	560	-1.68861	14353
TAAR8	5096.76	242	1.42135	1257	0.768606	2820	1.02938	2546	-2.76792	15680
SLC31A2	5117.48	243	1.03985	2459	0.695503	3225	2.60092	75	1.29663	1785
PTPN18	5127.61	244	0.821792	3378	1.39205	774	0.816999	3462	0.260261	5824
FCER1G	5131.57	245	1.11712	2133	0.661498	3419	2.20163	201	1.18744	2127
BTG3	5134.48	246	0.616374	4485	1.18632	1243	1.53282	979	-0.188399	7916
MUC16	5136.08	247	1.37403	1362	0.790961	2705	0.996631	2690	0.0937609	6629
MAD2L1	5137.26	248	2.20298	215	0.584925	3838	1.12195	2178	-1.38907	13401
OXGR1	5139.54	249	0.834247	3320	1.10534	1475	1.11013	2226	-1.39766	13428
NPM1	5144.54	250	1.49551	1076	1.69722	370	0.026739	7591	0.925056	3016
STIL	5145.51	251	1.23297	1773	0.591881	3804	3.17023	10	-0.216056	8063
PCSK6	5146.75	252	1.07345	2316	0.803958	2630	1.33698	1477	0.693495	3915
KCNG1	5154.99	253	2.54119	88	0.734307	3033	0.718401	3937	0.45116	4948
STEAP2	5159.41	254	0.495601	5194	1.738	331	1.24287	1750	3.04668	33
RNMT	5169.18	255	1.56592	939	1.10432	1479	0.371393	5712	0.486274	4801
BRD3OS	5175.81	256	0.795167	3517	0.876516	2311	1.91253	410	-0.213271	8051
PLXNA1	5178.15	257	1.77426	592	0.906279	2174	0.522232	4899	-0.117569	7597
RNASE1	5184.09	258	1.37732	1356	0.681395	3311	1.28801	1630	0.652292	4070
KLHDC9	5189.65	259	2.22318	204	1.71036	357	-0.221979	8961	0.245213	5893
TTC30A	5197.43	260	1.35736	1409	0.887959	2261	0.788833	3590	-2.44845	15564
RAD54B	5200.12	261	1.7261	663	2.66243	21	-0.222179	8962	0.422385	5057
ZNRD2	5200.98	262	1.11792	2129	0.768384	2821	1.33392	1485	0.37368	5283
SERPINF1	5208.21	263	1.20274	1867	0.7926	2691	1.13535	2126	0.100202	6606
KANSL2	5212.47	264	1.23701	1762	0.954668	1975	0.777394	3657	1.2974	1784
ATG7	5213.5	265	0.817324	3400	0.925564	2086	1.49357	1082	1.20781	2068
SLC30A4	5215.24	266	2.08939	279	0.905179	2176	0.429634	5418	2.38505	187
DVL2	5226.54	267	1.55049	972	1.91843	203	-0.0844185	8218	0.11524	6515
ANGPTL1	5231.91	268	1.09976	2213	0.766665	2833	1.3667	1400	0.0127824	6979
AK3	5240.54	269	0.386538	5850	1.71825	349	1.56268	924	0.630873	4151
SLC25A23	5248.04	270	1.71525	675	1.03643	1690	0.349258	5840	0.164951	6276
LINGO1	5252.1	271	1.37969	1347	0.814775	2577	0.877369	3179	-1.28954	13007
ARL5A	5260.95	272	0.574506	4721	1.32592	918	1.33017	1503	-1.34488	13225
MTHFD1L	5262.22	273	1.66799	740	1.45642	672	0.00662861	7723	0.349781	5400
ANKRD46	5263.21	274	0.408329	5735	1.32414	922	2.81655	36	0.556594	4466
RRP1B	5263.66	275	1.17018	1959	0.836065	2474	1.03708	2515	0.372567	5292
VEGFB	5275.54	276	0.735921	3835	1.09131	1521	1.28132	1655	0.381069	5258
HLA-DRA	5282.01	277	1.18984	1908	0.853278	2406	0.977311	2754	0.913501	3063
CKAP2	5286.1	278	2.84046	34	1.14334	1358	0.0505612	7474	0.96894	2871
GDF15	5289.08	279	0.906142	2998	0.779801	2758	1.83022	520	1.95844	511
APOD	5291.93	280	0.86178	3204	1.76833	304	0.517281	4928	0.452864	4939
CCDC186	5309.67	281	0.493626	5209	1.70315	365	1.1822	1951	1.32617	1700
RPS24	5311.94	282	0.682829	4130	1.35436	862	1.02549	2561	1.70032	868
PLAAT4	5314.12	283	0.839985	3297	1.19944	1209	0.89434	3103	-0.367816	8778
NUFIP1	5322.55	284	1.89514	449	1.33924	889	-0.0158854	7843	1.6673	926
ADK	5323.06	285	1.35847	1406	0.913552	2144	0.698068	4059	2.01472	444
H2AX	5332.83	286	0.657788	4262	1.09685	1505	1.45743	1179	0.340774	5438
C10orf88	5334.47	287	0.456762	5413	2.32568	58	1.09372	2292	0.469993	4875
KIRREL3	5341.72	288	0.877687	3130	0.829867	2507	1.57015	911	0.00840487	7002
DDB2	5349.71	289	0.248579	6717	1.87576	224	2.41505	121	0.42169	5061
MIS18A	5357.08	290	1.75867	613	0.547809	4068	1.30636	1584	0.814948	3436
RASSF4	5360.35	291	1.21659	1820	1.33414	896	0.333316	5923	0.958775	2901
GTF3C4	5362.53	292	1.49297	1088	0.660655	3422	1.13103	2146	-0.461577	9227
EXO1	5363.56	293	1.12577	2109	0.629966	3573	1.94213	385	0.222635	6007
SMU1	5375.6	294	1.98004	362	0.918368	2125	0.373405	5703	-0.442378	9138
RPP30	5382.58	295	0.493299	5211	1.21923	1158	1.78577	569	1.72932	824
OAF	5387.3	296	1.34734	1437	0.59968	3756	1.50623	1050	-0.644611	10100
PLD6	5388.11	297	1.30828	1548	1.06367	1606	0.503425	5009	-1.82973	14702
HYKK	5394.9	298	1.27904	1637	1.28372	1022	0.319916	6012	0.540838	4552
QPRT	5402.98	299	1.10765	2176	0.697442	3210	1.50195	1059	0.104914	6574
MNT	5406.53	300	1.06165	2357	0.638567	3522	2.19214	207	0.0791259	6687
NUP62CL	5406.8	301	1.96499	379	1.01997	1757	0.235617	6443	-1.01013	11816
C1orf54	5409.37	302	0.832158	3328	1.01745	1767	1.1233	2172	0.640272	4112
MARVELD1	5414.44	303	1.10368	2192	2.77887	16	0.102073	7175	-1.18565	12560
ZFYVE27	5415.8	304	0.669985	4201	1.2525	1081	1.10645	2238	0.873423	3207
TNFAIP8	5421.08	305	2.58266	71	0.901214	2194	0.306849	6078	-0.23669	8169
TMEM138	5421.13	306	0.928888	2890	1.38451	791	0.562173	4696	2.55666	126
CPSF7	5445.21	307	0.533638	4969	1.65521	400	1.0422	2490	2.37346	196
FRMD3	5447.51	308	2.36546	147	1.36594	839	-0.158847	8614	-0.205747	8013
ZNF420	5452.13	309	0.830516	3333	1.08664	1535	0.995977	2691	2.15914	315
EP400	5468.93	310	0.783706	3597	1.02214	1746	1.184	1938	-0.122094	7626
CERS6	5473.55	311	0.49504	5200	1.283	1027	1.51948	1010	1.23236	1985
CFAP43	5486.13	312	2.82273	36	1.09956	1497	0.0272506	7588	-0.987199	11713
MRPL39	5490.33	313	1.48024	1124	0.969959	1915	0.463762	5225	1.70329	865
ARMT1	5502.71	314	1.88451	456	0.497958	4392	1.33921	1469	1.6882	890
P4HTM	5508.07	315	0.487789	5246	2.05504	146	0.994114	2697	1.81527	691
RBM41	5509.69	316	0.637038	4375	0.977745	1887	1.74229	623	0.182008	6196
CXCL9	5510.18	317	1.93216	417	0.600532	3748	0.972774	2773	2.82584	59
CD2	5516.94	318	0.828736	3343	1.00482	1798	1.09247	2297	0.99582	2758
UBAC1	5519.72	319	1.42009	1259	0.925233	2087	0.548049	4757	-1.97339	14989
ZNF383	5521.91	320	1.63543	798	0.561127	3978	1.22722	1805	2.02007	441
CSTF3	5528.19	321	0.953157	2788	0.667559	3382	2.55685	86	-0.48962	9354
UBFD1	5530.82	322	1.79808	569	0.708656	3157	0.763664	3725	0.82021	3418
CALHM6	5536.9	323	1.38923	1326	1.34324	882	0.130918	7001	-0.734277	10566
HAVCR2	5540.49	324	1.28876	1603	0.729419	3063	1.05827	2431	0.836603	3363
SLC16A4	5542.39	325	1.1979	1880	1.07973	1556	0.518503	4921	-1.03408	11900
AOPEP	5545.86	326	0.590878	4636	1.61307	454	0.904186	3060	-2.2212	15366
COPB1	5548.06	327	0.509648	5128	1.31981	937	1.35359	1429	0.784768	3560
ZNF529	5550.05	328	0.792965	3529	1.67668	384	0.540915	4800	0.942009	2960
RBM48	5550.25	329	0.974274	2705	0.831203	2497	1.18309	1943	-0.418262	9020
TRPA1	5550.6	330	1.08825	2260	0.665186	3393	1.59315	870	-0.578954	9809
TAF5	5558.98	331	0.828673	3345	1.78041	293	0.459971	5257	0.604328	4257
ZSCAN5A	5560.46	332	1.03387	2476	0.741579	2991	1.38765	1347	0.101924	6594
MAZ	5588.85	333	1.634	804	0.541624	4113	1.27773	1666	-0.0879454	7450
TCF7L2	5592.57	334	0.953487	2783	1.21921	1159	0.612617	4474	0.0877972	6649
C17orf58	5600.07	335	1.28544	1615	0.534024	4162	1.90452	423	-0.522851	9530
DEPDC1	5602.75	336	1.83157	521	0.808038	2614	0.509981	4972	-0.0441356	7239
HIF1AN	5610.43	337	0.70056	4037	0.949183	1995	1.48746	1097	2.29134	231
NSMF	5611.58	338	1.9061	439	1.02114	1750	0.171759	6762	-1.7131	14421
PABPC4	5622.08	339	1.36725	1382	1.05473	1633	0.385286	5645	2.19677	290
HLA-DQB2	5626.38	340	0.714077	3957	1.87462	226	0.575127	4631	0.0818394	6676
RACGAP1	5628.11	341	2.1234	261	0.438834	4797	1.43923	1215	0.0442915	6832
RASEF	5640.69	342	2.57029	76	0.34736	5444	2.09915	267	0.873936	3204
AIF1L	5643.15	343	1.33409	1469	1.1494	1341	0.296882	6119	-0.433485	9095
NR4A3	5643.47	344	1.30281	1566	0.588355	3822	1.43224	1228	0.0544911	6794
WBP2	5645.62	345	1.58738	895	0.933402	2057	0.395961	5581	-0.709118	10426
DOCK8	5650.12	346	0.470998	5341	1.07891	1562	2.41571	120	2.58727	117
FKBP5	5653.22	347	0.709252	3990	1.09389	1514	1.12424	2168	-0.452238	9191
ADI1	5654.37	348	0.590999	4635	0.971239	1913	1.86276	475	0.495648	4773
AQP9	5655.05	349	0.613067	4509	1.02564	1734	1.52227	1001	1.59854	1044
TRIM32	5658.62	350	2.40574	134	0.613229	3668	0.785027	3619	-0.818621	10940
SEMA4D	5661.67	351	0.398369	5792	1.72046	346	1.22373	1820	-0.414036	9002
PABPC1	5662.02	352	0.312848	6278	1.3537	863	2.39652	129	0.977237	2829
IRS2	5667.38	353	1.41792	1262	0.693988	3237	0.957746	2833	0.194621	6137
COQ2	5678.58	354	1.64604	782	0.527212	4212	1.27235	1680	0.27528	5769
CTSV	5692.01	355	1.3355	1464	1.08768	1532	0.346384	5854	-0.0743552	7365
IFIT5	5698.55	356	0.352026	6048	2.36409	50	1.1455	2088	0.230548	5968
KBTBD4	5704.02	357	0.529454	5000	0.965914	1934	3.57834	3	-0.699101	10382
OLR1	5707.18	358	0.811585	3433	0.745032	2972	2.07611	283	1.28374	1826
GUCY1A1	5713.89	359	0.781794	3607	1.93012	193	0.438318	5367	-1.03581	11906
COX7B2	5726	360	0.625693	4433	1.58501	489	0.782826	3631	-1.15891	12441
PSMD6	5726.56	361	0.803498	3475	0.792366	2695	1.63312	790	1.97498	492
MARS1	5727.61	362	0.372321	5939	1.53393	557	1.39466	1330	1.86284	619
RAD54L2	5736.46	363	0.843112	3282	1.24995	1085	0.674144	4171	0.630245	4155
DIAPH3	5737.63	364	2.0568	300	0.61818	3636	0.788739	3592	-0.319947	8542
MRPL17	5751.61	365	1.79587	571	0.409399	4997	1.74403	621	-0.0335818	7187
ALG2	5760.39	366	0.525358	5031	1.02648	1731	1.88392	455	0.505415	4714
INTS5	5762.1	367	1.71231	678	1.76283	308	-0.323451	9467	-0.249367	8237
ENTHD1	5765.25	368	0.657001	4267	1.06509	1600	1.22427	1818	-0.482461	9324
UCP1	5768.39	369	0.842696	3286	1.46729	656	0.496459	5048	-0.626721	10017
NEURL3	5770.61	370	1.57878	911	1.09075	1523	0.162817	6820	-0.399734	8933
F2RL2	5777.82	371	1.3936	1316	0.455682	4669	2.1697	224	1.58409	1070
TRAF3IP2	5783.23	372	1.25443	1709	1.11732	1437	0.345887	5857	0.101878	6595
SCYL2	5798.13	373	0.84024	3296	0.906573	2171	1.11987	2189	1.16611	2208
BCL2L14	5803.79	374	0.750891	3756	0.749068	2951	2.75252	42	-0.498457	9405
DISC1	5803.89	375	1.47356	1138	0.857416	2383	0.520626	4909	-1.70315	14387
NCKIPSD	5805.24	376	1.33603	1462	0.520885	4259	1.60049	851	0.451816	4944
GPRC5D	5822.7	377	1.62219	828	0.953581	1976	0.285629	6172	-0.276436	8343
SPNS2	5825.39	378	0.726637	3892	0.997827	1830	1.16	2034	0.547242	4523
DOCK2	5827.01	379	0.644357	4335	0.973823	1905	1.42234	1254	0.16538	6272
EZH2	5831.13	380	1.34993	1432	0.465593	4614	2.10268	264	-0.079822	7409
MIER2	5833.08	381	1.11678	2135	1.02441	1737	0.547516	4763	0.774576	3594
TCEAL3	5833.92	382	0.46485	5381	1.22266	1146	1.44183	1211	-0.628461	10029
AP4B1	5841.01	383	1.54823	976	0.940125	2030	0.339425	5890	-0.426023	9059
OBI1	5844.36	384	1.36772	1380	0.463939	4621	1.97961	351	0.956331	2908
FRK	5862.39	385	0.476267	5309	0.991799	1848	2.88947	25	-1.32443	13146
ZNF407	5877.09	386	1.23428	1770	0.64223	3504	1.17296	1990	0.13024	6443
BCCIP	5877.43	387	1.42979	1234	1.21222	1177	0.0931859	7221	1.38638	1542
CENPL	5881.74	388	1.09713	2224	0.69542	3226	1.20696	1876	0.711045	3838
RNASE7	5884.67	389	1.30451	1562	0.863813	2363	0.607706	4490	0.623546	4172
MRPL15	5898.22	390	2.00587	344	0.431285	4850	1.3275	1511	1.31306	1737
PI4K2A	5906.79	391	0.704982	4015	1.85043	246	0.497292	5046	-0.674394	10265
CKAP5	5921.39	392	0.729947	3866	0.761214	2875	2.12421	254	-0.344395	8666
OSER1	5922.12	393	1.27826	1638	0.455225	4674	2.87893	26	1.16892	2193
ZMPSTE24	5937.71	394	0.624258	4443	1.066	1597	1.19677	1900	0.976366	2834
RNH1	5937.79	395	1.02954	2492	1.33037	909	0.316014	6034	-0.230537	8142
CD84	5940.78	396	0.270029	6548	1.54219	543	1.58411	886	0.637651	4120
FGD6	5943.25	397	2.32209	163	0.307194	5752	2.39495	131	0.801226	3498
INSYN2A	5943.28	398	0.450192	5461	1.39438	769	1.16187	2027	-0.849065	11077
PNMA1	5950.62	399	1.10137	2204	0.615579	3653	1.43608	1219	-0.923497	11441
PI4K2B	5954.26	400	1.21754	1815	1.2901	1006	0.155632	6857	0.558304	4454
PIGX	5960.98	401	1.32585	1495	0.735647	3025	0.816211	3465	0.00787841	7004
NIPA2	5963.02	402	1.01661	2535	0.640715	3512	1.51134	1035	0.977645	2825
RBBP8	5964.99	403	0.466665	5373	1.06514	1599	1.75909	606	0.7956	3525
GPT2	5969.37	404	0.808459	3451	0.825984	2522	1.29077	1621	1.48234	1307
PLAA	5975.62	405	0.885106	3098	0.82731	2516	1.12954	2154	0.98461	2807
CACYBP	5977.87	406	1.03072	2488	0.802287	2636	0.964535	2809	0.443668	4985
CCT7	5985.18	407	0.925458	2907	1.22236	1148	0.493276	5068	1.72223	836
ZFP3	5987.01	408	0.701473	4034	1.67508	385	0.521207	4906	-0.552553	9676
WIPF1	5990.47	409	0.548298	4880	0.982149	1877	1.6084	834	-0.0466725	7248
EID2	5992.38	410	1.71288	677	0.354593	5373	2.18487	209	-1.23227	12747
PXMP4	5994.04	411	0.842574	3287	0.767132	2829	1.39837	1317	1.07088	2482
ITGAE	5994.5	412	1.29975	1573	1.59928	471	-0.103528	8308	1.23369	1983
NETO2	6007.89	413	1.75192	624	0.34665	5453	2.30172	162	-0.620999	9994
SMAGP	6012.25	414	0.11317	7536	1.91792	204	2.13364	246	0.446352	4972
RAD23B	6018.67	415	0.907561	2992	0.664704	3395	1.69264	706	1.12224	2334
CHAMP1	6023.7	416	0.524849	5035	0.997674	1831	1.65156	762	1.12482	2328
ELP5	6024.25	417	0.898293	3041	1.01034	1780	0.758336	3739	0.321182	5538
CERS4	6025.13	418	0.886259	3092	0.824342	2534	1.11222	2223	-0.385578	8866
NDUFAB1	6034.06	419	0.675846	4162	0.802664	2633	1.83804	506	1.87451	604
SCML2	6041.9	420	1.5252	1011	0.377225	5211	2.39161	132	-1.3691	13321
DUSP16	6042.11	421	0.784425	3592	1.59664	473	0.416886	5481	1.64676	960
MYOC	6048.21	422	0.292954	6391	1.49069	621	1.46094	1169	-0.786274	10813
POU4F1	6048.73	423	1.65492	769	1.10152	1492	0.0227181	7617	0.499204	4750
EXOSC2	6053.81	424	1.11824	2126	0.537264	4134	1.75794	608	0.290444	5678
CSRP2	6056.97	425	0.982896	2671	1.75073	321	0.109087	7130	-1.10816	12210
PTGR3	6071.08	426	0.779972	3618	0.875092	2313	1.17599	1975	1.55251	1143
MPHOSPH9	6075	427	1.61851	836	0.361352	5329	2.17133	222	0.429158	5038
ZG16	6081.6	428	1.38882	1328	1.26742	1055	0.00911366	7710	-0.92123	11426
ERO1B	6092.11	429	0.635503	4385	1.16088	1309	0.958501	2831	0.589998	4314
SPATA18	6095.51	430	0.81389	3416	2.07081	139	0.227632	6477	-0.42412	9050
PADI2	6101.12	431	1.59756	877	1.08705	1534	0.0488767	7481	-0.144987	7729
IPPK	6109.84	432	1.81861	541	0.802436	2634	0.342045	5876	-0.583635	9832
TAF7L	6111.43	433	1.28461	1619	2.18079	99	-0.261288	9178	-0.917492	11406
ZNF84	6124.08	434	2.25906	187	0.577852	3881	0.704102	4026	0.302336	5623
DTX3L	6133.15	435	0.24237	6752	1.30783	968	2.33856	146	0.577247	4372
PGBD5	6133.34	436	0.854654	3242	0.821227	2549	1.12061	2185	-1.31009	13090
SPSB1	6135.34	437	1.2648	1676	1.0613	1614	0.274276	6240	-1.083	12094
CCNG2	6139.68	438	2.19966	216	1.03138	1711	-0.0735677	8170	0.990437	2786
CDH20	6141.73	439	1.33034	1479	0.783986	2739	0.632088	4382	-1.79751	14638
DDX21	6154.15	440	1.0997	2214	0.856757	2387	0.706404	4019	1.25329	1916
CCSAP	6157.06	441	1.13763	2068	1.04488	1664	0.389739	5620	-0.49332	9376
LTA4H	6178.64	442	0.325831	6197	1.20851	1189	1.75574	611	1.71716	841
ARMC10	6185.43	443	0.907629	2991	1.16074	1310	0.501717	5020	-0.845671	11069
OR6B1	6187.43	444	0.99413	2625	2.62742	23	-0.0460429	8017	-0.690193	10341
FCRL5	6191.63	445	1.03544	2470	0.774234	2785	0.928193	2959	0.71195	3834
SLC7A7	6200.69	446	1.68503	712	0.516922	4283	1.00467	2645	1.193	2116
CIR1	6204.62	447	0.880341	3119	0.673217	3350	1.53698	965	-0.710176	10433
SIX3	6206.29	448	1.41376	1273	0.44972	4720	1.52023	1009	0.0601463	6775
PRB4	6208.69	449	2.17062	238	1.01173	1777	-0.0700118	8144	-0.566318	9738
WDR48	6210.16	450	0.711355	3974	1.20889	1187	0.730586	3884	-0.103447	7535
KRAS	6215.7	451	0.975815	2701	0.773597	2789	1.00085	2664	0.159361	6308
ATP1B1	6220.55	452	1.05845	2368	0.643506	3497	1.22985	1798	1.44063	1397
NCAPD2	6222.22	453	0.913236	2958	0.652302	3455	1.51191	1030	0.170353	6246
CEMIP2	6227.97	454	1.44479	1200	0.381693	5181	2.08917	273	1.94145	528
TAF13	6237.12	455	1.04165	2449	0.74149	2992	0.997965	2680	-1.3519	13255
GAN	6249.04	456	1.06926	2333	1.18954	1232	0.274234	6241	-0.136129	7690
PHF2	6250.82	457	0.225143	6869	1.51331	585	1.55594	936	-0.893609	11304
MTG1	6252.93	458	2.57503	74	0.874892	2314	0.0570678	7437	-0.42976	9081
MORC4	6257.84	459	1.02062	2520	0.507913	4334	2.71325	47	0.715008	3820
SMCR8	6259.2	460	1.30737	1553	0.807023	2619	0.554346	4730	0.581109	4356
IL2RA	6263.17	461	2.13143	256	0.376382	5216	1.28644	1636	0.141753	6380
NR1I3	6263.91	462	0.940514	2830	1.50004	606	0.173884	6751	-0.946697	11538
TSPAN11	6271.07	463	1.48523	1106	1.18693	1240	-0.0510395	8039	-1.0157	11832
CTSS	6271.26	464	0.380193	5890	1.33955	888	1.22698	1808	-0.191686	7936
INTS6	6274.46	465	1.29936	1575	1.29296	998	-0.0140029	7832	0.553337	4483
FBXO22	6276.74	466	0.297214	6363	2.02529	160	1.03355	2530	0.801926	3495
ESCO2	6300.41	467	1.3479	1435	0.828908	2510	0.470291	5188	-0.53108	9563
HMBS	6301.5	468	0.56051	4805	1.05128	1642	1.1731	1988	1.86035	622
TCP11L1	6304.33	469	1.40361	1299	0.414568	4953	1.69075	713	-1.22327	12714
TTF1	6306.46	470	1.33547	1465	0.759795	2884	0.618798	4440	-0.170904	7845
IRF1	6320.6	471	0.59431	4620	0.793767	2684	2.04871	296	0.363063	5341
FBXO33	6321.39	472	0.581261	4680	0.836082	2473	1.75059	615	-0.501982	9424
ST7	6343.61	473	0.306403	6308	1.24657	1098	1.55185	941	-0.254651	8260
GEMIN4	6346.71	474	1.34993	1431	0.810583	2599	0.484568	5112	0.595712	4297
MCMBP	6346.91	475	1.10508	2184	1.82904	259	-0.140817	8507	0.370394	5304
ZCCHC8	6373.21	476	0.995345	2620	0.662778	3407	1.19731	1899	0.0827166	6671
AKNA	6376.67	477	1.26863	1665	0.518099	4278	1.29286	1616	-0.0907541	7467
NAV1	6379.93	478	0.522713	5046	0.862699	2369	1.9244	398	-2.15713	15278
FBXW12	6381.68	479	1.68954	704	0.608567	3703	0.686541	4114	-0.88959	11276
RBM15B	6385.51	480	1.10947	2167	0.797486	2659	0.708525	4009	0.135252	6413
RWDD1	6392.67	481	0.137323	7383	2.06709	140	1.39809	1318	-0.33767	8633
COL10A1	6398.19	482	0.769284	3674	0.789146	2718	1.24387	1745	-0.882974	11245
PEG10	6399.81	483	0.512636	5111	1.36292	845	0.860956	3261	-0.728348	10528
SLC7A6	6399.85	484	0.645202	4328	1.01919	1761	1.00658	2637	-0.304846	8475
ABHD5	6400.45	485	1.19167	1900	0.781324	2753	0.659091	4243	0.594079	4302
FBXW2	6406.63	486	1.31941	1514	0.626414	3590	0.868985	3209	0.465537	4894
TOP3A	6413.76	487	0.96231	2748	0.533983	4163	1.9852	344	1.36613	1588
NMI	6415.75	488	0.176085	7162	1.32767	916	2.21341	195	-0.302066	8460
ASCC3	6416.61	489	0.326862	6189	1.13157	1386	1.69569	701	0.792061	3537
ELAVL2	6420.49	490	2.6512	60	0.48186	4494	0.786641	3603	0.468657	4880
C1orf56	6422.91	491	1.44839	1193	1.52047	577	-0.325161	9474	0.00969168	6990
IQCE	6437.07	492	0.479697	5288	0.976055	1896	1.49984	1064	-0.0556948	7297
ZDHHC16	6442.6	493	0.295698	6374	1.13048	1389	1.86128	478	0.601566	4268
SLAMF6	6444.27	494	0.863698	3192	0.715931	3119	1.23908	1761	0.460759	4914
SLC38A4	6452.84	495	0.993496	2629	0.758415	2894	0.911989	3021	0.646244	4094
C6orf226	6453.9	496	1.06867	2335	1.30809	967	0.107432	7138	0.0489733	6817
BORA	6454.31	497	0.722851	3913	0.77477	2783	1.37494	1383	0.828678	3389
GAPDHS	6457.23	498	1.308	1550	1.10351	1480	0.0824257	7295	1.138	2286
C11orf24	6458.63	499	0.869133	3168	0.93353	2056	0.735195	3859	0.350483	5397
TXNRD1	6460.21	500	1.48228	1117	0.357828	5351	1.83544	512	-0.590279	9868
GAREM1	6464.99	501	0.496048	5188	1.34232	884	0.871425	3200	1.75222	781
NAT1	6465.94	502	0.765392	3698	0.76198	2870	1.31723	1549	-0.734294	10567
ETV6	6470.76	503	0.2554	6666	1.3	983	1.58347	888	0.0839954	6663
SHFL	6470.83	504	0.295743	6373	1.1723	1277	1.66378	748	-1.56117	13988
ARCN1	6480.91	505	0.433365	5570	0.972607	1909	1.68779	716	1.69088	885
INPP5F	6481.31	506	1.6179	837	0.958175	1960	0.0552883	7451	-0.93375	11491
RIMKLB	6486.95	507	0.105667	7581	1.47357	650	2.14686	236	-2.05068	15115
LBH	6494.17	508	0.905464	3004	1.33808	891	0.244653	6395	-1.21901	12695
MECP2	6504.84	509	0.909091	2982	1.04388	1667	0.512435	4961	1.39006	1535
KCNK6	6506.45	510	1.10001	2211	0.994305	1844	0.36658	5738	0.584011	4342
ANXA9	6506.64	511	0.20058	7023	1.92118	200	1.18332	1941	1.16589	2209
ZNF574	6507.25	512	0.334697	6148	1.00138	1813	2.4345	116	0.276953	5753
RBP7	6511.6	513	0.883849	3103	4.19356	1	-0.0422744	7990	-0.0505016	7265
GOLGA7	6513	514	1.18413	1919	0.491713	4426	1.43228	1227	-0.462954	9234
ENDOG	6513.52	515	1.12368	2114	1.12491	1413	0.179925	6717	0.579763	4362
LCP2	6524	516	0.558591	4817	1.0856	1538	1.01774	2596	1.02994	2617
HASPIN	6524.51	517	0.852771	3247	1.03933	1677	0.581167	4597	0.689644	3934
NAP1L1	6530.03	518	1.1779	1937	0.472978	4560	1.53364	977	0.248997	5873
TMEM106C	6531.71	519	0.398368	5793	1.33233	902	1.06051	2420	0.694355	3908
GDF7	6534.73	520	1.18191	1925	0.439144	4792	1.79527	559	-1.21478	12678
TCEAL7	6535.78	521	0.5397	4937	2.3177	60	0.457476	5276	-0.534167	9576
DMP1	6535.92	522	0.91324	2957	1.71723	351	0.0285686	7577	-1.87464	14813
DAPP1	6535.93	523	0.625758	4432	0.95051	1991	1.09027	2307	0.0657876	6749
RSRC1	6536	524	0.94223	2823	1.03119	1712	0.474581	5164	1.66352	934
FBXW11	6538.77	525	0.791658	3534	0.67317	3351	1.52176	1004	0.415528	5094
PIWIL4	6543.3	526	1.58446	900	0.452216	4698	1.10783	2235	-2.34419	15502
SART3	6546.92	527	0.615693	4493	1.06474	1602	0.921191	2985	-0.31486	8521
CTBP2	6548.1	528	0.436262	5549	1.42948	718	0.88309	3156	-0.669088	10235
TSC1	6550.25	529	0.937339	2849	0.529584	4191	1.91791	406	-0.0064955	7065
CTPS1	6551.69	530	1.11731	2131	0.553663	4024	1.23727	1765	0.915753	3052
C18orf54	6552.88	531	1.0994	2215	0.864164	2361	0.533127	4831	-0.8792	11229
SH3KBP1	6554.3	532	2.15566	245	0.667508	3383	0.370382	5720	1.09689	2406
RPUSD4	6554.43	533	0.115123	7523	1.36068	851	2.65084	64	0.240565	5919
MKI67	6559.12	534	2.86383	30	0.329977	5593	1.22707	1807	0.994247	2766
ZNRF3	6559.98	535	0.711695	3972	1.06133	1613	0.758022	3741	-0.683013	10311
CCDC77	6564.63	536	0.292007	6399	1.33025	910	1.30105	1593	-0.256514	8270
TMTC2	6566.2	537	0.776052	3643	1.49425	613	0.292048	6143	1.10431	2388
PRDM4	6567.99	538	0.615796	4491	0.948397	2000	1.0993	2266	-0.952134	11563
BBLN	6570.09	539	1.63479	800	0.819884	2556	0.216287	6533	0.211227	6069
TMPO	6572.25	540	1.08708	2264	0.466028	4609	1.84559	492	0.686225	3951
GPSM2	6572.62	541	1.22787	1789	0.444914	4758	1.58165	893	0.446366	4971
CTHRC1	6573.25	542	1.03774	2464	0.524492	4229	1.55677	933	-0.120956	7619
PARP9	6585.97	543	0.392852	5820	0.996087	1834	1.6972	700	0.313415	5576
TEAD1	6586.43	544	0.283026	6451	1.09322	1515	1.92283	401	-0.209671	8034
CHRNA5	6587.3	545	2.2533	190	1.26959	1053	-0.487294	10325	-0.476162	9299
C15orf48	6596.93	546	0.0230109	8091	1.74492	326	1.99867	331	1.48484	1302
HSPBAP1	6600.46	547	0.237679	6787	1.9264	196	1.04642	2469	-0.109941	7560
ABAT	6604	548	1.60951	858	0.570633	3933	0.731555	3877	1.17655	2161
MRC1	6604.1	549	1.8769	465	0.362545	5319	1.23172	1790	1.53316	1183
PSMB8	6609.69	550	1.22871	1787	0.497708	4394	1.27798	1664	0.181276	6200
CBL	6609.98	551	0.338281	6129	1.10835	1469	1.52338	999	0.503014	4728
IRF5	6616.35	552	2.3294	160	0.948893	1997	-0.158957	8616	1.67704	913
PSME3	6630.46	553	0.43925	5528	1.00134	1814	1.42528	1245	0.73043	3763
SPINDOC	6639.31	554	2.44981	115	0.737476	3012	0.169427	6781	-0.919446	11417
SPINK2	6642.83	555	1.84229	506	1.4188	732	-0.536462	10590	-0.571938	9774
H1-1	6649.84	556	1.41044	1283	0.835005	2479	0.293504	6136	-1.28635	12993
SLC37A1	6657.38	557	1.07962	2291	0.635026	3547	1.00386	2650	0.754754	3665
UEVLD	6662.23	558	0.186364	7112	1.51684	583	1.37836	1377	-0.663196	10202
ATXN7	6671.2	559	0.204477	7002	1.38633	784	1.46153	1168	0.192549	6147
SH3TC2	6672.49	560	1.38729	1332	1.2888	1009	-0.215112	8924	2.61751	110
PPP1R16A	6675.17	561	0.861052	3211	0.735353	3027	1.07828	2352	0.657823	4052
PAFAH1B2	6686.12	562	1.09117	2254	0.787331	2728	0.642739	4327	0.409533	5115
MRPS35	6689.75	563	0.982041	2675	0.522294	4246	1.61515	819	2.34814	208
EPSTI1	6689.88	564	0.294531	6380	1.09959	1496	1.67288	738	0.674498	3996
TTC9	6700.15	565	2.99187	18	0.586927	3831	0.419002	5469	0.865864	3238
TEX30	6717.39	566	0.449772	5468	0.983829	1872	1.3736	1387	-0.00163948	7049
TIFA	6718.53	567	2.20572	213	0.664327	3398	0.31211	6052	0.246818	5884
SUMO3	6722.06	568	1.98708	358	0.499358	4383	0.71454	3963	1.71814	839
UHRF1BP1L	6727.27	569	0.725792	3898	1.10345	1481	0.622573	4421	0.677807	3988
RCAN1	6727.95	570	0.565953	4773	0.901042	2197	1.23211	1788	-0.418375	9021
CCDC122	6748.47	571	1.07691	2300	2.14771	110	-0.309845	9394	0.366664	5322
METAP1	6750.36	572	0.0456688	7966	2.21971	87	1.41946	1263	0.00417792	7023
DNMT3A	6753.27	573	0.499522	5172	1.22402	1141	0.855296	3283	0.333779	5468
ACE2	6761.44	574	2.41459	131	0.681709	3309	0.239271	6423	0.0371055	6866
TBX18	6771.32	575	1.85708	478	1.28374	1021	-0.48674	10323	-0.868889	11184
FAM89A	6772.18	576	1.09284	2241	1.38196	799	-0.0807309	8205	-0.228862	8133
EXPH5	6777.47	577	0.414771	5691	1.62081	443	0.723436	3917	1.4491	1376
H2AZ1	6779.58	578	1.62693	817	0.401595	5048	1.13273	2137	0.0701511	6729
AZIN1	6786.97	579	0.52214	5054	1.89232	211	0.452456	5299	0.998807	2749
PRCC	6788.34	580	0.217262	6919	1.33329	900	1.40902	1290	-0.232306	8151
ZBTB34	6790.78	581	0.971716	2716	1.06498	1601	0.319003	6019	-1.17175	12498
INKA2	6793.42	582	0.314782	6268	1.52515	565	0.94689	2881	-1.24436	12809
EIF3A	6798.79	583	1.27155	1655	1.8636	235	-0.461615	10182	0.778551	3585
STK3	6800.26	584	0.529877	4995	0.894373	2232	1.32001	1539	-0.0497927	7263
FAM168B	6800.53	585	0.753156	3747	0.753282	2928	1.16812	2008	1.22437	2005
SAMSN1	6809.62	586	1.00327	2588	0.544563	4091	1.3385	1471	1.46945	1335
IFNK	6809.77	587	0.855959	3236	1.6539	401	0.0244097	7603	0.928634	3004
RHOQ	6811.31	588	1.84285	503	0.547149	4069	0.599914	4526	0.224462	5993
ST8SIA1	6812.57	589	0.967848	2724	0.715898	3120	0.885938	3140	-0.755761	10671
PALM3	6816.43	590	1.82344	535	0.690447	3260	0.313951	6039	0.637144	4125
LXN	6817.06	591	1.11073	2160	0.645313	3489	0.86173	3256	-1.92892	14920
UCK1	6824.05	592	1.30969	1542	1.35253	866	-0.26324	9185	-1.35954	13286
MMP9	6827.36	593	1.34324	1445	0.968146	1923	0.0799096	7307	-0.343307	8660
GDPD3	6829.11	594	0.874719	3143	1.2651	1058	0.219472	6516	2.44127	160
DNAJB14	6834.22	595	0.73192	3856	1.23838	1110	0.433263	5397	-0.0910011	7469
GOLGA3	6840.92	596	0.942311	2822	0.467635	4596	2.16254	226	0.0680215	6739
TRUB1	6845.57	597	1.28769	1609	1.06414	1603	0.00802287	7718	1.34666	1643
ADAMTS6	6846.33	598	0.336859	6138	1.38041	801	0.986963	2718	-1.211	12659
FAM216A	6852.76	599	0.726113	3895	1.8759	223	0.116902	7075	-0.550299	9660
TPP1	6855.21	600	0.926932	2901	1.18033	1255	0.214648	6538	-0.674417	10266
CDCA5	6855.77	601	1.67731	722	0.285892	5920	1.66353	750	0.321144	5541
DNAI7	6856.66	602	0.649715	4309	1.34219	885	0.465194	5217	-1.22255	12710
GABPA	6857.02	603	1.64013	789	0.279635	5971	1.79605	558	-1.55472	13970
S100A9	6862.54	604	1.41276	1279	0.821458	2548	0.240144	6417	0.322939	5529
CEP295	6867.7	605	0.766835	3691	0.603279	3736	1.71612	670	0.808964	3460
GRK4	6875.7	606	0.826885	3354	0.595164	3786	1.4967	1076	-1.41997	13492
ASF1B	6877.42	607	0.923394	2913	0.569075	3941	1.35799	1419	0.504313	4720
KCTD10	6877.88	608	1.88535	455	0.763216	2857	0.122256	7044	0.368262	5315
KRBA2	6879.62	609	0.507007	5139	0.800262	2643	1.70149	696	-0.064024	7323
METTL8	6881.84	610	0.86584	3181	1.17917	1257	0.284288	6181	0.0576569	6786
PRR36	6882.88	611	1.84236	505	0.688797	3265	0.281807	6200	0.285242	5710
RFC5	6898.49	612	1.02577	2508	0.67536	3340	0.872291	3195	0.878058	3191
CLIC6	6899.9	613	0.333911	6152	2.7015	18	0.646819	4300	-1.10997	12221
SEMA5A	6900.08	614	0.570951	4747	1.13381	1381	0.764641	3718	-0.867911	11177
RAB34	6903.56	615	1.23004	1781	0.634703	3551	0.735876	3850	-0.959907	11597
SP140	6905.03	616	0.787125	3574	1.17199	1279	0.390335	5616	0.137967	6397
MAP3K4	6905.68	617	1.11867	2125	0.645456	3486	0.81365	3482	-1.57756	14038
GRHL3	6907.9	618	0.57998	4688	1.18733	1238	0.691181	4092	1.35961	1607
OTULINL	6909.6	619	0.32155	6229	1.22272	1145	1.15567	2049	-1.78624	14607
LYRM2	6909.89	620	0.372261	5940	1.07921	1561	1.27612	1670	1.40822	1488
CCDC59	6909.97	621	1.12051	2120	0.551244	4047	1.06031	2423	1.20303	2085
MRPL9	6911.47	622	0.944532	2812	0.815367	2573	0.658128	4250	1.32353	1712
QRICH1	6912.29	623	0.753616	3745	0.584964	3837	1.85119	484	1.33207	1683
SAMD9	6918.99	624	0.215684	6934	1.35678	858	1.29822	1599	-0.670603	10248
ROPN1L	6921.04	625	0.39313	5818	0.983374	1874	1.41659	1268	-1.89513	14847
SS18	6921.23	626	0.436337	5548	1.16497	1295	0.974209	2767	1.26259	1878
DNAJC6	6921.41	627	2.04118	308	0.305933	5763	1.23469	1774	-1.61805	14154
ST6GAL2	6927.59	628	1.15198	2018	1.37009	828	-0.184657	8769	-0.72888	10533
CEBPG	6936.21	629	0.0788105	7746	1.27097	1048	2.50521	96	0.175529	6224
IGF2BP1	6936.68	630	3.03179	17	0.520427	4262	0.488264	5098	-0.344813	8668
ZDHHC6	6937.29	631	0.698007	4053	0.662709	3409	1.57248	907	1.69386	882
PDE9A	6939.43	632	1.17237	1951	1.98132	175	-0.452659	10139	-0.455719	9211
TRIM52	6942.57	633	1.04569	2429	1.83036	257	-0.286592	9298	-0.542852	9627
CEP76	6943.42	634	0.232832	6810	1.1098	1462	1.71696	668	0.28671	5700
MARCHF8	6943.85	635	0.376957	5909	2.10235	125	0.599334	4530	0.332488	5474
COMMD9	6946.74	636	0.608484	4536	0.920057	2113	0.990438	2710	-0.691747	10349
PPP6C	6948.54	637	0.498935	5173	0.742086	2986	2.41184	122	0.234941	5944
GPRIN2	6956.07	638	1.66278	749	2.12146	117	-0.830822	12017	-2.59101	15629
ACP3	6958.01	639	1.40695	1291	0.496569	4405	0.910997	3026	1.05925	2527
ZNF554	6958.24	640	0.897375	3047	0.79488	2675	0.74404	3805	-1.14093	12370
DPM2	6960.7	641	1.10835	2173	0.836192	2471	0.419574	5462	0.545154	4530
RAD51	6965.87	642	1.25084	1722	1.18917	1234	-0.138094	8492	1.34566	1645
TBC1D15	6968.02	643	0.992198	2637	0.608373	3706	1.05643	2441	0.975725	2839
RRP7A	6968.51	644	2.33935	153	0.743341	2981	0.0602935	7416	-0.62251	9999
HLA-DQA1	6971.69	645	0.96617	2730	0.628909	3579	1.02624	2557	0.785125	3558
CTNS	6973.2	646	0.670857	4190	1.05193	1640	0.674781	4166	1.37526	1570
KIF9	6976.06	647	2.73997	47	0.984884	1867	-0.372062	9717	0.229546	5973
HTN1	6978.2	648	1.56082	950	1.40886	751	-0.528559	10555	-2.40381	15536
TTN	6980.73	649	1.18178	1926	1.25774	1069	-0.1467	8542	-0.841296	11050
EVI2A	6982.86	650	0.683563	4124	1.05908	1619	0.643776	4320	1.04739	2563
BSPRY	6982.91	651	2.15071	246	0.413606	4958	0.802338	3523	0.07138	6725
GSN	6984.17	652	0.761872	3717	0.731817	3046	1.12225	2177	0.115353	6514
CHI3L2	6984.97	653	1.60402	868	1.15905	1313	-0.352235	9610	-1.18063	12543
SFT2D2	6989.05	654	-0.0381749	8468	3.05804	10	1.47027	1143	0.0362782	6869
DYNC2I2	6990.96	655	1.55314	966	0.859068	2374	0.0555514	7448	-0.549237	9653
RASGRP1	6995.04	656	0.910457	2978	0.885438	2273	0.550959	4745	0.695669	3902
ELOVL4	7003.04	657	1.32781	1490	1.38619	785	-0.37824	9758	-3.34171	15745
IPMK	7003.39	658	0.256255	6656	1.41557	741	1.06834	2386	1.31115	1745
MIXL1	7005.06	659	0.953833	2777	1.06249	1609	0.259078	6326	-1.30842	13085
UROS	7005.07	660	0.243947	6742	1.02049	1754	2.0059	325	1.52358	1201
VPS25	7006.77	661	1.77547	591	0.444464	4761	0.819866	3448	0.361234	5354
PTDSS1	7006.91	662	0.986212	2660	0.757112	2901	0.704458	4024	1.04363	2571
RPL14	7020.15	663	1.09335	2238	0.951029	1987	0.241309	6409	2.64251	105
RNF170	7023.58	664	0.610593	4521	0.815062	2575	1.17181	1994	-0.189584	7924
CCDC34	7027.44	665	0.505811	5145	1.06134	1612	0.931237	2945	-0.893953	11306
ACOT4	7034.01	666	0.605813	4548	0.626437	3589	2.82682	33	1.19384	2113
COPS8	7037.33	667	0.954988	2774	0.585422	3836	1.13518	2127	0.801856	3496
PHF10	7040.53	668	0.88885	3079	1.30536	972	0.101805	7178	0.576454	4377
RMND1	7041.88	669	0.563537	4785	0.98962	1856	0.911064	3025	0.403689	5147
NMRK1	7054.32	670	0.348227	6070	1.87134	229	0.645521	4310	-0.942071	11520
UBE2L3	7063.39	671	1.51595	1032	0.478546	4515	0.831294	3391	0.108841	6550
DDX11	7064.26	672	0.483569	5269	0.83275	2490	1.4681	1155	1.0722	2478
CLEC5A	7068.83	673	1.53321	1001	0.67924	3322	0.368414	5731	-0.717406	10468
USP46	7070.03	674	0.613353	4506	1.52104	575	0.331737	5935	0.328025	5496
KLF4	7074.46	675	1.63416	802	0.519727	4265	0.662526	4223	0.842468	3332
SUPV3L1	7074.78	676	1.53507	997	1.39267	773	-0.543471	10630	2.3004	226
EFS	7077.06	677	-0.119628	8978	1.8411	253	2.45491	110	0.223152	6001
KMO	7080.98	678	1.24007	1749	1.33373	898	-0.290033	9317	-0.440444	9129
PCMTD1	7089.69	679	0.537847	4949	0.849179	2424	1.23129	1792	1.023	2652
UBN2	7092.42	680	0.0317938	8046	1.7288	339	1.39799	1320	0.721083	3797
MYBPC2	7092.51	681	1.66163	751	0.858652	2376	-0.0336735	7949	-1.1291	12308
TENT5C	7100.36	682	0.119285	7493	2.41076	39	0.99088	2708	0.975395	2842
TNNT3	7100.63	683	1.69524	700	3.69792	4	-0.958081	12581	-0.176631	7866
DENND2C	7108.53	684	1.96689	375	0.445557	4753	0.713619	3970	-2.02444	15078
CHSY3	7108.84	685	1.33797	1458	0.451828	4702	1.039	2505	-2.26466	15417
ERCC6L	7109.83	686	1.37859	1351	1.16336	1302	-0.260784	9173	-0.534633	9582
BPGM	7111.76	687	2.21513	208	0.402223	5045	0.776906	3658	0.39028	5212
PARS2	7117.92	688	0.383168	5871	1.37428	818	0.788816	3591	-0.369817	8783
FPR3	7122.17	689	0.589468	4642	0.636148	3540	2.30472	160	0.161522	6296
SACS	7127.62	690	1.30809	1549	0.708466	3162	0.439743	5359	-2.57049	15616
ZNF750	7139.29	691	0.747988	3776	1.26803	1054	0.281233	6204	-0.439243	9127
DEDD	7143.96	692	0.579365	4691	2.22322	85	0.174399	6748	0.483227	4818
SP3	7148.82	693	0.75109	3754	0.559496	3990	1.73646	631	-2.89122	15713
GJA5	7150.63	694	0.308593	6297	2.39934	43	0.600222	4523	-0.476287	9300
IL10	7152.6	695	0.842437	3289	0.855312	2393	0.635176	4368	-1.35333	13259
SAR1A	7158.04	696	0.857894	3228	1.59275	477	-0.0691219	8136	1.41911	1451
ORC6	7162.48	697	0.909917	2979	0.519922	4263	1.42247	1253	1.44881	1377
BANF1	7165.53	698	1.42916	1237	0.808949	2608	0.141098	6943	-0.331701	8600
DNA2	7174.15	699	1.0854	2271	1.2949	993	-0.150557	8560	0.718023	3809
BRPF1	7181.62	700	1.11024	2163	0.573504	3915	0.886918	3134	0.0139044	6971
RPP40	7189.27	701	0.918504	2938	1.51225	590	-0.120853	8398	0.478168	4838
LRRC46	7190.04	702	1.61977	834	0.295044	5843	1.37863	1376	-0.240342	8190
RAB36	7193.67	703	1.88013	463	1.68483	378	-0.916239	12385	0.299141	5641
OSGIN2	7194.14	704	1.2543	1711	0.707208	3167	0.461397	5243	2.07126	393
CD3E	7194.7	705	0.442256	5511	1.20482	1199	0.801814	3528	0.534727	4582
RUNX1T1	7195.87	706	0.962355	2746	1.1807	1253	0.060179	7418	-1.77358	14577
USP28	7197.53	707	-0.056032	8608	1.57616	503	1.92756	396	0.843807	3324
ZNF236	7201.86	708	-0.0319618	8417	1.52591	562	1.78645	567	-0.66358	10204
PTPRC	7204.94	709	0.502135	5156	0.960771	1953	1.01265	2616	0.952652	2924
TMEM201	7206.43	710	0.70907	3991	0.760125	2879	1.03394	2527	0.2448	5895
LEF1	7209.07	711	0.21177	6965	1.34885	872	1.14769	2083	-1.84488	14745
LRRC8B	7209.17	712	0.773047	3652	0.539897	4122	1.7307	641	1.64021	981
GNAQ	7217.45	713	0.418765	5661	0.770178	2802	2.07021	285	0.548818	4512
CGN	7218.45	714	0.638233	4364	1.24411	1103	0.430733	5413	0.992986	2773
CCDC196	7221.22	715	0.83248	3326	1.02022	1756	0.380507	5666	-0.900106	11326
SFTPA2	7221.87	716	1.51201	1040	0.575743	3902	0.528714	4857	-0.964095	11613
MLKL	7229.69	717	0.142799	7351	1.03848	1682	3.10992	14	-0.520273	9515
MPC2	7231.49	718	0.104919	7584	1.64408	407	1.13638	2123	0.987508	2798
SBK1	7237.48	719	1.90964	437	0.383073	5172	0.845888	3325	-1.00056	11771
KRCC1	7240.12	720	1.87835	464	0.618018	3638	0.275715	6229	-1.95749	14963
DNAJC7	7247.04	721	0.356568	6019	1.62571	433	0.636381	4362	0.234789	5946
EDRF1	7251.49	722	0.552134	4854	1.58338	490	0.330393	5943	2.08043	388
CBX5	7254.83	723	1.751	627	0.679368	3321	0.197139	6629	1.81453	694
PGAP2	7258.97	724	0.468465	5357	1.04421	1666	0.924544	2979	0.2898	5682
DAG1	7277.93	725	2.42623	123	0.51598	4291	0.401693	5543	1.22368	2008
STYXL1	7279.27	726	0.560285	4808	1.63193	424	0.283637	6189	2.52872	136
FMNL3	7279.43	727	1.63107	808	0.534615	4160	0.53853	4808	-0.00114748	7044
EXOSC9	7281.58	728	0.275881	6506	1.11804	1433	1.22665	1810	0.837317	3355
IKBKE	7282.38	729	1.62168	830	0.798487	2652	0.0139597	7670	-0.00169598	7050
PUS1	7287.7	730	1.05506	2389	1.81107	272	-0.424514	9988	1.11145	2357
CLIC2	7293.78	731	0.727002	3888	0.886794	2266	0.707182	4017	-0.720734	10490
GJB2	7301.27	732	0.743539	3799	1.01271	1773	0.486863	5104	0.332268	5475
SYNC	7302.02	733	0.463885	5385	1.22718	1135	0.701823	4038	0.734795	3740
SLC12A8	7313.81	734	0.976173	2700	1.2355	1120	-0.0373561	7965	0.174969	6231
ZNF706	7325.7	735	1.56824	935	0.235456	6338	1.81147	542	0.950698	2932
PAPPA	7339.05	736	1.7816	581	0.815866	2570	-0.0993432	8295	-2.0475	15112
POP1	7339.72	737	1.32833	1488	0.534148	4161	0.717765	3940	-0.190341	7930
CETN2	7340.58	738	1.04218	2448	0.543127	4103	0.999955	2667	0.529248	4614
HOATZ	7343.86	739	1.9009	444	2.03896	153	-1.08985	13131	-1.69387	14366
UBR5	7346.4	740	0.371412	5948	0.899234	2216	1.42675	1240	0.638597	4117
DKK3	7352.67	741	0.652253	4295	1.15182	1331	0.444142	5333	-1.15852	12440
SLAMF8	7352.67	742	0.520669	5064	0.720982	3100	1.60832	835	0.48216	4823
PIH1D2	7354.01	743	1.56502	942	1.05876	1620	-0.354077	9622	1.26194	1882
RABEP2	7357.27	744	2.42757	122	0.393955	5100	0.68027	4147	-0.486	9336
P2RX4	7359.88	745	0.245682	6732	1.70452	363	0.773285	3683	-0.961733	11603
ABCA12	7360.1	746	0.401085	5777	1.17383	1272	0.846663	3321	0.514926	4670
NDUFAF1	7363.27	747	-0.0437929	8519	1.4808	634	1.76953	591	0.781824	3571
SETD9	7365.6	748	1.2249	1800	0.562268	3970	0.725743	3905	-0.433866	9100
PSMD8	7368.36	749	0.708893	3993	0.730524	3053	1.03944	2501	1.85687	631
CCDC92	7369.31	750	1.50542	1054	0.57602	3900	0.483048	5123	-0.0138899	7102
BATF3	7371.8	751	1.34742	1436	0.356264	5358	1.23231	1784	-1.29965	13045
DPH3	7373.74	752	0.585348	4657	0.605343	3727	2.10448	262	1.02134	2660
CIART	7374.76	753	1.20974	1842	1.06881	1589	-0.124433	8422	-0.24671	8222
CENATAC	7377.98	754	0.434456	5558	0.739588	3001	1.97256	360	1.2396	1957
ZRANB3	7380.39	755	1.08614	2267	1.03062	1715	0.0283573	7578	0.363894	5336
ICMT	7381.56	756	0.696361	4064	0.764751	2843	0.960391	2826	0.335857	5461
NEGR1	7382.2	757	0.913705	2955	1.00102	1817	0.244739	6393	-1.2919	13017
TWNK	7387.22	758	0.968204	2722	1.50093	603	-0.241538	9064	1.31033	1750
HLA-DQB1	7389.98	759	1.52943	1007	0.312883	5711	1.23888	1762	0.840379	3338
DRC1	7394.65	760	1.68221	717	0.703747	3181	0.123712	7035	-1.00641	11796
GGH	7395.34	761	0.972817	2711	0.916249	2131	0.286461	6169	-1.37816	13361
MELK	7400.52	762	2.84711	33	0.156191	6983	1.66198	752	0.942952	2955
DOCK10	7404.94	763	1.00891	2564	1.38771	780	-0.226996	8987	0.327381	5498
DNAI3	7424.94	764	1.25589	1704	1.92845	194	-0.695921	11389	-0.119336	7610
MAML1	7425.24	765	1.14095	2052	0.770812	2797	0.337792	5902	-0.664282	10209
NDUFA5	7425.8	766	1.81721	543	0.755768	2912	-0.0196314	7861	1.06886	2492
HSPA14	7427.44	767	0.869392	3166	0.857439	2382	0.488511	5093	0.420367	5066
DYDC2	7427.95	768	0.939686	2838	1.31058	962	-0.0977653	8287	-2.43487	15555
ZNF148	7432.41	769	0.577412	4701	0.895283	2231	0.87828	3176	0.85791	3264
ZNF540	7437.72	770	0.675894	4161	1.57659	502	0.0851934	7277	0.651594	4071
CCDC107	7437.74	771	1.55676	960	0.694829	3231	0.188677	6671	0.58134	4355
GNA12	7438.07	772	0.908818	2984	0.79482	2676	0.537503	4813	0.0569472	6787
C6orf118	7438.51	773	0.573843	4726	1.32345	927	0.383497	5649	-1.13005	12313
PHLDA3	7438.99	774	0.10415	7586	1.79539	283	0.97686	2755	-1.13628	12345
SERPINI2	7442.21	775	1.83933	508	1.14459	1356	-0.602709	10923	-1.67739	14334
TBC1D13	7449.2	776	0.435125	5554	1.12624	1407	0.794967	3555	-0.392861	8902
GJB6	7453.29	777	0.813325	3419	1.37644	810	-0.00687949	7788	0.913621	3060
NEK11	7453.82	778	1.02731	2501	0.766139	2837	0.463229	5232	2.09273	372
CDX4	7461.61	779	1.08042	2288	0.755155	2915	0.431761	5405	-2.03218	15092
SNX20	7465.79	780	1.74361	638	0.59365	3791	0.297254	6117	-0.745561	10627
MGAT4C	7477.71	781	1.55141	970	1.12718	1402	-0.471368	10236	-1.31709	13118
GLRA3	7481.37	782	0.233065	6809	1.36058	852	0.949762	2868	-1.67953	14337
CCL13	7484.27	783	2.82607	35	0.198705	6635	1.30963	1576	0.804313	3480
FMNL1	7484.77	784	1.1529	2016	0.901136	2196	0.0934692	7219	-0.437303	9118
TNFSF13B	7493.02	785	-0.017607	8323	1.64563	405	1.31452	1561	1.5699	1107
COL22A1	7494.92	786	1.19364	1894	0.855741	2390	0.122551	7043	-1.50309	13790
NDC80	7498.22	787	0.472671	5333	0.647679	3472	3.11564	13	0.0488472	6818
PSMB7	7501.51	788	1.13401	2078	0.312447	5715	1.9046	422	0.147721	6358
PARD6G	7501.52	789	0.344687	6087	1.23005	1126	0.825281	3424	-0.0783143	7393
NRDE2	7503.4	790	0.744892	3789	1.12753	1401	0.2788	6218	1.15975	2224
PSMD5	7503.71	791	0.559342	4812	0.754301	2923	1.22098	1827	-0.241188	8194
RPS6KC1	7509.03	792	-0.167148	9269	2.58934	26	1.54494	952	1.32497	1703
DNAH7	7509.79	793	1.5547	965	0.849761	2420	-0.113197	8355	-1.65049	14244
CD320	7510.72	794	1.88656	454	0.703658	3182	0.0201785	7635	0.0521543	6806
TIMM22	7511.89	795	1.73818	645	2.18357	98	-1.12449	13268	-0.581251	9817
USP6NL	7518.02	796	0.711181	3975	0.533873	4166	1.71019	682	0.598041	4287
PARP14	7523.18	797	-0.129678	9032	1.45012	684	2.67415	61	0.00886099	6996
LHFPL4	7526.14	798	0.072111	7790	1.09688	1504	2.06251	289	-2.00029	15031
PTPN23	7533.4	799	0.749198	3767	0.663809	3403	1.04534	2473	-0.539817	9607
SCEL	7540.71	800	1.83627	513	0.202217	6610	1.50873	1042	-0.0111688	7088
XKRX	7543.68	801	0.80323	3479	0.682836	3304	0.895451	3098	-0.445537	9151
TDRD7	7545.53	802	0.276765	6499	0.811484	2593	2.46567	104	-1.30157	13054
POU2AF1	7547.03	803	0.327624	6183	1.26427	1060	0.808567	3499	0.543829	4538
IRF4	7553.55	804	1.09144	2252	1.45586	674	-0.411122	9925	0.722329	3793
PABPC1L	7554.29	805	1.20906	1847	0.314603	5697	1.58264	891	1.3336	1680
GOLGA1	7559.2	806	0.551966	4856	1.44422	697	0.293656	6133	0.371472	5300
KRT23	7559.57	807	2.08266	283	0.50963	4321	0.358233	5794	0.302093	5625
SCAI	7563.22	808	1.07566	2306	0.529314	4193	0.888818	3126	1.27722	1845
HGH1	7576.29	809	1.52101	1022	0.348814	5426	1.00498	2643	0.0593007	6780
MELTF	7581.28	810	1.93016	422	0.897974	2223	-0.358777	9653	-1.66138	14289
LAMP3	7592.3	811	-0.189779	9410	2.11802	121	1.67943	726	-1.24695	12822
CLIC4	7600.26	812	2.01098	336	0.294828	5849	0.949573	2869	-1.36137	13296
ZBTB47	7605.42	813	0.681068	4135	1.44459	694	0.0869703	7268	-1.59018	14071
FKTN	7608.36	814	1.01799	2531	0.887095	2263	0.205195	6584	-0.148015	7742
DPH1	7617.47	815	0.123398	7469	1.50826	593	0.999164	2672	0.928707	3003
TNFSF15	7620.65	816	1.77978	584	0.35138	5400	0.8291	3410	2.96524	42
RBM11	7621.6	817	0.444387	5495	2.00641	165	0.253901	6349	-2.01173	15052
TTPA	7635.06	818	0.637752	4371	1.18367	1247	0.33287	5925	-1.73392	14471
FARSB	7636.07	819	2.57734	72	0.239365	6313	1.05859	2430	0.53352	4589
EXOSC5	7638.77	820	0.628246	4418	1.45501	678	0.140064	6954	0.317217	5556
PPP1R3E	7643.61	821	0.307327	6304	0.797462	2660	1.89009	445	-1.47027	13679
KRT40	7646.27	822	1.97573	363	1.13019	1390	-0.708511	11458	0.300661	5635
SETX	7648.42	823	0.560915	4804	0.684869	3292	1.36239	1409	0.4584	4923
FN3KRP	7649.04	824	0.901768	3026	0.491155	4428	1.22825	1801	-1.1028	12190
CDCA4	7649.15	825	2.84739	32	0.150608	7023	1.4684	1153	-0.319162	8539
CHCHD10	7659.69	826	0.997324	2610	1.62693	432	-0.441417	10075	1.05676	2541
GZMK	7661.11	827	0.229422	6841	1.12922	1394	1.135	2128	1.30501	1765
TMEM86A	7663.39	828	1.10946	2168	0.929412	2070	0.027892	7583	-0.359231	8737
CCDC30	7663.79	829	0.917071	2945	1.20022	1207	-0.0641121	8115	-0.358893	8736
GLE1	7666.75	830	0.825799	3358	0.51386	4302	1.29904	1597	-1.04948	11965
BACE1	7671.82	831	0.470793	5344	0.831162	2498	1.1181	2195	-0.563906	9726
ESRP1	7671.87	832	1.55858	954	0.426589	4881	0.714068	3968	1.13237	2305
MPV17L2	7674.5	833	0.64111	4353	0.708254	3163	1.07714	2357	-0.145509	7731
H2AC11	7676.44	834	0.947475	2798	0.339979	5506	2.41998	118	-0.321329	8547
ADGB	7678.97	835	0.768629	3680	1.82571	262	-0.209195	8893	-2.15904	15279
RUBCN	7679.51	836	0.273573	6525	1.60895	458	0.624914	4412	0.859175	3256
ZNF430	7680.65	837	1.8827	458	0.592048	3799	0.170029	6773	-0.371969	8797
BRDT	7680.72	838	1.09187	2249	1.15426	1324	-0.215462	8928	-0.136329	7692
FBXL14	7684.45	839	0.136423	7388	1.12274	1416	1.39092	1341	-1.02641	11868
GPM6B	7686.42	840	1.99006	357	0.377829	5204	0.659694	4239	-1.62347	14166
FANK1	7687.46	841	0.294684	6379	0.975656	1897	1.20439	1882	0.942843	2956
SNF8	7688.38	842	0.978799	2686	1.16898	1290	-0.117052	8377	-1.44936	13620
BMP4	7688.63	843	0.74057	3811	0.790512	2710	0.702652	4034	-1.36216	13297
FOXJ1	7693.94	844	0.628794	4413	2.68823	19	-0.106368	8329	-0.218428	8077
LRRC8E	7700.13	845	1.0017	2594	0.592062	3798	0.762056	3729	0.523527	4635
RFLNB	7714.31	846	0.892567	3066	0.808542	2609	0.440746	5352	-1.07636	12058
GNRH1	7714.74	847	1.38854	1329	1.11222	1452	-0.441482	10076	-0.704748	10401
CCNE1	7714.75	848	1.47768	1130	0.94683	2003	-0.288697	9308	1.02864	2621
POU2F1	7722.43	849	0.400116	5782	1.09538	1511	0.797219	3550	1.10768	2371
ITGA4	7726.62	850	0.544222	4908	0.659522	3426	1.46842	1152	0.895655	3125
ANAPC16	7735.26	851	0.73075	3859	1.63492	422	-0.127577	8436	1.38373	1546
ASCC1	7747.94	852	0.864426	3188	1.43783	707	-0.207489	8883	0.611892	4218
SPDL1	7757.85	853	1.83734	511	0.237022	6330	1.17119	1997	0.406771	5132
LPAR3	7758.35	854	2.5004	97	1.04741	1654	-0.729142	11551	2.06451	401
CDK8	7764.72	855	0.0263221	8072	1.08511	1541	2.09898	268	1.65366	944
KCNJ10	7772.86	856	0.158143	7262	1.09613	1508	1.3268	1516	0.574912	4384
KRT33B	7774.44	857	1.74052	641	0.947876	2001	-0.451529	10132	0.023408	6930
NDUFV3	7779.6	858	0.696378	4063	1.48528	629	-0.0138308	7830	1.25575	1902
CNGA4	7780.94	859	1.08276	2279	1.12844	1399	-0.216186	8933	-1.95128	14954
TEX10	7783.67	860	0.409613	5726	0.881893	2288	1.1012	2260	1.05211	2552
CD1E	7783.77	861	0.588466	4647	1.6147	452	0.0750362	7334	-2.22026	15363
SURF4	7785.89	862	1.66068	756	0.23384	6353	1.28172	1653	0.396716	5182
PCSK7	7786.73	863	1.40963	1287	0.559081	3993	0.4315	5408	0.284311	5715
VAMP1	7787.5	864	0.388802	5839	0.72102	3099	1.80314	551	-0.0966277	7503
ALPK2	7788.99	865	1.61332	850	0.999605	1822	-0.464925	10201	-0.232211	8150
RRAGD	7790.89	866	0.648022	4316	1.25683	1072	0.196119	6638	-1.75921	14541
TPRG1L	7794.02	867	0.931789	2879	0.984605	1871	0.099415	7188	0.118698	6503
ZNF208	7796.36	868	0.477822	5303	2.18859	96	0.114418	7093	-0.90318	11341
IPO5	7798.23	869	0.41856	5664	0.708689	3156	1.68797	715	1.58965	1060
DUSP8	7799.05	870	0.946366	2803	0.751521	2940	0.459842	5260	-2.31576	15471
KPNA2	7801.36	871	0.515141	5093	0.639257	3519	1.60141	850	0.926487	3011
MYORG	7806.08	872	1.59256	887	1.59635	474	-0.996749	12762	2.24457	252
SLC9A3R1	7806.94	873	0.676288	4158	0.69304	3244	0.980765	2737	-0.0800262	7411
CCL11	7807.16	874	0.694688	4075	0.734772	3029	0.858249	3269	-0.281952	8362
ADD3	7808.56	875	0.576756	4708	1.72521	341	0.0429929	7506	0.6881	3941
DENND1C	7830.08	876	1.46655	1152	0.872879	2320	-0.208782	8890	0.177436	6219
POMK	7833.97	877	1.14795	2028	0.274182	6011	1.78968	564	-0.889136	11274
PSPN	7834.15	878	1.19303	1897	1.25374	1077	-0.465288	10203	-1.25769	12870
DCAF12	7835.77	879	0.391475	5828	0.914375	2140	1.04092	2496	1.84413	652
MINK1	7836.03	880	1.91512	431	1.19801	1210	-0.84084	12068	1.30069	1775
DDX6	7837.19	881	0.159722	7247	1.00974	1781	1.47136	1138	0.381457	5256
UCHL1	7845.23	882	0.637324	4373	0.827706	2513	0.726519	3900	-0.946023	11536
SEPTIN11	7852.13	883	-0.110025	8907	1.80065	278	1.28351	1649	-0.670529	10247
TNFRSF11A	7857.56	884	0.697813	4055	0.531049	4180	1.45359	1190	-1.80213	14650
MBD4	7861.82	885	0.465787	5376	0.769659	2808	1.18936	1919	1.42485	1441
PRRG4	7862.59	886	-0.282643	9983	1.92612	197	2.09498	271	-1.28804	12998
SLC25A17	7865.62	887	2.72028	49	0.239072	6315	0.942648	2899	2.37503	194
GIMAP2	7869.85	888	1.57947	906	0.812926	2588	-0.192739	8808	-1.15341	12424
NCK2	7871.42	889	0.213462	6952	0.939263	2036	1.47045	1141	-2.28804	15440
MPZ	7875.51	890	1.57779	915	1.19101	1222	-0.701026	11422	-1.39763	13427
MS4A6A	7878.22	891	0.339033	6122	0.851821	2412	1.28756	1632	1.5404	1166
FIGNL1	7879.94	892	0.619464	4473	0.611245	3679	1.30268	1589	0.428307	5043
FBXL3	7880.49	893	0.907217	2994	0.64451	3491	0.691929	4085	0.74918	3693
NT5DC2	7883.99	894	2.18706	227	0.974501	1902	-0.64365	11129	0.156719	6320
KIAA1958	7884.36	895	0.330514	6170	0.796521	2666	1.48983	1088	0.32771	5497
MCUB	7885.48	896	1.57198	927	0.499114	4385	0.438358	5366	2.27561	239
ZNF502	7889.55	897	0.911693	2966	0.571554	3930	0.85037	3302	-0.48982	9356
ARNTL2	7890.23	898	0.159001	7255	1.41973	731	0.864061	3239	-1.00791	11805
DONSON	7899.24	899	0.194346	7051	0.827547	2515	2.38922	134	-1.08646	12119
NTMT1	7899.33	900	0.488656	5240	0.900213	2205	0.840625	3342	0.0448425	6829
FXYD5	7901.53	901	1.41414	1271	1.86465	232	-1.0188	12854	0.275537	5766
MAP2K6	7902.04	902	0.239134	6777	1.20995	1184	0.900046	3084	-0.0832337	7430
GAGE1	7902.61	903	2.04209	307	1.17639	1263	-0.88845	12273	-2.06522	15128
BACE2	7906.62	904	1.20739	1856	0.246675	6242	1.83654	509	-0.500453	9418
CYFIP2	7908.71	905	0.921115	2921	0.667652	3380	0.616392	4457	1.90913	562
EOMES	7910.79	906	0.437266	5542	0.723181	3089	1.42971	1235	-0.482871	9326
MOSMO	7913.24	907	0.0869486	7688	0.946783	2004	2.17236	220	0.302124	5624
DNAH5	7913.77	908	0.0967994	7622	0.911358	2154	2.83511	29	-2.17805	15306
HSPD1	7920.68	909	1.92721	425	0.575942	3901	0.115447	7085	0.0526564	6804
UBP1	7924.45	910	0.675132	4165	0.632516	3563	1.08115	2341	1.10564	2380
DNAJC28	7925.12	911	0.273606	6524	1.08753	1533	0.960472	2825	-1.74949	14511
CENPK	7932.27	912	1.49759	1069	0.154318	6995	2.12584	252	1.25638	1900
PSMC3	7936.1	913	1.9989	349	0.0735265	7648	2.71211	48	-1.52644	13880
ESPL1	7939.72	914	2.03842	311	0.285168	5929	0.829608	3402	0.578521	4368
MCOLN1	7943.1	915	0.465456	5379	1.00744	1790	0.705572	4020	1.4375	1406
SEC61B	7943.63	916	0.741916	3804	1.4174	735	-0.104432	8315	0.418079	5079
SPA17	7944.04	917	0.165772	7207	1.00312	1800	1.38358	1364	1.24618	1939
MFHAS1	7944.66	918	0.946297	2804	1.57947	494	-0.468141	10222	-1.78785	14609
ATOX1	7951.13	919	0.603676	4561	1.12135	1423	0.334205	5919	1.07993	2455
VPS50	7953.61	920	0.62263	4450	1.22066	1152	0.201861	6603	0.803755	3485
RPGR	7955.21	921	0.530283	4990	0.746684	2961	1.07589	2362	-1.34304	13217
ECD	7957.76	922	0.557777	4824	0.795189	2672	0.882658	3160	1.53834	1171
UBE2L6	7958.49	923	0.302223	6341	0.828459	2511	1.41405	1280	-0.0944158	7489
NUDT16	7961.94	924	0.0722677	7789	1.03889	1680	1.63375	788	-0.717843	10473
IL32	7962.6	925	2.02329	329	0.558538	3997	0.110268	7120	-0.101893	7528
MOB3B	7965.98	926	1.51581	1033	0.535875	4147	0.352139	5823	0.310086	5589
COQ4	7967	927	1.37195	1373	1.01195	1775	-0.398501	9877	0.426662	5049
ADAR	7969.44	928	0.224964	6871	0.830995	2500	1.79703	557	0.471177	4871
IARS1	7971.17	929	0.0178705	8119	2.05832	143	0.857564	3273	1.00242	2736
ASRGL1	7973.56	930	1.21796	1814	0.434661	4829	0.829276	3404	-0.817621	10938
MFSD5	7974.67	931	1.07858	2295	0.931479	2060	-0.0458596	8015	1.77544	742
DIO2	7976.36	932	1.99584	353	0.618551	3635	-0.0092665	7805	0.0796498	6685
IL22RA1	7978	933	2.21555	207	1.17227	1278	-0.948889	12533	0.272494	5780
SUSD3	7979.2	934	0.643581	4341	1.11851	1431	0.268832	6275	-1.205	12641
CAMKK2	7987.2	935	1.80468	558	0.641628	3507	-0.00438204	7775	-0.595744	9886
MRE11	7988.71	936	0.390978	5831	0.848486	2428	1.1087	2233	0.696239	3900
ZNF846	7989.24	937	0.644775	4329	1.23631	1118	0.145761	6911	-0.36431	8765
SLC39A14	7994.93	938	1.45889	1171	0.756463	2906	-0.0534813	8056	-1.76144	14547
VTI1A	7995.52	939	0.125775	7456	1.02424	1739	1.43602	1220	1.50519	1256
ALDH1A3	7997.77	940	-0.0714831	8702	2.16552	103	1.02575	2559	-1.79177	14621
ANKRD28	8004.67	941	0.757238	3727	0.414085	4956	1.88	459	0.917958	3042
ALKBH7	8005.06	942	2.03784	314	1.28309	1026	-1.03528	12913	0.884049	3170
QARS1	8005.19	943	0.191957	7070	1.47572	646	0.729916	3889	2.56092	122
UBQLN1	8006.8	944	0.240984	6759	0.782699	2745	2.01303	321	0.111772	6539
ZMAT3	8007.92	945	0.618307	4480	0.654537	3443	1.09726	2276	1.32473	1704
ZNF567	8008.05	946	0.0281396	8065	1.05852	1622	1.77055	589	2.55825	124
PLN	8011.78	947	1.79333	572	1.02753	1728	-0.660529	11209	-0.0820763	7421
GLTP	8013.79	948	1.46691	1151	0.903033	2187	-0.329597	9498	0.750814	3685
PSMC3IP	8016.68	949	1.21739	1816	0.27614	6000	1.42661	1241	-1.40419	13450
LPL	8020.2	950	1.61505	845	0.941818	2022	-0.4775	10268	0.270763	5785
RCL1	8023.23	951	1.17196	1954	0.596083	3779	0.449815	5308	0.664661	4027
LRP3	8026.46	952	0.858972	3223	0.439778	4788	1.31682	1550	-1.18234	12550
PUM1	8026.71	953	0.626901	4422	0.637333	3529	1.109	2231	0.39847	5174
TMOD1	8028.49	954	0.528971	5003	1.1375	1374	0.405536	5523	-1.46419	13667
CTNNAL1	8031.9	955	1.31159	1534	0.205659	6587	1.80207	553	0.866703	3236
ALDH7A1	8034.88	956	0.072085	7791	1.72945	338	0.811	3495	0.0870937	6653
PLA1A	8036.13	957	0.887215	3088	0.987621	1859	0.0686496	7373	0.428599	5042
BIRC2	8039.81	958	0.0111567	8157	1.29778	985	1.24786	1737	0.0508066	6811
HORMAD2	8040.83	959	1.64117	788	2.07393	138	-1.3498	13998	-2.14116	15249
FBXO28	8041.21	960	0.929165	2888	1.12655	1406	-0.146199	8539	0.485981	4804
FSD1L	8045.93	961	0.564003	4784	1.72367	342	-0.0169931	7849	-0.737025	10575
PPAT	8051.8	962	0.764705	3700	0.454194	4682	1.48132	1113	0.916913	3048
KPNA4	8052.53	963	0.528106	5015	0.850908	2415	0.79447	3558	-0.646657	10114
NOL8	8059.81	964	-0.178068	9335	2.21114	90	1.23193	1789	1.08462	2441
MORF4L1	8064.03	965	1.45081	1187	0.465625	4613	0.522838	4896	-1.08319	12095
STK32B	8064.75	966	0.825075	3362	1.06693	1596	0.0380094	7536	-0.756544	10678
KLHL12	8064.82	967	0.455904	5421	1.38749	782	0.296405	6123	1.02439	2644
CFAP100	8070.45	968	0.990896	2641	0.94379	2013	-0.00698808	7789	-1.15441	12434
KNTC1	8074.6	969	1.58856	892	0.17487	6829	1.48729	1098	0.141982	6379
DENND5A	8075.09	970	0.0858769	7690	2.2451	81	0.665478	4210	-0.662873	10198
IPO7	8086.48	971	-0.00124151	8224	1.20333	1201	1.39941	1316	0.0934983	6631
PLAC1	8088.15	972	0.294005	6387	1.30305	979	0.629806	4396	2.25101	248
CDKN3	8095.4	973	1.03424	2474	0.316817	5682	1.50579	1051	0.129577	6447
BICDL1	8095.4	974	2.92986	24	1.24631	1101	-1.15002	13361	0.480238	4827
C1D	8095.53	975	-0.0904261	8804	1.7413	327	1.12388	2170	0.856322	3274
PAX7	8114.2	976	1.5276	1009	0.703139	3186	-0.0411087	7982	-0.504267	9435
XPA	8116.17	977	0.190008	7084	0.783507	2741	2.62575	69	0.524773	4629
CFAP70	8117.37	978	0.317173	6256	2.06628	141	0.273287	6246	-1.40271	13443
ANGPTL2	8119.62	979	0.903654	3012	0.879139	2300	0.166874	6798	-1.06466	12023
E2F7	8120.28	980	1.5077	1049	0.561188	3977	0.239428	6421	-1.10696	12207
TIMP2	8123.36	981	0.803419	3477	0.868835	2336	0.30945	6065	-0.833722	11007
KREMEN1	8127.12	982	0.479436	5290	1.36777	836	0.258579	6328	-1.68301	14346
ZNF568	8133.01	983	1.20996	1840	0.500813	4371	0.595411	4549	-0.219136	8088
HDAC9	8135.23	984	0.969347	2719	0.709985	3151	0.389641	5621	0.174558	6233
EDEM1	8136.95	985	1.55102	971	0.334425	5551	0.796125	3551	2.10047	365
VASH1	8145.09	986	1.463	1160	0.158363	6957	1.76432	601	-0.162038	7810
CSF2RB	8145.14	987	1.77183	595	0.0828891	7586	2.17865	212	-0.00357562	7058
IFTAP	8148.67	988	0.705902	4007	0.49279	4418	1.3842	1361	-1.44262	13581
TULP3	8153.36	989	0.00329109	8203	0.994024	1845	2.1394	241	0.67086	4006
KCNH1	8159.08	990	1.82538	533	1.42577	721	-1.18406	13476	-2.17291	15297
EGR1	8163.65	991	0.0888339	7680	0.877288	2309	2.40197	127	0.00514642	7018
HMCES	8166.99	992	1.48976	1094	0.148578	7037	1.77557	585	0.53445	4584
KCTD6	8171.72	993	0.653736	4291	0.659535	3425	0.942779	2897	-0.856215	11115
KMT2B	8172.12	994	0.021475	8100	1.22377	1142	1.23498	1772	1.16547	2212
DCP2	8175.59	995	1.05864	2366	0.624797	3601	0.441787	5346	1.35443	1617
LORICRIN	8177.98	996	2.45809	110	0.264807	6077	0.733269	3865	-1.90128	14863
LIPI	8183.66	997	0.600993	4578	0.782666	2746	0.743749	3806	-1.25686	12864
ZNF697	8183.77	998	0.753819	3743	0.543745	4096	1.05919	2426	-0.893004	11297
FAM149B1	8187.25	999	0.146233	7332	1.69735	369	0.630959	4390	1.71046	855
PHTF2	8187.33	1000	0.440453	5521	1.17681	1262	0.453955	5294	1.74036	803
PER3	8191.17	1001	0.170771	7183	1.15295	1329	0.97275	2774	-0.249655	8239
DTL	8194.28	1002	0.615357	4494	0.518791	4272	1.51399	1025	0.855759	3278
HSF2	8199.23	1003	0.858635	3224	0.701986	3191	0.515608	4938	0.343372	5427
ACOD1	8200.84	1004	0.580785	4684	1.53559	554	-0.022386	7884	-0.720273	10486
H4C2	8202.15	1005	1.23304	1772	0.392074	5107	0.83533	3370	-0.34784	8688
TDRD9	8203.44	1006	1.34998	1430	0.6979	3207	0.0434661	7505	-0.740448	10598
PASK	8207.65	1007	1.0609	2360	0.288955	5888	1.5113	1036	0.153582	6337
HPGD	8209.07	1008	1.3568	1412	0.390535	5120	0.731522	3878	1.38251	1547
BRK1	8213.18	1009	0.667902	4218	0.425334	4890	2.08656	276	1.28131	1832
SGTB	8224.54	1010	1.1863	1915	0.606479	3722	0.345247	5859	-1.88466	14836
CCDC170	8225.86	1011	0.782448	3603	1.61118	456	-0.364229	9680	-1.67035	14315
GZF1	8235.48	1012	0.434087	5562	0.751783	2936	1.13722	2121	-0.497542	9400
EMILIN2	8240.71	1013	1.19391	1892	0.397598	5076	0.845045	3330	-0.0823789	7425
GNA14	8240.94	1014	0.265672	6584	0.757862	2898	1.67842	729	2.81517	62
MMRN2	8243.31	1015	1.50693	1051	0.754559	2919	-0.170028	8680	2.19942	288
ANGPTL7	8246.53	1016	0.217342	6918	1.10525	1476	0.922563	2981	-0.626778	10018
C6orf52	8247.56	1017	1.11288	2149	0.36328	5310	1.03501	2524	-0.917302	11403
ZNF329	8252.31	1018	-0.0726826	8712	2.12603	114	0.915131	3011	2.55937	123
SMAD1	8253.72	1019	0.381321	5882	1.57901	495	0.250072	6369	-0.576808	9796
GABARAPL1	8254.64	1020	-0.0120857	8290	1.18709	1239	1.33856	1470	-1.71834	14430
SMG6	8260.45	1021	0.252688	6688	1.78855	289	0.390666	5613	-0.566515	9741
SEC22A	8265.53	1022	-0.0468533	8549	1.23394	1121	1.38949	1343	-0.0793204	7404
TTC13	8269.15	1023	0.552045	4855	1.00252	1804	0.437638	5374	1.0394	2589
PRUNE1	8271.74	1024	0.00225548	8210	1.12097	1425	1.41962	1262	1.00855	2715
PTGES2	8272.32	1025	0.993004	2633	0.932976	2058	-0.0618874	8101	-0.979868	11679
UCK2	8282.22	1026	0.963595	2741	0.667867	3378	0.42605	5436	0.893591	3134
PRDM1	8284.52	1027	0.456619	5414	0.599832	3755	1.59791	860	0.110528	6542
MFSD14B	8285.08	1028	0.304098	6328	0.978852	1883	0.888544	3127	0.696877	3897
NME6	8285.24	1029	0.89311	3061	1.61163	455	-0.533812	10578	0.498113	4753
KRT20	8286.14	1030	0.143959	7344	1.29019	1005	0.84041	3344	2.30697	224
TASOR	8287.36	1031	0.571109	4746	0.490904	4431	1.81535	535	0.767588	3623
SIK2	8288.24	1032	0.50169	5160	0.574015	3911	1.55603	935	0.21901	6029
RAD51AP1	8292.67	1033	1.23293	1774	0.279469	5974	1.20504	1880	0.431662	5029
EPB41L4B	8293.1	1034	0.498644	5174	1.02089	1752	0.494076	5059	-0.863892	11157
THBS2	8294.55	1035	2.20801	212	0.418221	4933	0.294711	6132	-1.04675	11951
NDRG2	8301.57	1036	2.09102	278	0.387803	5143	0.383685	5648	2.13599	329
MFSD4B	8306.41	1037	0.19242	7067	0.87789	2306	1.40897	1291	0.217455	6043
DCP1A	8307.01	1038	0.522487	5048	0.889029	2253	0.645658	4308	1.2788	1841
SPIRE2	8307.35	1039	1.30744	1552	0.86457	2359	-0.257544	9152	2.21944	274
ZNF527	8310.62	1040	2.19333	219	0.969652	1918	-0.809723	11927	-0.86148	11145
SHOX2	8319.63	1041	1.477	1134	0.69457	3233	-0.062849	8105	-1.03274	11889
FAM120A	8328.27	1042	0.516079	5086	0.571611	3929	1.49274	1084	0.617762	4200
TRDMT1	8332.72	1043	1.3564	1415	1.34387	881	-0.879229	12229	-1.51886	13854
SCUBE2	8333.54	1044	0.95427	2775	0.35394	5380	1.28304	1651	0.129524	6448
GLB1	8335.36	1045	1.32258	1504	0.21122	6546	1.4216	1256	1.26284	1876
NKAPD1	8340.41	1046	0.202044	7012	1.1295	1392	0.875144	3186	1.07958	2456
TLCD3A	8350.42	1047	0.244124	6741	2.24909	79	0.299808	6111	0.621322	4184
CAND1	8352.42	1048	-0.184543	9373	1.33404	897	1.66363	749	2.79321	68
ZNF143	8355.25	1049	0.481504	5280	1.69325	372	0.0143928	7668	0.785851	3557
CHRNA9	8356.54	1050	2.02856	326	0.328639	5603	0.539253	4803	-0.889626	11278
ACKR3	8358.72	1051	0.800488	3494	1.31869	942	-0.259158	9161	0.532355	4594
ZNF197	8361.52	1052	0.654901	4283	0.720229	3106	0.73078	3883	-0.353484	8715
TIFAB	8361.73	1053	0.930893	2883	1.25534	1075	-0.384571	9794	-0.812197	10925
AREG	8364.64	1054	1.3736	1364	0.349979	5412	0.772412	3686	-0.137061	7695
FANCD2	8366.59	1055	0.811984	3430	0.37604	5217	1.49378	1081	0.403214	5149
C11orf42	8370.35	1056	0.550017	4866	0.78251	2748	0.757716	3744	-2.80752	15692
TOR1A	8372.14	1057	0.981908	2676	0.965576	1939	-0.132357	8458	-0.398563	8925
MXI1	8373.86	1058	1.10728	2179	1.11105	1459	-0.445014	10098	-0.574056	9784
EI24	8377.41	1059	0.696078	4068	0.422524	4901	1.63465	786	0.964823	2885
BID	8379.46	1060	2.13002	258	0.212067	6534	0.882381	3162	0.513318	4677
SLC15A3	8379.93	1061	0.870527	3159	0.681418	3310	0.477773	5150	1.23966	1956
KCTD13	8392.92	1062	0.377695	5906	1.93987	189	0.0995392	7187	-0.241332	8196
TAF6L	8394.05	1063	1.28861	1605	1.22128	1150	-0.729875	11557	0.000304271	7037
RAD18	8394.34	1064	0.417428	5670	0.587119	3828	1.7951	561	0.351146	5394
IL21	8396.37	1065	0.808477	3450	0.883617	2279	0.177236	6736	-0.193604	7950
ACTR1A	8400.08	1066	0.572477	4736	1.11519	1444	0.225427	6486	1.06942	2489
IFI6	8400.47	1067	-0.0096222	8273	1.45573	675	0.953335	2854	-1.51288	13829
SMC4	8402.64	1068	1.02709	2502	0.375654	5222	1.0442	2480	0.499526	4748
TBC1D10C	8402.77	1069	1.15885	1995	0.552893	4030	0.413137	5495	-1.13061	12318
GOLM1	8407.33	1070	0.877884	3128	0.329862	5595	1.5923	871	-0.502684	9429
GKAP1	8411.19	1071	-0.402118	10660	1.79259	286	2.27531	174	0.631513	4148
NCAM1	8418.36	1072	1.53695	994	1.12303	1415	-0.822049	11978	-1.18931	12578
SLC11A2	8420.06	1073	0.483925	5266	0.52575	4224	1.89866	435	2.38451	189
NIPSNAP3A	8420.21	1074	0.0570787	7889	0.958302	1959	1.53011	987	-0.387777	8879
C19orf73	8421.8	1075	1.52451	1014	1.44327	699	-1.14019	13327	-1.69263	14359
DCTPP1	8422.92	1076	1.75668	615	0.162343	6924	1.17396	1983	0.891622	3142
TSSC4	8428.95	1077	2.50672	96	0.653454	3449	-0.310496	9399	-1.37081	13327
CCNB1IP1	8429.21	1078	0.0321919	8042	1.31006	964	0.996678	2689	-0.235356	8164
TBCCD1	8433.63	1079	0.781174	3613	0.443174	4766	1.22674	1809	0.611424	4223
LMBR1	8434.32	1080	0.578563	4696	1.5787	497	-0.124547	8423	0.969315	2870
ATP5MC1	8434.69	1081	1.84812	492	0.39081	5119	0.386413	5640	1.16759	2203
TMF1	8435.36	1082	2.39501	137	0.243609	6278	0.718781	3934	2.77888	71
IGLON5	8437.42	1083	3.32651	7	0.464149	4620	0.0810576	7301	-1.26587	12902
FAM189B	8441.51	1084	0.770797	3663	1.10167	1489	-0.0486247	8028	0.11221	6535
IKZF5	8443.13	1085	0.909776	2980	1.84162	251	-0.695763	11388	1.13931	2284
PANK1	8445.49	1086	0.460797	5394	0.736231	3022	1.01685	2601	2.05933	407
COPA	8447.61	1087	0.225842	6867	1.19957	1208	0.715447	3953	1.77398	743
CHIT1	8449.16	1088	1.28704	1612	2.15772	107	-1.23811	13650	1.50637	1252
MAPKAPK3	8449.54	1089	1.05603	2383	0.673167	3352	0.259371	6323	0.855112	3281
ABCA2	8452.31	1090	1.80192	562	0.9547	1974	-0.744508	11596	0.309057	5595
SLC35C1	8456.59	1091	0.32666	6191	1.43397	713	0.338948	5894	0.0257521	6922
PRDX6	8457.89	1092	0.839887	3298	0.331673	5578	1.65803	755	2.81135	64
GOT1	8459.21	1093	0.423076	5639	1.0752	1576	0.498062	5043	0.525447	4628
TMEM187	8460.74	1094	1.23293	1775	1.17617	1264	-0.663069	11221	-0.0308062	7177
FYN	8461.34	1095	1.11455	2144	0.444774	4760	0.710222	3994	-0.746265	10631
CTAGE1	8465.6	1096	0.112753	7540	1.70884	359	0.573026	4642	-0.746194	10630
TCP11L2	8466.04	1097	0.444624	5494	1.63903	416	0.0475806	7487	-0.234495	8160
NUF2	8469.26	1098	2.07565	287	0.152124	7016	1.07473	2369	0.453447	4937
POLR3K	8472.89	1099	2.61829	68	0.215542	6508	0.775716	3665	1.65203	949
ZNF77	8474.3	1100	1.76443	606	0.182452	6778	1.07348	2374	-0.410134	8981
DNAJB9	8476.18	1101	1.54875	974	0.453652	4686	0.346404	5853	0.168206	6253
KHSRP	8476.4	1102	0.685866	4116	1.22659	1136	-0.0646543	8117	-0.112199	7570
PRPSAP2	8479.52	1103	-0.151807	9180	1.75417	319	1.07054	2378	-0.0821044	7423
HYLS1	8482.58	1104	1.66715	741	0.0428009	7910	2.86027	27	0.375614	5276
TMEM120B	8485	1105	1.11093	2157	0.726315	3079	0.0906271	7240	0.0717324	6722
ZAP70	8492.82	1106	1.95467	390	0.324784	5631	0.518838	4918	-0.567726	9752
RNF207	8494.15	1107	0.471493	5339	1.43933	704	0.0940537	7213	0.743741	3717
TMEM68	8495.09	1108	1.33492	1467	0.372036	5245	0.688134	4107	1.41049	1476
UBA2	8496.3	1109	0.0768493	7758	0.954746	1973	1.40541	1295	-0.203427	8000
EIF2AK2	8496.96	1110	0.134744	7401	0.767317	2827	2.27207	176	0.253376	5848
DDX46	8502.16	1111	-0.314087	10162	1.51962	580	1.83852	504	1.42788	1430
C1orf162	8508.55	1112	1.13392	2079	0.340804	5500	0.975415	2761	1.08873	2434
C6orf58	8508.56	1113	1.76578	605	1.38585	787	-1.3228	13915	1.4158	1456
TRAPPC8	8508.72	1114	-0.0230279	8363	1.31489	953	1.06579	2399	0.982665	2813
MYOCD	8510.3	1115	0.86161	3206	1.19719	1213	-0.2981	9348	-1.86072	14784
SLAMF1	8512.68	1116	0.930741	2885	1.7637	306	-0.729248	11553	0.154496	6331
IL20RA	8513.58	1117	0.943977	2815	1.77404	297	-0.75728	11673	-0.0635938	7322
CASQ1	8514.22	1118	1.8568	480	0.487956	4451	0.114547	7089	-0.00665276	7066
IL17RE	8519.84	1119	0.717771	3938	2.05775	144	-0.493545	10357	-0.0255797	7151
CSTA	8520.47	1120	2.26436	184	0.14489	7066	1.03579	2520	1.25496	1906
NCAPD3	8521.53	1121	0.998607	2607	0.44759	4737	0.812987	3485	0.961334	2893
SLC40A1	8523.31	1122	-0.122952	8996	1.8667	231	0.942992	2896	0.849792	3299
PRDM6	8527.64	1123	0.192665	7064	1.59274	478	0.464725	5220	-2.08034	15162
C11orf58	8528.3	1124	-0.0337849	8434	1.00264	1802	1.69202	708	0.172665	6240
ODF3L1	8533.82	1125	1.32979	1481	0.909967	2156	-0.442124	10077	-1.38234	13379
ZNF704	8535.09	1126	0.317268	6255	0.75081	2942	1.27139	1683	1.23788	1967
PTPRT	8535.52	1127	2.10889	269	0.771079	2796	-0.539067	10604	-1.119	12258
DDX58	8540.59	1128	-0.0492608	8568	1.27257	1046	1.17333	1986	0.167011	6258
CCL5	8545.01	1129	-0.0104655	8282	2.03457	158	0.688029	4108	2.36716	198
TAP1	8548.93	1130	0.339961	6114	0.57733	3885	2.46084	107	0.81101	3451
ZNF93	8549.92	1131	0.546785	4894	1.34593	879	0.0213507	7627	0.528528	4619
RPL27A	8558.37	1132	1.01721	2533	0.672916	3353	0.261799	6313	-0.547436	9647
MECR	8558.74	1133	1.19115	1907	0.691353	3255	0.0624652	7405	1.14182	2278
SGO2	8560.01	1134	2.77046	42	0.0379553	7954	1.48709	1100	0.0364225	6868
GPR146	8560.05	1135	-0.0528988	8592	1.12671	1404	1.40303	1303	-2.42747	15548
DYNLRB2	8561.27	1136	2.08519	281	0.784639	2737	-0.568381	10749	0.530692	4600
CACUL1	8561.62	1137	1.20581	1861	1.06374	1605	-0.545632	10637	1.3968	1517
LDHAL6A	8569.28	1138	0.557035	4829	1.45892	668	-0.0724273	8162	-1.6322	14198
TMEM69	8569.71	1139	0.155278	7277	1.01914	1762	1.03265	2534	1.421	1448
TMEM267	8572.05	1140	0.442134	5512	0.558008	4000	1.62668	800	0.32832	5494
GID4	8578.35	1141	-0.441319	10876	2.37972	46	1.73058	642	-0.294468	8420
KRTAP2-4	8579.75	1142	0.109301	7559	1.12205	1418	0.964802	2805	-1.01393	11827
RYR3	8583.32	1143	0.806205	3462	0.358901	5348	1.44829	1199	-2.34616	15503
PRSS3	8583.82	1144	1.6874	708	0.129689	7208	1.29348	1613	0.796309	3521
ACTL6A	8584.75	1145	0.30595	6315	0.787764	2724	1.14025	2109	0.44148	4990
POLH	8584.96	1146	-0.343524	10330	2.26683	72	1.37017	1393	0.314183	5572
CFAP57	8586.83	1147	0.242496	6750	1.25001	1084	0.576256	4626	-1.80005	14644
HLA-DPA1	8587.19	1148	0.791142	3541	0.335326	5544	1.68728	717	0.939231	2973
ACAA2	8587.36	1149	-0.225498	9624	1.64469	406	1.23418	1777	1.36166	1600
ELF3	8587.39	1150	0.942791	2820	0.38919	5130	1.02838	2551	0.531455	4597
RAC3	8589.14	1151	2.17499	237	1.14672	1347	-1.20279	13528	-1.37853	13363
KATNAL2	8597.02	1152	1.58191	902	1.92074	201	-1.63836	14778	-0.706591	10416
ACTR3B	8597.03	1153	0.62612	4428	1.16188	1305	0.0294386	7574	0.540236	4555
PRMT6	8597.99	1154	0.811964	3431	0.415434	4949	1.15902	2036	-0.840887	11047
HP1BP3	8598.08	1155	1.27267	1653	0.183396	6769	1.48058	1117	0.222756	6004
DENND1A	8598.2	1156	0.757044	3730	1.537	553	-0.43122	10024	0.328784	5493
WDR76	8608.21	1157	1.44359	1205	0.644566	3490	-0.054558	8063	-0.339745	8643
FMR1	8615.51	1158	0.518544	5076	1.0228	1741	0.349317	5839	1.74808	793
CA1	8615.94	1159	2.09368	276	0.693026	3245	-0.401946	9888	-0.862613	11153
SMIM21	8616	1160	0.120401	7487	0.915619	2133	1.29473	1609	-1.96839	14981
MMP12	8618.22	1161	0.658789	4255	0.358963	5346	2.40224	125	0.380231	5261
ZSCAN20	8626.19	1162	0.763389	3706	0.505285	4347	0.954832	2846	0.18712	6176
ZNF341	8626.48	1163	1.60491	866	0.0978764	7460	1.53059	984	1.41453	1463
NRCAM	8627.69	1164	0.593598	4623	1.52234	571	-0.18235	8757	-0.0505445	7266
TKTL2	8628.02	1165	1.20872	1849	0.762906	2861	-0.116222	8376	-1.77583	14586
TMEM41B	8629.84	1166	-0.0480182	8557	1.46531	659	0.940124	2914	1.14123	2279
MYO3B	8630.14	1167	1.21353	1833	2.17817	100	-1.25139	13691	0.547507	4521
GNPDA2	8631.18	1168	0.459506	5401	1.20854	1188	0.231937	6459	1.00907	2711
ATL2	8633.69	1169	0.309529	6290	1.10195	1488	0.579837	4606	-0.154009	7773
EFHD1	8633.72	1170	0.506653	5143	0.752861	2930	0.808296	3500	-0.724634	10505
STOX1	8634.12	1171	0.816437	3406	3.66455	5	-0.747598	11610	-0.802736	10896
IQCD	8636.46	1172	1.4552	1179	0.601947	3742	0.0138822	7672	0.238353	5932
INPP5E	8636.61	1173	0.812576	3424	0.390257	5125	1.23245	1783	-1.15064	12406
RNF20	8640.16	1174	0.772724	3654	0.305782	5764	2.14968	234	-0.194696	7956
RTN4RL1	8642.02	1175	0.768604	3681	1.81084	274	-0.560203	10713	-0.299124	8440
SLC6A4	8642.82	1176	-0.104594	8878	1.62843	429	0.939388	2916	-1.19477	12601
ING2	8646.04	1177	0.716322	3944	0.909103	2160	0.178186	6729	-2.00885	15045
TNFRSF11B	8649.96	1178	1.5183	1029	0.191692	6709	1.10897	2232	-0.738381	10584
CATSPERE	8651.8	1179	1.04478	2435	0.837553	2464	-0.108853	8336	0.0762432	6698
CILP	8652.53	1180	1.15859	1997	1.5329	558	-0.965961	12620	-0.60958	9946
HMGXB4	8653.11	1181	0.819277	3388	0.291285	5873	1.89866	434	0.256797	5832
SAMD9L	8653.7	1182	-0.280011	9969	1.5945	476	1.41567	1272	-0.0275697	7163
TWSG1	8655.59	1183	-0.331963	10268	1.32867	912	3.17652	9	0.223055	6003
OSTF1	8657.15	1184	0.355599	6027	0.8146	2578	0.931785	2943	1.02423	2646
FANCC	8657.71	1185	0.99611	2613	2.17423	101	-0.965511	12616	-1.56532	13999
SRD5A2	8659.19	1186	1.07943	2292	0.744714	2976	0.0286814	7576	0.501553	4736
ITGA6	8659.49	1187	0.896903	3049	1.32799	914	-0.507963	10433	-1.79594	14632
SLC17A5	8660.77	1188	1.70462	686	0.243795	6275	0.790807	3579	1.36622	1586
CHST12	8662	1189	0.862782	3196	0.44722	4739	0.942353	2900	-0.41645	9013
ALKBH5	8664.62	1190	1.47428	1137	0.39819	5068	0.461196	5247	0.799532	3505
KCNF1	8669.73	1191	1.95075	395	0.683468	3301	-0.371067	9712	-0.0244509	7146
SMARCA2	8671.78	1192	-0.0912784	8810	1.12135	1424	1.46317	1164	1.98661	477
ZNF239	8672.74	1193	1.6773	723	0.542343	4111	0.0118264	7693	0.377382	5271
CSTPP1	8678.25	1194	-0.0459561	8540	0.9569	1965	1.8206	530	-1.90103	14862
CDK2	8679.69	1195	1.44952	1188	0.115487	7329	1.59198	872	1.89608	575
EPHB2	8682.44	1196	0.749422	3762	1.61965	445	-0.490865	10346	-0.0195605	7119
FYB1	8688.64	1197	0.79781	3507	0.382635	5174	1.27642	1669	0.598561	4281
KIF2C	8689.02	1198	1.82596	532	0.117693	7308	1.20672	1877	0.492836	4783
YPEL4	8692.65	1199	0.540312	4930	1.31216	957	0.0110479	7699	-1.56897	14013
SCP2D1	8693.9	1200	1.59643	879	1.24638	1100	-1.1256	13275	-2.02032	15069
PIFO	8693.96	1201	0.795456	3515	0.955077	1971	-0.00868198	7802	1.12589	2326
STOX2	8694.47	1202	0.71036	3981	1.2569	1071	-0.201957	8854	-1.79285	14622
FOXC1	8698.39	1203	0.853644	3245	1.01613	1768	-0.154553	8589	-0.532754	9573
SUOX	8698.78	1204	0.354627	6039	0.606847	3717	1.61356	824	3.66963	5
DNAJA3	8701.69	1205	1.41789	1263	0.564751	3958	0.0878439	7262	1.38174	1553
DPPA2	8704.01	1206	0.582138	4672	0.82379	2535	0.49291	5071	-0.781633	10787
TCIRG1	8704.52	1207	0.16716	7200	0.75913	2890	1.66818	743	-0.689314	10338
CMPK2	8705.1	1208	-0.425434	10780	1.53057	561	2.79075	37	-1.39251	13407
DTX2	8712.99	1209	1.1105	2162	1.19787	1211	-0.669132	11247	1.15616	2232
IDH3A	8714.14	1210	1.1295	2093	0.606038	3725	0.216031	6534	0.773594	3597
TNFAIP8L1	8716.43	1211	0.0354193	8026	1.73031	337	0.614932	4463	-0.498693	9407
LAG3	8716.94	1212	0.724391	3903	0.802934	2632	0.318653	6020	0.50811	4701
NAP1L2	8717.01	1213	0.754966	3738	0.768699	2817	0.337092	5904	-2.37534	15519
GPR183	8728.83	1214	0.284119	6443	0.730537	3052	1.31064	1572	0.872812	3209
KANK3	8731.08	1215	1.05984	2365	0.470149	4576	0.596217	4544	-0.349831	8696
SNX24	8736.97	1216	0.0206658	8104	1.42091	729	0.781273	3639	-0.200183	7983
RHOC	8738.32	1217	0.321341	6232	0.760323	2878	1.1097	2228	-0.0547667	7289
MYO1F	8739.66	1218	0.542018	4919	0.594865	3788	1.06944	2383	0.382587	5247
TDRD1	8742.36	1219	0.262824	6607	1.14955	1340	0.573425	4640	-0.741331	10605
ANKFY1	8742.8	1220	0.579696	4689	1.88873	215	-0.34225	9564	0.57663	4376
RTTN	8743.04	1221	0.00527881	8190	0.980591	1879	1.39636	1324	0.853758	3287
CDC25A	8744.48	1222	2.36153	149	0.882687	2284	-0.86259	12158	0.0788035	6688
UAP1L1	8751.26	1223	1.46315	1158	0.385592	5155	0.465634	5216	-0.796575	10861
IER5L	8756.42	1224	0.495633	5193	0.453225	4689	2.05241	294	-0.676588	10275
USP1	8756.79	1225	0.691055	4094	0.452066	4700	1.21221	1860	0.945127	2949
HOOK1	8759.51	1226	-0.104162	8875	1.02338	1740	1.73575	633	1.83023	673
NFYC	8759.93	1227	0.999096	2604	0.507339	4337	0.558565	4712	0.538834	4561
RFC2	8762.48	1228	1.93721	412	0.56187	3972	-0.153144	8580	-0.443487	9143
AGR3	8770.28	1229	0.309433	6292	1.62119	442	0.152847	6868	1.02898	2620
CD3G	8772.25	1230	0.247066	6725	0.698325	3204	1.5398	957	0.706559	3855
MB21D2	8773.76	1231	1.51053	1043	0.766733	2831	-0.398343	9876	-0.525304	9542
CCDC172	8775.02	1232	0.706692	4003	1.36457	841	-0.314586	9417	-0.504642	9437
TMEM147	8777.2	1233	0.495554	5196	0.977101	1889	0.375078	5692	2.99259	38
DERA	8777.88	1234	0.181332	7139	1.44147	702	0.474966	5162	-0.400235	8935
ZNF90	8779.77	1235	1.15987	1992	0.565097	3955	0.250725	6365	1.18521	2134
AGMAT	8785.88	1236	0.42489	5625	0.824352	2533	0.735524	3856	0.726822	3777
APOBEC2	8786.41	1237	2.4207	129	0.948779	1999	-1.00651	12813	-0.478252	9310
TCP1	8790.83	1238	1.66038	758	0.522372	4245	0.0235376	7612	1.14594	2264
TYR	8791.47	1239	1.63742	794	1.57587	504	-1.61654	14726	0.23456	5947
LFNG	8793.11	1240	2.00684	342	0.901189	2195	-0.85924	12143	1.18107	2144
SMC3	8794.81	1241	1.60877	860	0.756249	2908	-0.432771	10033	1.20409	2080
HSPA4L	8795.11	1242	-0.389138	10578	1.85648	243	1.48255	1110	-0.100121	7522
C1GALT1C1	8797.72	1243	0.735775	3836	0.560268	3983	0.773026	3684	0.486844	4799
ATP2C1	8799.01	1244	0.0939493	7643	0.768125	2825	1.91544	409	1.62685	1000
ABO	8806.94	1245	0.656482	4269	1.18981	1228	-0.112717	8353	-0.308594	8491
ERC2	8807.54	1246	0.839432	3300	0.374339	5227	1.14318	2094	-1.67112	14318
NFXL1	8808.41	1247	-0.136873	9080	1.18797	1236	1.36954	1396	0.874732	3203
ISM1	8809.48	1248	0.644559	4332	0.588167	3823	0.851144	3297	-1.92817	14914
NCF2	8810.02	1249	1.44397	1202	0.0431996	7902	3.48061	4	-0.27668	8345
VPS13A	8817.37	1250	-0.205073	9505	1.17062	1287	1.69541	702	0.129884	6445
ERCC6L2	8819.28	1251	-0.0332554	8428	2.66004	22	0.564833	4683	-0.0403186	7217
PRKCQ	8820.99	1252	0.896834	3050	1.09249	1517	-0.346406	9586	-1.23667	12765
RDH10	8823.21	1253	1.03438	2473	0.383255	5171	0.82517	3425	1.43759	1405
THG1L	8825.74	1254	1.4071	1290	0.406213	5024	0.429625	5419	1.07747	2461
C12orf50	8828.01	1255	0.113827	7533	1.16401	1300	0.797795	3544	-0.700396	10388
C21orf91	8830.93	1256	0.193968	7054	0.678046	3328	1.97703	357	0.924488	3018
GNE	8833.55	1257	1.67393	728	0.382508	5175	0.32825	5956	1.27668	1848
LAPTM4B	8840.15	1258	-0.188177	9402	1.22875	1130	1.4503	1195	-0.946549	11537
CDK5RAP2	8843.77	1259	0.260655	6625	0.914482	2139	0.856625	3278	-0.565912	9734
ZFP69	8846.77	1260	1.21537	1827	0.394869	5093	0.594313	4552	-0.740097	10596
DOLK	8849.5	1261	1.1181	2128	0.226674	6405	1.29415	1610	0.411013	5106
FOXN1	8850.12	1262	2.26506	183	1.2178	1161	-1.50204	14462	-2.23598	15385
HLCS	8851.02	1263	0.108712	7561	1.25259	1080	0.713978	3969	1.59738	1051
SEMA4G	8852.43	1264	0.99348	2630	1.01313	1771	-0.379746	9766	0.664984	4024
ZFP57	8856.68	1265	0.55691	4832	1.07888	1563	0.131959	6994	-1.79171	14620
FAM227B	8858.33	1266	1.01656	2536	1.30117	981	-0.701618	11426	-1.08831	12122
TAPBP	8858.55	1267	0.0875707	7685	0.912835	2148	1.23984	1759	0.121322	6491
OAS2	8858.58	1268	-0.157619	9213	1.02649	1730	1.97744	354	-1.63357	14203
YWHAH	8858.86	1269	0.961626	2753	0.321825	5653	1.12466	2166	0.131849	6431
LRRC23	8863.36	1270	0.118328	7502	0.928214	2073	1.12235	2176	-0.381132	8843
GRHL2	8871.93	1271	0.450166	5463	0.503786	4353	1.6447	769	0.982555	2814
TBCA	8876.17	1272	0.244961	6737	1.40572	755	0.351232	5829	1.73419	817
TICAM1	8877.53	1273	1.36735	1381	1.62296	439	-1.402	14168	-1.12827	12299
USP14	8879.83	1274	-0.144469	9135	1.12171	1420	1.48707	1101	0.833245	3378
SGMS1	8885.53	1275	-0.348296	10359	1.74927	322	1.34582	1448	1.3973	1515
SIAE	8887.67	1276	1.68632	711	0.795175	2673	-0.593824	10876	0.836666	3361
CNOT7	8891.17	1277	0.438175	5536	0.999513	1824	0.401582	5544	0.58657	4328
SPR	8893.13	1278	1.32236	1505	0.411195	4980	0.447352	5322	1.30706	1760
ESX1	8894.85	1279	1.55615	962	0.0828904	7585	1.48004	1120	-1.49465	13757
NME4	8895	1280	-0.00762943	8260	0.965598	1938	1.36654	1401	1.00437	2731
SRP19	8895.23	1281	0.227509	6854	1.14557	1349	0.592833	4559	0.746224	3707
CDKN2B	8896.86	1282	0.905546	3003	0.208678	6562	2.37534	137	-0.826733	10971
MME	8900.7	1283	0.481915	5278	1.1028	1486	0.205462	6582	0.510442	4687
SLN	8905.42	1284	1.30696	1557	0.785779	2734	-0.343449	9572	-1.47997	13713
PRDX4	8911.72	1285	1.37861	1350	0.242843	6285	0.900328	3082	0.767555	3624
AKAP10	8913.17	1286	0.349833	6059	1.49194	619	0.107179	7139	1.34199	1659
R3HCC1L	8914.26	1287	0.650934	4304	1.00949	1782	0.0555931	7447	0.825231	3400
EMC3	8916.07	1288	0.605792	4549	0.388808	5133	1.71083	679	2.08078	387
ZFP14	8917.53	1289	0.474915	5315	0.866507	2349	0.520734	4908	2.52704	137
ZDHHC11	8917.67	1290	0.827086	3353	0.671529	3359	0.355614	5806	-1.36002	13288
PLEKHG6	8917.87	1291	1.2683	1666	0.475401	4544	0.326265	5972	0.408038	5124
GRAMD1B	8918.47	1292	2.54969	85	0.652014	3456	-0.489467	10339	-0.765789	10721
NPPC	8922.05	1293	0.455746	5423	0.98032	1880	0.382194	5659	-1.4907	13742
GLIPR1L1	8922.76	1294	-0.246583	9746	2.12001	120	0.967846	2791	-1.25911	12876
SPDYA	8924.2	1295	1.43634	1221	0.506966	4338	0.126236	7021	-1.08493	12106
ZBTB8OS	8925.85	1296	0.00587366	8186	1.13178	1385	1.0088	2626	1.46953	1334
H2BC3	8926.95	1297	1.5614	948	0.132909	7176	1.17336	1985	-0.13501	7684
ZNF101	8929.32	1298	0.181603	7138	0.668832	3373	1.99263	338	-1.16198	12453
SOAT1	8933.17	1299	0.328882	6177	0.620642	3626	1.42356	1248	-0.781006	10780
PLEK2	8936.66	1300	0.180831	7141	1.23161	1124	0.570948	4655	-0.547411	9646
ZBBX	8942.16	1301	0.755792	3735	1.03095	1714	-0.131335	8452	-1.59554	14081
PLCE1	8942.17	1302	-0.179607	9347	1.23843	1109	1.3276	1510	0.028724	6910
DNAAF2	8942.72	1303	0.725269	3900	0.918184	2128	0.0594116	7422	1.23205	1988
H1-10	8943.4	1304	0.824141	3367	2.49244	33	-0.874894	12205	-1.12749	12295
CASR	8943.62	1305	1.28406	1621	1.07337	1581	-0.775909	11761	-1.8976	14850
ZCCHC7	8951.27	1306	0.587587	4651	0.647237	3480	0.753319	3765	1.68736	892
KIF4A	8955.86	1307	2.68223	54	0.119108	7296	0.894544	3101	0.635759	4130
STX5	8961.52	1308	1.54028	988	1.14458	1357	-1.09119	13138	-0.153547	7770
TMEM70	8962.78	1309	0.00487208	8192	1.0089	1785	1.18859	1922	1.21227	2054
IFIH1	8967.83	1310	-0.205647	9511	1.07879	1564	1.8862	451	-0.605621	9928
CDT1	8974.66	1311	1.25129	1719	0.58152	3857	0.0775053	7320	0.0361214	6872
PCYOX1L	8979.96	1312	-0.0807029	8753	0.965654	1937	1.59982	854	0.321305	5537
MRPL50	8980.66	1313	0.43394	5563	0.509887	4319	1.57881	898	0.50192	4732
SPOCK1	8985.61	1314	1.22808	1788	0.43886	4796	0.425249	5443	-1.49921	13775
C2orf69	8989.26	1315	1.02494	2511	0.333435	5558	0.931002	2947	-0.302766	8463
BBOX1	8991.05	1316	0.447805	5484	0.730296	3058	0.819887	3447	-1.13633	12346
LAP3	8992.88	1317	0.0509209	7931	0.985987	1863	1.1159	2207	0.767475	3625
INSL4	8993.99	1318	1.33865	1456	0.252894	6184	0.856085	3280	-1.76062	14544
USP53	8997.15	1319	0.365795	5969	0.687539	3275	1.08053	2343	1.03236	2607
UBE3C	8997.79	1320	0.214675	6940	1.19586	1216	0.525364	4886	1.09039	2428
CCND3	9002.46	1321	1.73221	651	0.634686	3552	-0.330013	9499	-0.648937	10127
PPOX	9003.79	1322	1.21807	1813	2.37772	47	-1.53351	14537	-0.218579	8079
FAM89B	9006.63	1323	1.81951	539	0.522751	4240	-0.112463	8351	-0.512716	9477
NOPCHAP1	9006.83	1324	0.885472	3096	0.85283	2407	-0.0737145	8171	0.501727	4735
STXBP1	9008.22	1325	0.211457	6967	0.93427	2053	0.86037	3264	-1.87794	14822
ATP6V0A2	9008.26	1326	0.537636	4951	0.98294	1875	0.219492	6515	-0.952882	11566
METTL15	9008.56	1327	0.53279	4975	0.900173	2206	0.347836	5847	-2.5785	15623
NCLN	9009.9	1328	0.807819	3456	0.88917	2251	-0.0351468	7956	0.604973	4252
HSPB6	9010.39	1329	0.251266	6700	1.21727	1162	0.439741	5360	-1.4263	13513
PPP1R14D	9011.73	1330	0.790821	3545	1.08479	1543	-0.26352	9187	1.96796	502
RGS9	9015.16	1331	1.90927	438	1.10162	1491	-1.27784	13778	-0.956698	11579
TRAPPC10	9019.4	1332	0.416049	5684	1.36276	846	0.0554749	7449	0.350032	5399
AP1AR	9019.49	1333	0.599596	4583	0.344521	5475	2.27723	173	1.43375	1415
A2ML1	9020.57	1334	0.725037	3901	0.623782	3606	0.552257	4739	-0.308729	8492
RAC1	9022.42	1335	-0.240834	9712	1.68191	380	1.03316	2533	0.570582	4405
KIF11	9022.75	1336	1.0541	2392	0.129651	7210	3.04508	19	0.682943	3966
FBXO46	9023.31	1337	0.719337	3929	0.35552	5365	1.39259	1335	0.969521	2868
RSPH4A	9025.29	1338	0.606198	4546	1.54487	540	-0.365534	9689	-1.94097	14939
TSLP	9026.75	1339	0.670193	4199	0.449765	4718	1.11968	2191	-0.219776	8091
ZNF577	9028.45	1340	0.837619	3308	0.362833	5315	1.08223	2337	1.29125	1805
ACOT7	9028.75	1341	1.69759	699	1.16417	1299	-1.2854	13795	-0.581299	9818
CDHR1	9031.65	1342	0.705246	4012	1.53756	552	-0.509932	10449	-1.84397	14743
FAM98B	9032.16	1343	-0.331699	10265	2.04185	151	1.11956	2192	1.15156	2247
CHRNA3	9032.59	1344	0.832987	3324	1.81583	270	-0.823502	11984	-2.13176	15234
TACC3	9032.74	1345	0.911816	2965	0.429514	4863	0.767658	3706	0.230859	5966
CLEC7A	9036.35	1346	0.324648	6208	0.761658	2873	0.956068	2843	0.263366	5809
PTGS1	9038.64	1347	0.520066	5066	1.03575	1696	0.174244	6750	-0.90768	11360
RETREG3	9042.09	1348	0.0579584	7880	1.39479	768	0.612661	4472	-1.13816	12356
TEX9	9042.35	1349	0.0790807	7744	2.36167	51	0.313	6042	0.978855	2822
LIMD1	9046.72	1350	0.924175	2911	0.466452	4607	0.646787	4301	1.43406	1414
TMEM104	9050.89	1351	1.10158	2201	0.966562	1932	-0.51209	10457	-1.00734	11800
MPHOSPH10	9051.22	1352	1.8245	534	-0.00833187	8348	1.78243	576	2.81759	61
ACAT1	9052.14	1353	0.72147	3919	1.00187	1808	-0.0842432	8217	0.601353	4269
PTGIS	9054.42	1354	0.632327	4398	1.43476	712	-0.355152	9629	-0.916984	11400
BRCA1	9055.11	1355	1.84265	504	0.256401	6146	0.530909	4844	0.893486	3136
UBE2V2	9059.23	1356	0.892589	3065	0.559859	3986	0.45431	5292	0.809661	3457
ISCA2	9059.85	1357	-0.216588	9585	1.00497	1795	2.59728	78	-0.253296	8255
GLRX2	9061.83	1358	0.550947	4860	0.438702	4800	1.46964	1147	1.14299	2273
ALKBH3	9066.71	1359	-0.431576	10817	2.29707	64	1.28835	1628	-0.477354	9303
NIBAN1	9067.53	1360	-0.052987	8594	0.946616	2005	1.48004	1121	0.973998	2853
CDCP1	9072.44	1361	0.793221	3527	0.351868	5396	1.18222	1950	-0.584658	9838
ZBP1	9073.43	1362	1.44712	1195	0.19647	6657	0.941878	2903	0.592579	4309
DCAF8	9077.77	1363	-0.19372	9434	1.47977	636	1.02839	2550	1.11086	2359
DBF4	9080.16	1364	0.035665	8022	1.06704	1594	0.976225	2758	0.433521	5018
ACADVL	9080.34	1365	0.427621	5608	0.438382	4803	2.50405	97	2.01322	448
CRHBP	9080.93	1366	1.4066	1293	0.477733	4524	0.154543	6861	-2.07892	15158
COPG2	9082.27	1367	0.473023	5330	1.37779	806	-0.0713027	8157	0.301459	5629
SUSD2	9082.44	1368	-0.469841	11029	1.42542	723	2.54181	90	-0.115167	7584
FOXJ2	9086.66	1369	-0.375563	10513	1.25941	1066	2.24167	186	-2.09483	15182
TMEM109	9089.32	1370	0.474377	5321	0.500685	4373	1.38671	1352	1.46734	1343
APOC1	9090.04	1371	1.48435	1109	0.122619	7259	1.193	1906	3.45772	9
SSC5D	9090.35	1372	1.21075	1839	0.201867	6612	1.14416	2092	-1.34551	13228
KLHL41	9091.02	1373	1.14744	2031	0.333249	5561	0.740218	3829	-0.140827	7708
CCNJL	9093.18	1374	1.76901	600	1.32223	930	-1.63294	14768	1.53517	1177
MLANA	9093.6	1375	-0.0584922	8619	0.818347	2561	2.6178	70	-0.024747	7147
AEBP2	9094.73	1376	0.214113	6946	0.712995	3138	1.37509	1382	1.13928	2285
ANXA1	9096.13	1377	0.689599	4101	0.415418	4950	1.16437	2021	0.76169	3643
RMC1	9098.21	1378	-0.302172	10101	2.12963	113	1.00828	2628	0.894918	3129
SMCHD1	9098.42	1379	-0.340358	10308	1.37121	825	1.53678	966	1.18118	2143
GZMA	9098.82	1380	0.0538205	7910	1.85278	245	0.402859	5539	1.54603	1159
PDZD8	9100.13	1381	0.428927	5603	1.76267	309	-0.181114	8749	-0.166387	7828
FBLN7	9107.42	1382	-0.184868	9375	1.05694	1627	1.63216	794	-1.87187	14808
ZNF687	9107.71	1383	2.06113	296	0.753704	2927	-0.699489	11410	-0.511982	9474
SLC25A39	9108.77	1384	0.994852	2622	0.701804	3192	0.0356613	7547	0.474153	4855
MAPK9	9113.14	1385	0.291464	6404	1.14136	1362	0.393317	5601	0.586092	4330
BDH1	9114.02	1386	0.769211	3675	1.11758	1434	-0.311166	9404	0.222637	6006
STK24	9114.23	1387	2.33343	156	0.0288186	8038	1.21711	1836	0.325348	5509
GATD1	9116.28	1388	0.254621	6676	1.71381	355	0.106629	7143	-0.977075	11662
MPDU1	9117.89	1389	-0.130044	9034	1.2437	1105	1.09095	2306	1.48362	1305
SFR1	9120.76	1390	0.657954	4260	0.488434	4447	0.965374	2802	-0.838701	11038
ARHGAP10	9121.14	1391	0.413286	5704	1.28368	1023	0.0853362	7276	1.62194	1007
RASSF2	9123.47	1392	0.139461	7370	0.684871	3291	1.81995	532	-0.546984	9644
DDX60	9126.9	1393	-0.42942	10806	1.30106	982	3.78609	1	-0.25062	8246
OR2L13	9127.13	1394	1.03935	2461	0.624879	3598	0.123432	7037	-0.939546	11508
AAGAB	9128.88	1395	0.3159	6262	1.53977	547	0.0635698	7397	1.83231	669
NT5C3B	9135.41	1396	0.240942	6760	0.941332	2025	0.73519	3860	-0.993715	11744
GGT6	9143.29	1397	-0.202309	9486	1.06596	1598	1.65459	758	0.445855	4975
ANKLE2	9145.61	1398	1.08279	2278	0.476506	4535	0.402126	5542	-0.620364	9991
DCAF1	9145.74	1399	0.809762	3441	0.833064	2489	-0.00560637	7782	1.60173	1042
ARV1	9149.4	1400	-0.477111	11077	1.77128	299	1.53824	961	1.58809	1062
DNAJA2	9150.44	1401	-0.0554932	8605	0.891456	2242	1.62169	810	1.77346	746
ZFP69B	9158.1	1402	0.457752	5410	0.739158	3002	0.711745	3981	-0.45945	9219
PLEKHB1	9158.27	1403	0.515214	5092	0.730428	3057	0.641477	4335	-1.44445	13594
PHKA1	9161	1404	0.425513	5622	1.39486	767	-0.0362184	7961	1.65541	941
SF3B4	9162.19	1405	0.940087	2834	0.166302	6891	2.11427	259	-0.928144	11468
NEUROD6	9162.27	1406	0.794015	3525	1.35715	857	-0.58068	10818	-1.56024	13985
RMI2	9165.49	1407	0.918852	2936	0.486535	4461	0.546066	4772	-0.56256	9723
TARS1	9166.73	1408	0.310202	6289	1.34898	871	0.164885	6810	-0.120449	7615
SAAL1	9170.62	1409	-0.449606	10925	1.37002	829	2.19216	206	-1.78963	14611
NFKB2	9174.71	1410	2.45866	109	0.53171	4174	-0.314791	9420	0.981953	2815
C5AR1	9174.9	1411	-0.024859	8375	2.26595	74	0.442681	5341	0.994169	2767
TSSK4	9179.54	1412	0.594856	4611	1.02841	1724	0.0218719	7623	-1.24212	12794
FARP1	9182.59	1413	-0.239315	9702	1.37614	814	1.16354	2023	1.49474	1282
CYRIA	9183.16	1414	2.54958	86	0.247323	6233	0.405191	5526	1.55674	1133
ZNF85	9184.89	1415	0.4359	5552	0.985026	1866	0.321409	6003	-0.182408	7897
HAUS1	9185.25	1416	0.64945	4310	0.346086	5457	1.56632	919	0.108826	6551
PDE4DIP	9191.83	1417	-0.177215	9329	0.966472	1933	1.89862	436	-0.473794	9286
GTSE1	9194.31	1418	1.7085	682	0.315474	5690	0.369565	5727	-0.40026	8936
CSN3	9195.1	1419	1.4707	1143	1.14986	1338	-1.15914	13398	-1.55572	13974
DAZL	9198.67	1420	0.669129	4210	0.564707	3959	0.714847	3958	-0.0803485	7415
SNX32	9199.28	1421	1.9569	387	0.204522	6594	0.621605	4431	0.283229	5718
MRPS18A	9201.25	1422	1.75504	619	0.461571	4638	-0.0162026	7846	0.901505	3104
LCA5L	9202.29	1423	0.971287	2717	1.11421	1447	-0.604325	10931	-0.73077	10542
RAD23A	9202.44	1424	0.978402	2688	0.43068	4853	0.617276	4450	0.986603	2801
FAM98C	9205.6	1425	1.57065	932	0.90423	2179	-0.851819	12112	0.188674	6166
TAC3	9211.48	1426	1.96377	380	1.00305	1801	-1.23708	13644	2.27783	237
GATAD2A	9217.94	1427	1.22767	1792	0.374056	5230	0.495595	5051	-0.0848095	7439
CDKN2A	9218.22	1428	0.666039	4228	0.30221	5793	1.88264	457	-0.66364	10205
[truncated: 14,329 more rows]

## Sheet: LumU
Gene	Meta rank-score	Rank by rank-score	t limma Lund	Rank limma Lund	t limma Seiler	Rank limma Seiler	t limma SWOG	Rank limma SWOG	t limma Lund RC-only	Rank limma Lund RC-only
[truncated: 15,757 more rows]

[truncated: 2 more sheets: Stroma rich, LumNS+P]
