# Supplementary material for: Proliferation- and cytotoxic immune signatures identify chemotherapy-responsive bladder tumors in a molecular subtype dependent manner
Source: NPJ Precis Oncol. 2026 Jul 3;10:258. doi: 10.1038/s41698-026-01588-7 (PMC13332042; doi:10.1038/s41698-026-01588-7)
Supplement: Supplementary file 4 — Data S3 [file 41698_2026_1588_MOESM4_ESM.xlsx]

## Sheet: Sheet1
Subset	Top100	Top100	Top500	Top500
	Responsive	Resistant	Responsive	Resistant
All subtypes
Lund : Seiler2017	4	0	27	12
Lund : SWOG S1314	2	1	28	31
Seiler2017 : SWOG S1314	0	2	24	16
Uro
Lund : Seiler2017	1	1	23 (8 proliferation related)	24
Lund : SWOG S1314	13	2	79 (40 proliferation related)	24
Seiler2017 : SWOG S1314	1	1	28 (6 proliferation related)	14
GU
Lund : Seiler2017	1	4	27	29
Lund : SWOG S1314	1	2	17	16
Seiler2017 : SWOG S1314	0	0	16	13
Ba/Sq
Lund : Seiler2017	2	2	36 (19 immune related)	21
Lund : SWOG S1314	1	1	17 (5 immune related)	13
Seiler2017 : SWOG S1314	2	1	16 (2 immune related)	19
